# Supplementary material for: High risk human papilloma viruses (HPVs) are present in benign prostate tissues before development of HPV associated prostate cancer
Source: Infect Agent Cancer. 2017 Aug 11;12:46. doi: 10.1186/s13027-017-0157-2 (PMC5553674; doi:10.1186/s13027-017-0157-2)
Supplement: Supplementary file 1 — HPV identification in the TCGA prostate cancer series. (XLS 12457 kb) [file 13027_2017_157_MOESM1_ESM.xls]

## Sheet: Index
Prostate Supplementary Table 1. HPV identification in the TCGA prostate cancer series.
Worksheet	Description
Supplementary Table 1A	All HPV viruses searched for
Supplementary Table 1B	All HPV-sample pairs with at least one filtered read
Supplementary Table 1C	All samples with at least one read aligning to a virus by virus-sample pair
Supplementary Table 1D	A set of virus-sample pairs enriched in higher confidence detections
Supplementary Table 1E	Calculations of enrichment of HPV in higher confidence set
Column header	Description	Tables
sample_id	TCGA Sample ID	Supplementary Table 1B, Supplementary Table 1C, Supplementary Table 1D
participant_id	TCGA Participant ID	Supplementary Table 1C
sample_type	“Primary solid tumour” or “solid tissue normal” or “metastatic”	Supplementary Table 1B, Supplementary Table 1C, Supplementary Table 1D
filename_prefix	The start of the name of the .bam file	Supplementary Table 1C
virus_name	The name of the virus strain	Supplementary Table 1B, Supplementary Table 1C, Supplementary Table 1D
virus_id	The RefSeq ID(s) or equivalent of the virus	Supplementary Table 1A, Supplementary Table 1B, Supplementary Table 1C, Supplementary Table 1D
virus_size	The length of the virus genome (split by ID where applicable)	Supplementary Table 1A, Supplementary Table 1B, Supplementary Table 1C, Supplementary Table 1D
filtered_reads	The number of filtered reads, i.e. those that only mapped to viruses and whose mate only mapped to viruses	Supplementary Table 1B, Supplementary Table 1C, Supplementary Table 1D
%_high_qual_mates	The percentage of filtered reads that form part of high quality read pairs ("all_filters_mates")	Supplementary Table 1B, Supplementary Table 1C, Supplementary Table 1D
bases_covered	The number of bases in the genome covered by high quality read pairs	Supplementary Table 1B, Supplementary Table 1C, Supplementary Table 1D
mapped_pairs	The number of filtered read pairs that both mapped to the same virus	Supplementary Table 1B, Supplementary Table 1C, Supplementary Table 1D
all_virus_reads	The total number of reads that mapped to the virus	Supplementary Table 1B, Supplementary Table 1C, Supplementary Table 1D
%_filtered_coverage	The percentage of the viral genome (split by ID) covered by any read	Supplementary Table 1B, Supplementary Table 1C, Supplementary Table 1D
%_unfiltered_coverage	The percentage of the viral genome (split by ID) covered by filtered reads	Supplementary Table 1B, Supplementary Table 1C, Supplementary Table 1D
multi-virus_reads	The number of reads that mapped to this virus and at least one other virus	Supplementary Table 1B, Supplementary Table 1C, Supplementary Table 1D
univec_reads	The number of reads that mapped to this virus and to the vector database	Supplementary Table 1B, Supplementary Table 1C, Supplementary Table 1D
human_reads	The number of reads that mapped to this virus and to the human genome	Supplementary Table 1B, Supplementary Table 1C, Supplementary Table 1D
filtered_0_edits	The number of filtered reads that perfectly matched the genome	Supplementary Table 1B, Supplementary Table 1D
filtered_1_edits	The number of filtered reads that matched the genome with one base differing	Supplementary Table 1B, Supplementary Table 1D
filtered_2_edits	The number of filtered reads that matched the genome with two bases differing	Supplementary Table 1B, Supplementary Table 1D
filtered_3_edits	The number of filtered reads that matched the genome with three bases differing	Supplementary Table 1B, Supplementary Table 1D
filtered_4_edits	The number of filtered reads that matched the genome with four bases differing	Supplementary Table 1B, Supplementary Table 1D
mean_qual>=30	The number of filtered reads whose average Phred-like quality score was at least Q30	Supplementary Table 1B, Supplementary Table 1D
complexity>=50	The number of filtered high complexity reads (not compressable to ≤ 50% of length)	Supplementary Table 1B, Supplementary Table 1D
edits<=2	The number of filtered reads that matched the genome with ≤ 2 bases differing	Supplementary Table 1B, Supplementary Table 1D
all_filters_reads	The number of high quality reads i.e. filtered reads that pass the quality, complexity and edit distance thresholds	Supplementary Table 1B, Supplementary Table 1D
mates_mean_qual>=30	The number read pairs with both (filtered) reads whose average Phred-like quality score is at least Q30	Supplementary Table 1B, Supplementary Table 1D
mates_complexity>=50	The number of read pairs with two filtered high complexity reads (not compressable to ≤ 50% of length)	Supplementary Table 1B, Supplementary Table 1D
mates_edits<=2	The number of read pairs with both (filtered) reads matching the genome with ≤ 2 bases differing	Supplementary Table 1B, Supplementary Table 1D
all_filters_mates	The number of high quality read pairs i.e. read pairs made from two high quality reads	Supplementary Table 1B, Supplementary Table 1D
E6_reads	The number of reads that overlap the E6 or putative E6 gene	Supplementary Table 1B
E7_reads	The number of reads that overlap the E7 or putative E7 gene	Supplementary Table 1B
E1_reads	The number of reads that overlap the E1 or putative E1 gene	Supplementary Table 1B
E2_reads	The number of reads that overlap the E2 or putative E2 gene	Supplementary Table 1B
E4_reads	The number of reads that overlap the E4 or putative E4 gene	Supplementary Table 1B
E5_reads	The number of reads that overlap the E5 or putative E5 gene	Supplementary Table 1B
L2_reads	The number of reads that overlap the L2 or putative L2 gene	Supplementary Table 1B
L1_reads	The number of reads that overlap the L1 or putative L1 gene	Supplementary Table 1B
category	Viral category: HPV, vertebrate host, non-vertebrate host	Supplementary Table 1E
raw_data	Total number of virus-sample pairs	Supplementary Table 1E
filtered_reads	The number of virus-sample pairs with ≥ 1 filtered read	Supplementary Table 1E
≥40.0%_high_qual_mates	The number of virus-sample pairs with ≥ 40% of high quality reads constituting high quality read pairs	Supplementary Table 1E
≥192_bases_covered	The number of virus-sample pairs with ≥ 192 bp of coverage by high quality read pairs	Supplementary Table 1E
all_filters	The number of virus-sample pairs passing both filters	Supplementary Table 1E

## Sheet: Supplementary Table 1A
Prostate Supplementary Table 1.xlsx
HPV_viruses.tdt
Supplementary Table 1A
HPV viruses
virus_id	virus_name
NC_001352.1	Human papillomavirus - 2, complete genome
NC_001354.1	Human papillomavirus type 41, complete genome
NC_001355.1	Human papillomavirus type 6b, complete genome
NC_001356.1	Human papillomavirus - 1, complete genome
NC_001357.1	Human papillomavirus - 18, complete genome
NC_001457.1	Human papillomavirus type 4, complete genome
NC_001458.1	Human papillomavirus type 63, complete genome
NC_001526.2	Human papillomavirus type 16, complete genome
NC_001531.1	Human papillomavirus - 5, complete genome
NC_001576.1	Human papillomavirus type 10, complete genome
NC_001583.1	Human papillomavirus type 26, complete genome
NC_001586.1	Human papillomavirus type 32, complete genome
NC_001587.1	Human papillomavirus type 34, complete genome
NC_001591.1	Human papillomavirus type 49, complete genome
NC_001593.1	Human papillomavirus type 53, complete genome
NC_001595.1	Human papillomavirus type 7, complete genome
NC_001596.1	Human papillomavirus type 9, complete genome
NC_001676.1	Human papillomavirus 54, complete genome
NC_001690.1	Human papillomavirus type 48, complete genome
NC_001691.1	Human papillomavirus type 50, complete genome
NC_001693.1	Human papillomavirus type 60, complete genome
NC_001694.1	Human papillomavirus - 61, complete genome
NC_004104.1	Human papillomavirus type 90, complete genome
NC_004500.1	Human papillomavirus type 92, complete genome
NC_005134.2	Human papillomavirus type 96, complete genome
NC_008188.1	Human papillomavirus type 103, complete genome
NC_008189.1	Human papillomavirus type 101, complete genome
NC_010329.1	Human papillomavirus type 88, complete genome
NC_012213.1	Human papillomavirus type 108, complete genome
NC_012485.1	Human papillomavirus type 109, complete genome
NC_012486.1	Human papillomavirus type 112, complete genome
NC_013035.1	Human papillomavirus 116, complete genome
NC_014185.1	Human papillomavirus 121, complete genome
NC_014469.1	Gammapapillomavirus HPV127, complete genome
NC_014952.1	Human papillomavirus type 128, complete genome
NC_014953.1	Human papillomavirus type 129, complete genome
NC_014954.1	Human papillomavirus type 131, complete genome
NC_014955.1	Human papillomavirus type 132, complete genome
NC_014956.1	Human papillomavirus type 134, complete genome
NC_016157.1	Human papillomavirus type 126, complete genome
NC_017993.1	Human papillomavirus type 135, complete genome
NC_017994.1	Human papillomavirus type 136, complete genome
NC_017995.1	Human papillomavirus type 137, complete genome
NC_017996.1	Human papillomavirus type 140, complete genome
NC_017997.1	Human papillomavirus type 144, complete genome
NC_019023.1	Human papillomavirus type 166 isolate KC9, complete genome
NC_021483.1	Human papillomavirus type 154 isolate PV77, complete genome
NC_022095.1	Human papillomavirus type 179 complete genome, isolate SIBX16
NC_022892.1	Human papillomavirus type 167 isolate KC10, complete genome
NC_023891.1	Human papillomavirus type 178, complete genome

## Sheet: Supplementary Table 1B
Prostate Supplementary Table 1.xlsx
prad.2017-02-03.untrimmed_bam_ids.num_mm_ed2_multi_filt_HPVper_gene_size.tdt
High confidence (both quality filters)
Med confidence (one quality filter)
Low confidence (no quality filters)
Supplementary Table 1B
HPV hits
sample_id (* indicates Tang et al identification)	sample_type	virus_name	virus_id	virus_size	filtered_reads	%_high_qual_mates	bases_covered	mapped_pairs	all_virus_reads	%_filtered_coverage	%_unfiltered_coverage	multi-virus_reads	univec_reads	human_reads	filtered_0_edits	filtered_1_edits	filtered_2_edits	filtered_3_edits	filtered_4_edits	mean_qual>=30	complexity>=50	edits<=2	all_filters_reads	mates_mean_qual>=30	mates_complexity>=50	mates_edits<=2	all_filters_mates	E6_reads	E7_reads	E1_reads	E2_reads	E4_reads	E5_reads	L2_reads	L1_reads
df64c493-d290-41c7-abd3-ab65cda57b02	Primary solid tumour	Human papillomavirus type 16	NC_001526.2	7905	77	0.757576	1244	33	77	20.7	20.7	0	0	0	65	8	3	1	0	67	77	76	66	25	33	33	25	8	12	5	37	24	16	2	0
5faf8ec8-f94c-4b0c-9d91-70942f15f3c8	Primary solid tumour	Human papillomavirus type 16	NC_001526.2	7905	75	0.631579	912	29	76	19.44	19.76	0	0	0	41	26	3	4	1	38	75	70	38	12	32	27	12	3	5	8	50	28	14	0	0
b13d4e3d-898e-4339-a506-110b8e803b6e	Primary solid tumour	Human papillomavirus type 16	NC_001526.2	7905	35	0.434783	394	12	37	14.17	14.88	0	0	0	8	15	5	5	2	27	35	28	23	8	13	7	5	6	9	1	18	10	5	0	0
2d8b33e3-002b-4592-9bc3-b3eab242c893	Primary solid tumour	Human papillomavirus type 16	NC_001526.2	7905	27	0.75	729	11	28	11.35	11.35	0	0	0	22	1	3	1	0	24	27	26	24	9	11	11	9	0	3	4	14	10	8	0	0
627b9ff8-2557-4470-824a-b76a8bcd1e9f	Primary solid tumour	Human papillomavirus type 16	NC_001526.2	7905	24	0.833333	572	10	25	7.92	8.53	0	0	0	22	2	0	0	0	24	24	24	24	10	10	10	10	8	12	1	0	0	0	0	6
3ea3bcfc-2030-4d0b-b9b2-840a9ad1acaf	Primary solid tumour	Human papillomavirus type 16	NC_001526.2	7905	18	0.714286	411	7	18	8.35	8.35	0	0	0	7	8	2	0	1	15	18	17	14	6	8	7	5	1	3	2	7	5	6	0	0
bccb7f9d-8dde-45b7-a50d-6c7233239ceb	Primary solid tumour	Human papillomavirus - 18	NC_001357.1	7857	18	0.8	313	7	18	7.88	7.88	0	0	0	12	3	2	0	1	10	18	17	10	4	8	8	4	3	4	12	0	0	0	0	0
7413d045-cedb-4ec6-95ea-6f7b676f800d	Primary solid tumour	Human papillomavirus type 16	NC_001526.2	7905	15	0.714286	387	6	17	7.54	7.91	0	0	0	11	2	2	0	0	14	15	15	14	5	6	6	5	0	0	0	11	6	7	0	0
16410934-a686-4dbd-9086-bc060135f0b4	Primary solid tumour	Human papillomavirus type 16	NC_001526.2	7905	16	0.727273	298	5	16	6.62	6.62	0	0	0	2	6	6	2	0	13	16	14	11	5	6	5	4	0	1	0	11	4	4	0	2
6c728891-8924-4a51-b3ed-f4b83d6c8de4	Primary solid tumour	Human papillomavirus type 16	NC_001526.2	7905	13	0.444444	192	3	13	7.36	7.36	0	0	0	8	3	1	1	0	9	13	12	9	2	3	2	2	1	2	2	7	3	1	0	0
4cd7f57c-fd19-4def-a5fb-dca3dbc10320	Primary solid tumour	Human papillomavirus type 16	NC_001526.2	7905	8	0.333333	96	2	9	3.63	4.24	0	0	0	3	4	1	0	0	6	8	8	6	1	2	2	1	1	3	2	5	4	0	0	0
4da83354-4512-4dca-af59-dc8217363511	Primary solid tumour	Human papillomavirus type 16	NC_001526.2	7905	7	1	277	3	7	4.14	4.14	0	0	0	5	1	0	0	1	7	7	6	6	3	3	3	3	0	0	1	3	1	2	2	0
ebb062c0-ea5b-48f6-aeee-2674b6dabdec*	solid tissue normal	Human papillomavirus type 16	NC_001526.2	7905	4	0.666667	96	2	5	2.43	3.04	0	0	0	3	1	0	0	0	3	4	4	3	1	2	2	1	2	1	2	0	0	0	0	0
09bb6311-41ad-46a1-8195-6d1fdacd7cb0*	Primary solid tumour	Human papillomavirus type 16	NC_001526.2	7905	4	1	192	2	4	2.43	2.43	0	0	0	2	1	1	0	0	4	4	4	4	2	2	2	2	0	4	0	0	0	0	0	0
dcceaf54-0bce-4650-9980-9843abce0c41*	Primary solid tumour	Human papillomavirus type 16	NC_001526.2	7905	2	1	96	1	2	1.21	1.21	0	0	0	1	1	0	0	0	2	2	2	2	1	1	1	1	2	0	0	0	0	0	0	0
53ebd660-7f5d-433a-acb7-4153f36484d0	Primary solid tumour	Human papillomavirus - 18	NC_001357.1	7857	2	0	0	0	2	1.22	1.22	0	0	0	0	0	0	1	1	2	2	0	0	0	0	0	0	1	1	0	0	0	0	0	0
f9160e70-27f0-4c8c-a667-b24195ad659c	Primary solid tumour	Human papillomavirus type 16	NC_001526.2	7905	2	1	96	1	2	1.21	1.21	0	0	0	2	0	0	0	0	2	2	2	2	1	1	1	1	0	2	0	0	0	0	0	0
563e009c-c93d-46cc-867d-f5c89d9336d9	Primary solid tumour	Human papillomavirus type 48	NC_001690.1	7100	2	1	96	1	2	1.35	1.35	0	0	0	1	1	0	0	0	2	2	2	2	1	1	1	1	0	0	2	0	0		0	0
1b59308e-48cc-4bd9-b990-c82154487522	Primary solid tumour	Human papillomavirus type 4	NC_001457.1	7353	2	1	53	1	2	0.72	0.72	0	0	0	2	0	0	0	0	2	2	2	2	1	1	1	1	0	0	2	0	0		0	0
aa0e444b-c913-4a70-a76d-be70ccf80691	Primary solid tumour	Human papillomavirus type 96	NC_005134.2	7438	1	0	0	0	1	0.65	0.65	0	0	0	0	0	1	0	0	1	1	1	1	0	0	0	0	0	0	0	0	0		1	0

## Sheet: Supplementary Table 1C
Prostate Supplementary Table 1.xlsx
prad.2017-02-08.untrimmed_bam_ids_size.tdt
Supplementary Table 1C
All hits
sample_id	participant_id	sample_type	filename_prefix	virus_name	virus_id	virus_size	filtered_reads	%_high_qual_mates	bases_covered	mapped_pairs	all_virus_reads	%_filtered_coverage	%_unfiltered_coverage	multi-virus_reads	univec_reads	human_reads
d6520ff3-719d-4953-b5cb-06ed4d02a272	91e249a6-b0b0-487e-9fad-0e9f5798dcae	Primary solid tumour	UNCID_1865036.b7f3a96d-01f8-4ef2-a71d-2c684bd18812	Enterobacteria phage phiX174 sensu lato	NC_001422.1	5386	3299	0	0	120	1440506	100	100	9859	1349987	5
a87e6352-c469-484d-87fc-fabdba237d01	8dc53431-44ab-485e-b4e6-c3d06509506d	Primary solid tumour	UNCID_1284621.07f49527-0833-481f-b172-cb67601f8b03	Enterobacteria phage phiX174 sensu lato	NC_001422.1	5386	2572	0	0	525	364857	99.91	100	2475	356835	0
8c0d4ed2-f07e-4249-9294-85222d5f0936	acd5ceef-c5cf-4e95-9394-c50fdbc70c8d	solid tissue normal	UNCID_1896978.0cb961d7-87be-40c2-b703-3e424b8c8e78	Enterobacteria phage phiX174 sensu lato	NC_001422.1	5386	171	0	0	20	292525	76.59	100	2173	288199	0
bfbe6bf9-86c3-41db-9081-8832e8cbc059	9357e8eb-1ce5-4c0f-a668-e5e7f3031d6c	Primary solid tumour	UNCID_2621310.a79de49e-9b1c-4512-b6ed-df4a858c4875	Enterobacteria phage phiX174 sensu lato	NC_001422.1	5386	141	0	0	28	289777	70.39	100	1940	287343	0
611eed41-249d-49bc-b64a-cfb19abe7f47	9b5d36b2-8b46-48a4-afa7-0e1936f2d315	Primary solid tumour	UNCID_2611741.9c1dbf62-a42a-4a60-84bb-98715d9a4b60	Enterobacteria phage phiX174 sensu lato	NC_001422.1	5386	81	0	0	14	289470	46.84	100	1920	288042	0
242c8bcb-f8d3-4d3a-abb1-0ab5d74d3bcb	f8d8b417-5945-42a5-850a-fbc04b4f0e61	Primary solid tumour	UNCID_1226982.e9de50a5-d753-40f8-bb1f-3602ad9627ca	Choristoneura occidentalis granulovirus	NC_008168.1	104710	61	0	0	0	276513	0.13	0.18	0	0	275341
f328de54-f9c2-4280-8d37-35629b1148b1	9bf4e7bb-6aa9-4be8-a7c3-e630ecff4dce	Primary solid tumour	UNCID_2621203.6eb18bd6-15f9-42fb-a8d0-91c7fb0342ff	Enterobacteria phage phiX174 sensu lato	NC_001422.1	5386	223	0	0	28	276008	81.92	100	1822	270703	0
e2d50dab-ce0f-460a-bdaf-53afc3a50f69	c75bee57-d6da-4083-9be8-17c970b77fc7	Primary solid tumour	UNCID_2603553.52371577-673b-43b9-ae0b-5dd12bd2dc32	Enterobacteria phage phiX174 sensu lato	NC_001422.1	5386	313	0	0	18	271672	91.9	100	1855	263968	0
17285155-ab91-4ae6-92d1-5f3a7f996da3	f00b4a22-c327-4fbb-a9a3-4418c13e2a48	Primary solid tumour	UNCID_2156952.b6d9a928-0ecb-43c7-b88a-0179e524a7c2	Enterobacteria phage phiX174 sensu lato	NC_001422.1	5386	404	0	0	20	270051	97.4	100	2044	258623	0
b0a9a48b-6053-469e-9812-2815bdd9aa22	89c150cf-f60c-4f11-8f3e-384b0e0902f9	Primary solid tumour	UNCID_2136555.3be6c54c-f606-4eba-8242-8dff705fa2d0	Enterobacteria phage phiX174 sensu lato	NC_001422.1	5386	1408	0	0	63	266658	99.57	100	1994	239769	0
d7709ea1-0f66-430a-8270-22bd5b613a18	b5268f49-2710-4d17-a78b-4a05412e8375	Primary solid tumour	UNCID_2166797.817b51f3-fa06-4c82-956e-220b4396d30b	Enterobacteria phage phiX174 sensu lato	NC_001422.1	5386	475	0	0	18	266510	96.6	100	2148	256019	0
424fb9d8-f70e-4a36-b895-a766176eee7c	acd5ceef-c5cf-4e95-9394-c50fdbc70c8d	Primary solid tumour	UNCID_1896680.a597168e-2c74-4e79-b863-45c94ac8efa1	Enterobacteria phage phiX174 sensu lato	NC_001422.1	5386	292	0	0	33	265988	93.19	100	1911	258797	0
b8852ba4-d41a-434d-9ec8-dc44961b6e77	25c669b3-4d4a-4142-a403-677be8522875	Primary solid tumour	UNCID_2157137.025caa8f-3290-488b-b7d0-aacf769a53e4	Enterobacteria phage phiX174 sensu lato	NC_001422.1	5386	462	0	0	28	265900	97.62	100	2103	253223	0
b41d906b-2fef-45c9-8b3a-c52b5856950e	a7b76662-8380-4f35-9307-99c0acacb904	solid tissue normal	UNCID_1885036.4e169e09-37da-42c9-bed4-2649212d9c6b	Enterobacteria phage phiX174 sensu lato	NC_001422.1	5386	1136	0	0	48	264350	99.52	100	1861	246059	0
fc2033b2-79b6-4feb-9084-07082ea73b8b	432f15ba-7401-4827-83a5-3eaafaaa4bea	Primary solid tumour	UNCID_2135992.d268f4e1-937a-40a8-b058-a87949bedd8b	Enterobacteria phage phiX174 sensu lato	NC_001422.1	5386	727	0	0	35	250325	99.11	100	1817	231238	0
befc6582-0e80-4d57-9d8c-6f15f5e85e37	eb80244a-5f20-49a8-8f73-e92c14395895	Primary solid tumour	UNCID_2396685.ecb89f0a-31a4-428f-b2be-f882d55a146c	Enterobacteria phage phiX174 sensu lato	NC_001422.1	5386	143	0	0	5	250058	71.07	100	1786	244026	0
0d98f39e-cf75-4d68-8b25-1df098bd4930	24d7d4d8-f5c1-4d71-80e0-72a429fc9dbd	Primary solid tumour	UNCID_2381167.1a9b6614-f2fd-4a0f-9586-a8b7d339c7ca	Enterobacteria phage phiX174 sensu lato	NC_001422.1	5386	232	0	0	15	249853	87.62	100	1867	242197	0
47b6e89a-ea86-475a-9f1d-02001069c895	73f875cb-bcfc-43ba-ab97-4e94caf836d4	Primary solid tumour	UNCID_1896391.bdb4a761-71cf-4465-a48f-4f938493ffcb	Enterobacteria phage phiX174 sensu lato	NC_001422.1	5386	229	0	0	8	249210	82.64	100	1898	241158	0
bdc630d2-a384-44e2-890d-046bc2c6d0a2	f9f136a5-3ccb-42b3-ba60-c667fbb0846d	Primary solid tumour	UNCID_2136188.a9444bb5-5136-4a9a-b734-167ce00dd040	Enterobacteria phage phiX174 sensu lato	NC_001422.1	5386	792	0	0	47	247882	99.72	100	1857	230000	0
242c8bcb-f8d3-4d3a-abb1-0ab5d74d3bcb	f8d8b417-5945-42a5-850a-fbc04b4f0e61	Primary solid tumour	UNCID_1226982.e9de50a5-d753-40f8-bb1f-3602ad9627ca	Shamonda virus N and NSs genes	NC_018464.1	927	211137	0.00107026	63	226	247635	8.41	8.41	0	0	0
d3b21774-56e8-4b4e-bcaa-d368ad2edef8	17c0ce0f-8227-4119-9b39-ea8db18f5f4b	Primary solid tumour	UNCID_2381021.a899dca6-deb0-49f8-8c8b-2854b108de5a	Enterobacteria phage phiX174 sensu lato	NC_001422.1	5386	95	0	0	8	241894	53.19	100	1784	240372	0
a9360ccf-07bc-4c71-80f3-e638b3b88cf0	d33074f0-5f88-4995-9439-76068a9f4836	Primary solid tumour	UNCID_2167146.edc61caa-7008-45ba-b69b-8998ad510549	Enterobacteria phage phiX174 sensu lato	NC_001422.1	5386	417	0	0	10	238474	98.03	100	1887	223955	0
332a54b1-2df4-4baa-84ac-2d95abef4064	854a481b-71a2-4f23-80aa-e91e9f4069b1	Primary solid tumour	UNCID_1885579.e0f1b805-f155-47d8-a97e-7e611382cb76	Enterobacteria phage phiX174 sensu lato	NC_001422.1	5386	859	0	0	57	235887	99.81	100	1761	222372	1
6620b1a5-1ccc-4e6a-9b38-0f41baeba170	b8fbfe87-e92c-4d54-a620-17b2dcde6d53	Primary solid tumour	UNCID_2137017.1b8f8f6d-a1c4-43b3-ae29-7fb64e512b83	Enterobacteria phage phiX174 sensu lato	NC_001422.1	5386	1613	0	0	61	232552	99.85	100	1735	208686	0
bec25345-82c0-465e-a1c5-f73bdd2fc4ae	74602e83-3ee3-4ee7-b05a-135fbdddcc5c	Primary solid tumour	UNCID_2380915.6f4d55e9-37fc-40c3-92d0-5bdabc063447	Enterobacteria phage phiX174 sensu lato	NC_001422.1	5386	137	0	0	15	230578	70.03	100	1722	227862	0
f3e4cc00-d6fe-4291-bb07-8e501e772ce1	92252560-5984-41f6-a4b5-a3aa8654c0c8	Primary solid tumour	UNCID_1896466.5330437a-0b3d-4249-9c70-a5f967f989de	Enterobacteria phage phiX174 sensu lato	NC_001422.1	5386	96	0	0	17	224918	56.48	100	1671	223615	0
84fa7597-ceaa-4851-b44c-6ed9e4a34e75	ed7084f8-060c-4780-8b35-a03a5eab9684	Primary solid tumour	UNCID_2621251.45f7bba9-5bf4-4b9c-b749-996e4b8d5582	Enterobacteria phage phiX174 sensu lato	NC_001422.1	5386	150	0	0	17	224192	68.92	100	1478	220200	0
8255d1a9-9ab7-4d23-b3de-38a2347e2158	f97fed28-fdf3-4c82-8b6d-1015848b80dc	Primary solid tumour	UNCID_2223321.6b96fce2-199f-463c-982e-4ed8179ddd90	Enterobacteria phage phiX174 sensu lato	NC_001422.1	5386	571	0.00743494	96	15	223777	98.89	100	1547	204837	0
5c19c643-d935-46bd-b7b9-1e2f2342af28	7efc26b2-eff9-4f1e-9f4b-f26af072c84a	Primary solid tumour	UNCID_2612461.d992a3c1-fe30-4d15-a4e6-4e250e834da2	Enterobacteria phage phiX174 sensu lato	NC_001422.1	5386	264	0	0	21	222471	89.51	100	1494	212751	0
98013499-4fac-4378-9d7e-b3686003a4fc	64bf32c9-9466-404a-a147-e7a0b9e91e34	Primary solid tumour	UNCID_1896591.644e2830-703e-4a1f-86e3-f9cea798c1eb	Enterobacteria phage phiX174 sensu lato	NC_001422.1	5386	84	0	0	12	220629	51.78	100	1558	219236	0
22803a08-1230-4246-88c2-e0e454e5d080	35243518-b086-4d76-a336-8c61a14f9ded	Primary solid tumour	UNCID_2380986.aa86654d-003d-4190-b2bc-f4b40f77474f	Enterobacteria phage phiX174 sensu lato	NC_001422.1	5386	132	0	0	10	220036	68.83	100	1624	216738	0
0a64cc72-1f24-40d3-947f-5c38f2627fb7	2eccaabe-0783-4596-b674-d59846373a1d	Primary solid tumour	UNCID_1952673.b3c06bf7-49a3-48cb-9418-c25f8559b04c	Enterobacteria phage phiX174 sensu lato	NC_001422.1	5386	217	0	0	6	219710	83.77	100	1629	212329	1
df8eaf3a-68cd-421f-8494-17b09866d457	5e7a7629-800a-45c4-b4cb-314a853a1bec	Primary solid tumour	UNCID_2598019.08fc16b8-f635-4e11-9ee7-afc7e3ea084c	Enterobacteria phage phiX174 sensu lato	NC_001422.1	5386	88	0	0	12	217948	51.63	100	1711	215465	0
6a5e7727-4af9-461c-8144-f93e49fb5279	f228ef91-ecfb-4d1e-8e6a-b43d2185270e	solid tissue normal	UNCID_1896681.d5a6b5e2-f1af-4b1f-bfbe-2b3c05f3f642	Enterobacteria phage phiX174 sensu lato	NC_001422.1	5386	236	0	0	11	217855	84.07	100	1567	211339	0
d92af9ed-9e94-4e87-b19c-439f5a5ae616	56c88739-c076-42cc-a2cb-fd613ab567b5	Primary solid tumour	UNCID_2135835.79d5f928-67b2-4db0-b018-a52889200dd3	Enterobacteria phage phiX174 sensu lato	NC_001422.1	5386	1942	0	0	39	217710	99.96	100	1680	183685	1
949f85dd-0d5d-4b3f-a7a9-a2ddc5becf3b	348c2bf3-2146-4990-9adf-fa6968b4f072	Primary solid tumour	UNCID_2620410.35a82435-e313-4206-b328-b2b1db736aef	Enterobacteria phage phiX174 sensu lato	NC_001422.1	5386	72	0	0	14	217375	39.84	100	1590	216320	0
23078e16-3d54-4fca-a09f-e9a4838a2a89	e0ff90e5-e6c3-4fb5-9512-6f09a891378b	Primary solid tumour	UNCID_1896609.3d626bcf-fa11-443c-ac02-b2a099494189	Enterobacteria phage phiX174 sensu lato	NC_001422.1	5386	91	0	0	15	216594	53.27	100	1607	214541	0
2c85548b-d1fd-4fc8-9908-60205a42e080	00e41e6a-9fe7-44f9-978b-7b05b179506a	Primary solid tumour	UNCID_1896790.07384291-d5cc-44d8-a025-f10636c91691	Enterobacteria phage phiX174 sensu lato	NC_001422.1	5386	94	0	0	24	216363	54.36	100	1531	214881	0
d5bb8a74-67be-452e-974d-7ebabdd48b7a	3d6abc44-d094-4250-8dfc-347ae9c741f2	Primary solid tumour	UNCID_2156967.027f330a-6206-4fd4-8790-8bb5e0207bc1	Enterobacteria phage phiX174 sensu lato	NC_001422.1	5386	631	0	0	21	216224	99.05	100	1752	200113	0
e67e581c-fbb7-431a-b796-c3089843d96e	6ef0fc2d-f274-4253-bec5-6dbd55953d76	Primary solid tumour	UNCID_2620945.4d83df74-09cf-4590-a15a-c5c583cbb639	Enterobacteria phage phiX174 sensu lato	NC_001422.1	5386	175	0	0	13	215941	77.7	100	1433	212649	0
92436584-12d6-4cf2-9ab1-cdf98e4e8260	f59b9c65-46e8-4cc3-aa71-8844f6c2273c	Primary solid tumour	UNCID_1896676.5b656979-9a9f-4ef2-8948-2979d1db0c68	Enterobacteria phage phiX174 sensu lato	NC_001422.1	5386	182	0	0	17	215770	77.24	100	1630	211779	0
fe3a9d45-8b34-407f-b915-bf80b49629d1	b1bdaf2d-7d84-4409-9427-5390150bb96d	Primary solid tumour	UNCID_2135894.bf46c30c-14fa-4e2a-a013-4e84f24eb63b	Enterobacteria phage phiX174 sensu lato	NC_001422.1	5386	1073	0	0	53	215346	99.94	100	1571	192503	0
c73b6467-a0df-4a95-8917-34860f04d92b	03c15d06-b81e-433c-9de4-906cba91539f	Primary solid tumour	UNCID_2603015.ed5fb1bc-ffb9-4946-89e0-73635d84f448	Enterobacteria phage phiX174 sensu lato	NC_001422.1	5386	107	0	0	13	213518	62.12	100	1444	210243	0
c0dabc00-b14e-456b-8eea-39ba512dea8a	b5b3871c-078c-46a7-ac50-ef916d4a6781	solid tissue normal	UNCID_1897068.1eda4d9f-e9a1-4ee7-8c71-559c8940b751	Enterobacteria phage phiX174 sensu lato	NC_001422.1	5386	264	0	0	23	213463	90.2	100	1553	206823	0
3f066c95-9085-4772-af14-6ef74ccae78a	48f36fbe-356a-40af-b81f-8ea0b1369bab	Primary solid tumour	UNCID_2380929.2405edaf-b4cc-4292-92a3-8b890ffaa70f	Enterobacteria phage phiX174 sensu lato	NC_001422.1	5386	145	0	0	13	213324	68.83	100	1599	209203	0
190ef71a-5b5d-4009-b707-68f10147cb65	10fbe481-f111-4f88-ae45-4d67cb265567	Primary solid tumour	UNCID_1896679.0a67e3de-1840-44f1-ae19-14f3c2df230c	Enterobacteria phage phiX174 sensu lato	NC_001422.1	5386	97	0	0	10	212918	54.9	100	1534	209716	0
d4d800a3-2f29-456e-b4ea-c3cf307c1fce	ca076cfd-c628-4af2-837c-37617429adb9	Primary solid tumour	UNCID_2613128.0e33492b-b79a-42cc-8820-f077875a9384	Enterobacteria phage phiX174 sensu lato	NC_001422.1	5386	342	0	0	15	211208	93.45	100	1409	200766	0
2ce7ba34-3755-46fd-9877-04eec1d0349b	f3e93819-a8f5-4d15-a416-3edd42aa52d1	Primary solid tumour	UNCID_2166849.95fd9476-083d-41d5-a7dc-a605673b82d3	Enterobacteria phage phiX174 sensu lato	NC_001422.1	5386	554	0	0	10	211157	99.16	100	1680	193868	0
d1658ea1-ddcd-4dde-a7c6-545585f2a543	df3362cb-0f6b-412e-8af4-c5606526be17	Primary solid tumour	UNCID_2173426.55753ec3-4f9f-439b-908f-43e4053ca8cb	Enterobacteria phage phiX174 sensu lato	NC_001422.1	5386	316	0	0	18	210712	91.79	100	1687	203636	0
1c2a0f48-b53c-4c9a-bb84-b7455c25e3c8	3de1a86b-aaeb-4f0d-9f32-1fda924198d7	Primary solid tumour	UNCID_2612762.c672c2b4-da56-4584-9126-4d59b5cecc1b	Enterobacteria phage phiX174 sensu lato	NC_001422.1	5386	300	0	0	33	210318	89.99	100	1431	202133	0
96790c2c-2e6e-487f-a575-b9f1252ce972	deb57bd8-545f-477a-9a86-6bc6db257270	Primary solid tumour	UNCID_2135643.b38350db-b102-4a38-9edb-0089ca95840b	Enterobacteria phage phiX174 sensu lato	NC_001422.1	5386	1239	0	0	50	209710	99.72	100	1643	185889	0
0ceb86c8-949c-4917-b57c-e55eb5119295	1bc21d56-299d-40bc-b9c8-c74db990611e	Primary solid tumour	UNCID_2620442.ec4f5770-275f-494f-af91-b82e62f19f1a	Enterobacteria phage phiX174 sensu lato	NC_001422.1	5386	107	0	0	22	209365	56.05	100	1444	208092	0
18c49309-d5fc-4ea5-9d5a-5e3cb98b4c4d	eb715348-7c5c-4e95-bac8-05604bdda2da	Primary solid tumour	UNCID_2381718.621b5b13-6568-41fa-9e42-3992fa05dd1f	Enterobacteria phage phiX174 sensu lato	NC_001422.1	5386	132	0	0	10	209265	69.66	100	1530	206137	0
2da1afb8-cbcc-4eeb-9c16-f4eedffc8adf	5e15dcc7-932e-4d9a-a765-bd5ff1cd7aea	Primary solid tumour	UNCID_2394101.419e456e-40fc-4bc7-8b9f-c54d9935b7e2	Enterobacteria phage phiX174 sensu lato	NC_001422.1	5386	113	0	0	6	208633	60.86	100	1572	205243	0
f05cc604-e546-4231-8c07-e8e5d0746753	38a2b705-d8a4-45ca-8bcd-96dbf93d8e4d	Primary solid tumour	UNCID_2171650.40126675-87b4-4f49-8e55-2cf42bb536eb	Enterobacteria phage phiX174 sensu lato	NC_001422.1	5386	1206	0	0	36	208424	99.96	100	1750	187862	0
a077c6a8-f9c7-4e72-842c-78300a89b007	3ba3d23d-67e2-4f38-9951-f5cfa1131f9f	Primary solid tumour	UNCID_2135951.ba7eb097-85ab-40fd-86dc-1e5aeb388843	Enterobacteria phage phiX174 sensu lato	NC_001422.1	5386	601	0	0	57	207571	98.31	100	1491	194369	0
9fea5da6-9e5c-4db2-adfc-62d22469c80c	d1b31524-8034-4fce-b14e-1cef33c26ca5	Primary solid tumour	UNCID_2177194.9fe289f4-0f5f-4d72-935c-4fb3f44fa91a	Enterobacteria phage phiX174 sensu lato	NC_001422.1	5386	267	0	0	21	207060	90.23	100	1692	202266	0
a0a82f7b-1761-4002-b494-3b0887292651	0fb599ce-5e10-4571-8160-4f5160791a3f	Primary solid tumour	UNCID_2135740.a9e18d77-7074-49d6-b686-fa7d3463d156	Enterobacteria phage phiX174 sensu lato	NC_001422.1	5386	1904	0	0	56	206983	99.96	100	1550	174601	2
37e9c5a5-4c5d-41f9-b14d-12337432caca	4d5d61c4-2e64-422e-aba6-ec098f40eeec	Primary solid tumour	UNCID_2234780.f64c8677-da87-4543-b53c-4de28d86fff1	Enterobacteria phage phiX174 sensu lato	NC_001422.1	5386	324	0	0	28	205417	92.54	100	1406	196613	0
af0c6ecc-502d-46ff-b5aa-4a34d9928a6e	8631bb5e-6d08-4c20-a85e-cb84f5dac290	Primary solid tumour	UNCID_2136426.3479eef9-e120-4723-b333-cd4623de6499	Enterobacteria phage phiX174 sensu lato	NC_001422.1	5386	1847	0	0	59	205155	99.91	100	1528	171674	0
504a9351-668c-43d9-aca9-71177835d29d	d112136d-34fa-426e-b432-4d1e4286adf8	Primary solid tumour	UNCID_2134737.12c2e11c-8ba3-4cce-8c28-c005edc4e4cc	Enterobacteria phage phiX174 sensu lato	NC_001422.1	5386	832	0	0	44	204355	99.7	100	1489	186487	0
2fc91628-6898-4d9d-931b-45d793450207	854a481b-71a2-4f23-80aa-e91e9f4069b1	solid tissue normal	UNCID_1884846.e3d00d08-5395-48b0-bd95-0c945e2a33fe	Enterobacteria phage phiX174 sensu lato	NC_001422.1	5386	724	0	0	42	204108	98.98	100	1449	192946	0
8910606c-191e-4973-8c8b-f34e90198dca	f8b98552-ae2a-4609-9929-7864485b3c51	Primary solid tumour	UNCID_2235015.8a3c4f20-3714-4dfd-9fb2-e7bae0c73432	Enterobacteria phage phiX174 sensu lato	NC_001422.1	5386	206	0	0	17	203089	80.86	100	1366	196307	0
56aeaeeb-d549-405a-bf32-e355c2366428	00e41e6a-9fe7-44f9-978b-7b05b179506a	solid tissue normal	UNCID_1897158.35c918eb-2a20-4e32-93d4-ae2c80d6cee7	Enterobacteria phage phiX174 sensu lato	NC_001422.1	5386	150	0	0	16	201920	71.3	100	1456	198527	0
95115646-d495-40a4-9770-6700778e4ca9	083cc988-19a5-49b4-97c0-4e7bcc5d5c08	Primary solid tumour	UNCID_2620252.adda35fc-181d-4a0c-9afe-f2bdd83ab087	Enterobacteria phage phiX174 sensu lato	NC_001422.1	5386	56	0	0	8	200774	36.48	100	1361	199344	0
57ed8a64-46f9-4e1f-8550-cef121a6bbc6	4fe004e5-49f9-4336-a690-6ebad512c813	Primary solid tumour	UNCID_1364098.14830a14-5495-4425-b6ef-78ccffafe03c	Enterobacteria phage phiX174 sensu lato	NC_001422.1	5386	3783	0	0	34	200770	100	100	1331	166993	4
c3834f6c-79ec-4a6d-afa0-bd5d93b7a8f0	f59b9c65-46e8-4cc3-aa71-8844f6c2273c	solid tissue normal	UNCID_1896492.6b264e41-b852-4221-8e09-692a6a639ccf	Enterobacteria phage phiX174 sensu lato	NC_001422.1	5386	109	0	0	14	200770	59.32	100	1510	198108	0
272e6c54-e3b8-4113-ab8f-a51af3e72972	0e747c7e-3621-4d88-847c-86811655d908	Primary solid tumour	UNCID_2620496.822773fd-5a37-49ea-8064-c20738ecc24a	Enterobacteria phage phiX174 sensu lato	NC_001422.1	5386	117	0	0	19	199897	64.46	100	1330	197520	0
bda91e83-643b-4fae-bfe9-b4660f3bdf02	ac67d0df-7dc0-4a1a-8b47-beec9b94de86	Primary solid tumour	UNCID_1885812.4ca3b9ec-cd21-46fc-9a44-05d5225f0c57	Enterobacteria phage phiX174 sensu lato	NC_001422.1	5386	838	0	0	45	198777	99.65	100	1397	186465	0
e93cc6cc-ce3b-45eb-8928-d5b13d7194af	73d4e806-2c15-4c9e-a978-106fb9494e82	Primary solid tumour	UNCID_2234626.13d2199f-d552-4ea3-9d7c-c2d1fb01d7a7	Enterobacteria phage phiX174 sensu lato	NC_001422.1	5386	252	0	0	14	197348	89.47	100	1346	191103	0
38336db5-6ca9-48d5-bf4f-1f92c8070ca2	351239db-52d3-4ab5-bd4f-8feaa6701ba1	Primary solid tumour	UNCID_2402877.8697017a-b4d9-4f19-8887-168e80124ebd	Enterobacteria phage phiX174 sensu lato	NC_001422.1	5386	92	0	0	14	196925	54.2	100	1512	193528	0
f5d26ffe-21b5-4d4a-be82-8c858bef1586	9fe9cbae-37b9-4030-a204-4502760f5dab	Primary solid tumour	UNCID_2171878.0eb9fc91-e56d-496b-9ecf-683a4d4d6fa1	Enterobacteria phage phiX174 sensu lato	NC_001422.1	5386	1851	0	0	34	196135	100	100	1703	164322	1
e325c4be-1952-49c8-88f1-b53c8dfcfb8e	444e78f7-1221-4882-ade2-7e45d828ea2a	Primary solid tumour	UNCID_2310444.0c18423b-7a7e-440d-96a7-ec3815aa411c	Enterobacteria phage phiX174 sensu lato	NC_001422.1	5386	442	0	0	28	194886	94.86	100	1315	184369	0
d26e51b6-672e-4a2f-8e0f-a6dfb6f5ef8b	486d225f-eca6-499b-a142-dd86137b22e4	Primary solid tumour	UNCID_2394153.eecb9837-09fc-4e99-93d3-d3686c9783da	Enterobacteria phage phiX174 sensu lato	NC_001422.1	5386	247	0	0	16	194809	83.92	100	1408	189233	0
8d739c95-ceb7-4411-acd5-e9cbfc238023	7fc65e49-0401-4a36-8800-fd87b7927fc1	Primary solid tumour	UNCID_2387537.f8fba04c-cd45-4f85-8b75-dcf5426b7637	Enterobacteria phage phiX174 sensu lato	NC_001422.1	5386	71	0	0	6	194650	45.32	100	1471	193016	0
5937419c-28b9-401a-916a-a86d2e74b9c8	11882dac-3ba3-40fa-8af4-174cba77881a	Primary solid tumour	UNCID_2380852.1cba2729-ee83-44a3-a21a-ad5359a2bbe3	Enterobacteria phage phiX174 sensu lato	NC_001422.1	5386	98	0	0	10	193880	58.82	100	1453	191992	0
d724f384-0640-4143-9cd0-9a387a257cec	5a468990-d76d-4c67-8437-62689b593ae2	Primary solid tumour	UNCID_1967385.887b3624-2609-4928-9b17-d6e82cc4baa5	Enterobacteria phage phiX174 sensu lato	NC_001422.1	5386	167	0	0	31	193318	75.96	100	1304	191869	0
8ef6a082-c440-481b-acbd-cd4c0d15a90b	256f5bcf-10a9-47be-b265-cfa707d24097	Primary solid tumour	UNCID_2386195.c16ddaf4-4bfe-4917-a208-aa5a89beb17e	Enterobacteria phage phiX174 sensu lato	NC_001422.1	5386	203	0	0	19	192963	80.86	100	1497	188132	0
d83270f9-98b6-4265-b080-716742de38f8	3fc9e3b4-8bc5-4bf8-bff6-dd90346b83a1	Primary solid tumour	UNCID_2173129.e1fd847f-23c7-4baa-a7ff-d0954d855d1a	Enterobacteria phage phiX174 sensu lato	NC_001422.1	5386	544	0	0	20	192441	98.83	100	1568	180265	0
e78a6ec2-9c2a-4a5c-9ee7-a69513592096	3fae5b76-9e22-4eab-a7fc-13139b2b97c4	Primary solid tumour	UNCID_2172611.6af0bf8a-6243-493b-92f5-4ea2604d35cd	Enterobacteria phage phiX174 sensu lato	NC_001422.1	5386	911	0	0	26	192147	99.7	100	1596	175469	0
93a64949-b304-43aa-be70-ec151a37fd9c	570ddfb3-2721-42b6-9604-2de6b6090031	Primary solid tumour	UNCID_2177016.f974f0e8-cbca-4d1f-a435-937f945ea3dc	Enterobacteria phage phiX174 sensu lato	NC_001422.1	5386	789	0	0	29	190480	99.67	100	1573	179898	0
79bf8c2c-470e-4be8-8144-9c0b366ecadd	ec3870c9-4930-4af7-b2eb-1e16c9ec9f14	Primary solid tumour	UNCID_1363407.3b524c3b-40b6-43bd-8108-5243463ce4a0	Enterobacteria phage phiX174 sensu lato	NC_001422.1	5386	1770	0	0	198	189474	99.74	100	1273	173138	0
6b519959-9c2d-4009-a9c6-bd2d22be5431	8740555d-8bf0-40ba-b868-99eef27662a4	Primary solid tumour	UNCID_1771776.9adad1de-52dd-48a2-b025-bc9081af4ac9	Enterobacteria phage phiX174 sensu lato	NC_001422.1	5386	12907	0.00411458	1023	57	188473	100	100	1384	121040	12
acca09f5-d5ab-4699-b8fe-615a88f57b38	7466d120-6a6e-40a0-96d3-4979816d6278	Primary solid tumour	UNCID_2173609.60448472-d440-4608-8fca-b54c41c5cde1	Enterobacteria phage phiX174 sensu lato	NC_001422.1	5386	234	0	0	31	186832	83.77	100	1453	182580	0
142005b5-fa96-4137-b347-b807e346cb5f	67cd72e2-a4cf-48e4-943e-406c252f056a	Primary solid tumour	UNCID_2172108.2ccc0221-155e-47b1-ace4-6c78bfc5d4a4	Enterobacteria phage phiX174 sensu lato	NC_001422.1	5386	1735	0	0	22	186295	99.93	100	1532	152738	1
f4871dc1-a456-4d69-a5bc-30a5eb8033e9	2c7ec330-261e-49c7-9424-6d83641dba6d	Primary solid tumour	UNCID_1364405.5e185249-6ea1-460b-b841-f40e94ea1ccd	Enterobacteria phage phiX174 sensu lato	NC_001422.1	5386	3122	0.037037	1376	231	186273	99.94	100	1373	158121	0
16410934-a686-4dbd-9086-bc060135f0b4	6433f001-db5c-476b-83c7-23f4c5397ae9	Primary solid tumour	UNCID_2253821.b490a174-95fa-4681-be76-e1690fb17131	Enterobacteria phage phiX174 sensu lato	NC_001422.1	5386	238	0	0	25	186117	85.72	100	1366	178352	0
5faf8ec8-f94c-4b0c-9d91-70942f15f3c8	93d10d8b-5f98-4d2c-8af3-11471385d4d4	Primary solid tumour	UNCID_2253874.dbde3775-bbbc-4492-8449-6f04c4edc65d	Enterobacteria phage phiX174 sensu lato	NC_001422.1	5386	550	0	0	25	185476	97.99	100	1341	174435	0
b305b74b-8977-4074-8b80-ffc75d7b8531	c4c1b5be-a0e7-4968-92de-7f34c71207fb	Primary solid tumour	UNCID_2172485.631b5e57-557b-48d1-a263-5c1b456e73b2	Enterobacteria phage phiX174 sensu lato	NC_001422.1	5386	2319	0	0	29	184831	100	100	1379	148198	2
c2685608-9e8d-46d2-91de-cf3be34362ba	98240f19-bca7-4001-8aa2-4d790c7c4c53	solid tissue normal	UNCID_2391623.6c5a212a-4dab-45a5-854d-296f0a6ee7c3	Enterobacteria phage phiX174 sensu lato	NC_001422.1	5386	297	0	0	9	183608	93.28	100	1381	174079	0
b5504343-6915-4d15-a81e-641b03c77f24	33283111-9a2f-4d5e-92a5-3435846404f7	Primary solid tumour	UNCID_1361670.26cd2872-7067-4cd7-bf85-4f028d9a819d	Enterobacteria phage phiX174 sensu lato	NC_001422.1	5386	1351	0	0	66	182477	99.7	100	1290	164325	2
4da83354-4512-4dca-af59-dc8217363511	bdd4fefa-512a-4720-9f9e-11eb3892fe3c	Primary solid tumour	UNCID_2388705.ef59f19f-f7c0-4cf3-b686-a0cd09a996b3	Enterobacteria phage phiX174 sensu lato	NC_001422.1	5386	89	0	0	18	181901	55.37	100	1369	180207	0
a1e37a0a-67f5-4a19-a540-a45cb89c4203	8df0c1e8-966c-4f46-ad15-fae9e745a32e	Primary solid tumour	UNCID_1464922.b896a143-8a90-424e-9124-45edb6f3f26d	Enterobacteria phage phiX174 sensu lato	NC_001422.1	5386	660	0	0	32	181097	98.29	100	1232	169094	1
4c99bbf0-3c72-4704-be63-560e6a697b41	fca0331b-8096-40e8-b292-d438370c37c9	Primary solid tumour	UNCID_2234600.2faac3f0-67e2-433a-ad56-c43e794c7fee	Enterobacteria phage phiX174 sensu lato	NC_001422.1	5386	177	0	0	18	180800	75.25	100	1285	176326	0
f3ae5486-0f79-48aa-b10e-352d36bd2afd	e377f873-c0d1-4810-9f3d-e551723858e1	Primary solid tumour	UNCID_2135629.79922276-6e00-4f17-851f-554f52f71520	Enterobacteria phage phiX174 sensu lato	NC_001422.1	5386	1485	0	0	33	180186	99.7	100	1438	155280	1
296cc7a9-ad1e-45fc-a702-f100f0400817	0885eb03-de9f-46ba-9c53-fb69c67ab9f0	Primary solid tumour	UNCID_2620361.7c626639-ebbc-472b-8ad0-239068f6d4e8	Enterobacteria phage phiX174 sensu lato	NC_001422.1	5386	103	0	0	9	177779	54.81	100	1144	175219	0
cb123fb8-700c-4bc9-bc5a-e1816f19f64d	6bbbe263-3632-4567-912c-95bc9940a1dd	Primary solid tumour	UNCID_2136679.99b27a89-5e60-4b2f-8d54-2bea08ac897c	Enterobacteria phage phiX174 sensu lato	NC_001422.1	5386	1838	0	0	47	177693	99.87	100	1374	145681	0
f5c35097-25b1-4fee-bb32-790b765a20b1	e9a4c770-665f-454b-81f7-b8ae3f1e154e	Primary solid tumour	UNCID_2394102.7dae2f3c-56cb-425a-8d7f-7113e1cfc72e	Enterobacteria phage phiX174 sensu lato	NC_001422.1	5386	190	0	0	19	176515	78.85	100	1319	172461	1
e2359111-b056-4676-a8b6-c5cea259b478	716eb429-d7af-4d4f-bd8d-afcff1a323ee	Primary solid tumour	UNCID_1213708.b8cc1fb1-5944-431c-aeec-a4301721f667	Enterobacteria phage phiX174 sensu lato	NC_001422.1	5386	4393	0	0	21	175471	99.98	100	1227	129495	10
df184572-7ecf-4911-b4bb-4b7fda3780d6	1cbaa137-c3b0-46a2-9b23-208682c2a438	Primary solid tumour	UNCID_2172094.1b57a251-d1ee-4635-b3f8-8109ddbabf7d	Enterobacteria phage phiX174 sensu lato	NC_001422.1	5386	827	0	0	21	174570	99.83	100	1411	159105	0
ea9ee289-5cd5-4e0f-b0b5-b359d19c0df7	084ac674-f4cf-4a4a-a6a2-687c05c272ea	Primary solid tumour	UNCID_2620629.22cc7838-fc6a-431b-b25a-07ca943a6f48	Enterobacteria phage phiX174 sensu lato	NC_001422.1	5386	104	0	0	22	174355	60.88	100	1216	172624	0
eaa8850b-9a03-40c4-ab17-fe8b405b4fed	8990ce28-c671-4487-8dda-864f0675bbb3	Primary solid tumour	UNCID_2157591.246b4ac3-ceec-41c2-bab9-ed88baf668ae	Enterobacteria phage phiX174 sensu lato	NC_001422.1	5386	588	0	0	8	174170	99.24	100	1397	161985	1
0db0ab4d-46a5-4e9d-8641-b0f74fc763b2	e6cbf99d-4a10-4c11-9ac2-eb26ef57331f	Primary solid tumour	UNCID_2172835.97ce2468-dfb0-41c5-903c-577728feff95	Enterobacteria phage phiX174 sensu lato	NC_001422.1	5386	1400	0.026465	646	37	174105	99.7	100	1382	152278	1
6f63e03b-4c63-4e29-bfd9-dd5095289f23	1170f449-dfb5-417a-a89b-b2229a2785db	Primary solid tumour	UNCID_1987133.112e7329-5135-4307-bda5-d041bc04f0ea	Enterobacteria phage phiX174 sensu lato	NC_001422.1	5386	163	0	0	17	174019	73.58	100	1232	170563	0
0d3ec78c-3da8-443f-baa6-93caed5b065c	4bc71292-60bb-4b63-86c1-0fe021083804	Primary solid tumour	UNCID_1325265.731721fa-4ced-445d-855f-e4ded85f9726	Enterobacteria phage phiX174 sensu lato	NC_001422.1	5386	332	0	0	19	173461	90.33	100	1209	166849	1
b87ab14e-64b3-4699-923b-41aaf738dce7	9d499039-37ca-4300-ae95-04bbe007c0d2	solid tissue normal	UNCID_1360948.c4aa58a3-f1ef-489f-be76-ce0f20a5446f	Enterobacteria phage phiX174 sensu lato	NC_001422.1	5386	1563	0	0	76	172994	99.91	100	1175	155392	0
225bc907-afa6-424e-a618-2eb6bbf191eb	b2bcc97f-03a6-409a-8b91-78221cb10d7f	Primary solid tumour	UNCID_2657785.0da1e08f-d489-4579-a1ac-5cd79072ce9a	Enterobacteria phage phiX174 sensu lato	NC_001422.1	5386	74	0	0	3	172385	45.34	100	1377	168761	0
e3969bf5-b0cc-49e3-b8cb-3d9e98f1676d	bd18dd01-d894-4bdd-9ce2-e25705a52a57	Primary solid tumour	UNCID_1211934.f4463436-536d-412e-824c-0c623a244da5	Enterobacteria phage phiX174 sensu lato	NC_001422.1	5386	2132	0	0	5	172056	99.89	100	1209	132656	14
243da837-f54b-449c-a7e7-5737935d53d6	8e1ff72b-f1db-4bf9-a8d3-f422e25a65e1	Primary solid tumour	UNCID_2173753.6f5b0c12-0853-49c8-8421-58faa14b3955	Enterobacteria phage phiX174 sensu lato	NC_001422.1	5386	1661	0	0	39	171761	99.96	100	1408	146833	0
11551cf5-d8e8-4d4b-bf05-aa197f25dabe	7bc369b7-007b-4b10-bd92-5d326dabf675	Primary solid tumour	UNCID_1359633.07b4fdf4-19af-42f6-8c17-520047dce246	Enterobacteria phage phiX174 sensu lato	NC_001422.1	5386	502	0	0	57	171712	99.26	100	1270	164705	1
722abe82-a272-4e42-be72-41ff140c9ad8	a13a7252-de84-4950-9307-80fc8a6a668d	Primary solid tumour	UNCID_2620734.f5204ae5-1d85-41ec-b9c2-c48c310c5710	Enterobacteria phage phiX174 sensu lato	NC_001422.1	5386	95	0	0	13	171517	47.72	100	1142	169392	0
98735d47-6497-4b8f-8f1b-d6ae01a34748	701991da-6deb-41df-b9cc-e5049a886b5b	Primary solid tumour	UNCID_2172298.d6c9e56e-c040-40ff-a71b-74bd4a2d431c	Enterobacteria phage phiX174 sensu lato	NC_001422.1	5386	2191	0.0398671	1295	37	171050	99.85	100	1462	137794	1
bc8954d4-1d39-4f99-bd91-a3f4e3b6b1e2	d07d20f4-dd65-4ffc-add4-01f350ca7b65	Primary solid tumour	UNCID_2176875.3447e7c9-5d79-4cc0-9e00-6c8552565597	Enterobacteria phage phiX174 sensu lato	NC_001422.1	5386	651	0	0	20	170639	98.87	100	1344	157664	0
ecd51696-efa6-4f7b-a98d-c53992620492	a279d5aa-51f7-4e75-9e14-b206b97ec4bd	solid tissue normal	UNCID_1282131.36973833-7245-444f-94e9-062e6b83df14	Enterobacteria phage phiX174 sensu lato	NC_001422.1	5386	795	0	0	102	170378	99.7	100	1155	163649	0
a3a4c83f-c775-4c69-9179-a726379e0fb2	d4f4ddc1-cfd7-4c57-ade6-4f32cb7ffd85	Primary solid tumour	UNCID_2394152.2d669bc4-fb4b-4db9-b6a3-f54dde950056	Enterobacteria phage phiX174 sensu lato	NC_001422.1	5386	156	0	0	2	170377	70.14	100	1247	165369	0
fc43473e-1be5-4a5e-ac25-1c12ca33fb99	e90ab72a-4bbb-4c37-b48a-8a1a85d79d04	solid tissue normal	UNCID_1361724.63cd2e90-2a03-406a-a094-b855c02b0c04	Enterobacteria phage phiX174 sensu lato	NC_001422.1	5386	1619	0	0	132	169616	99.78	100	1071	151882	0
912d618a-8003-41d6-a0ac-7051b6ccc31c	d39d1a49-fcc0-4f2c-9338-df904e7f6a09	Primary solid tumour	UNCID_2136312.18c4e2fd-5696-4577-bd9d-019a402f7c81	Enterobacteria phage phiX174 sensu lato	NC_001422.1	5386	1732	0	0	49	169413	99.89	100	1199	140199	0
f1e56f45-2d59-4975-adff-0bf6998b1958	698ce9a9-6512-4fb8-a574-a26ee259414c	Primary solid tumour	UNCID_1361244.b02ac966-c160-4310-a80d-98fdc6134074	Enterobacteria phage phiX174 sensu lato	NC_001422.1	5386	3698	0	0	72	169051	99.98	100	1173	137873	5
4dbe4fa2-308f-4d5b-bf33-4c051f7dc537	eec48399-5660-4b25-8d34-191b54315c72	Primary solid tumour	UNCID_1213447.8536a0fb-4aed-4db0-80b0-994606c87ace	Enterobacteria phage phiX174 sensu lato	NC_001422.1	5386	1247	0	0	20	168509	99.59	100	1197	148049	1
2e3e6d4d-d87c-4993-8f41-076cd028c485	3fa83688-1724-42cb-a600-472e4c500e89	Primary solid tumour	UNCID_2172693.deeaffd6-c733-4fc1-857e-693a49b73423	Enterobacteria phage phiX174 sensu lato	NC_001422.1	5386	1524	0	0	25	168210	99.85	100	1314	143889	1
13705117-87cb-40d8-bf8a-ed91aea397a0	56353d9c-9578-4d62-9dcd-92d800efdea0	Primary solid tumour	UNCID_2411526.cff667cc-724f-4f8a-96c0-cdd6512805a2	Enterobacteria phage phiX174 sensu lato	NC_001422.1	5386	51	0	0	7	167945	33.18	100	1290	166463	0
324fafe4-0109-4273-87ea-f0e212b2be84	08f11bdd-d665-45ab-b1a2-5485d91922c2	Primary solid tumour	UNCID_1870840.a4f08d6b-fdb9-406c-9e55-d03fa1a7ad78	Enterobacteria phage phiX174 sensu lato	NC_001422.1	5386	773	0	0	16	167601	99.16	100	1147	149738	0
97b5133f-9d89-4e25-9c78-655c23655dbd	5089a8d2-a353-4150-8a6b-6478c5bb29bb	Primary solid tumour	UNCID_1987303.71160876-7965-4899-a8b2-c549cc25260b	Enterobacteria phage phiX174 sensu lato	NC_001422.1	5386	280	0	0	23	167175	89.29	100	1325	160894	0
ab7bf9ef-55f2-41fa-bdb1-f7b7c79b9a48	3fa3cffe-40f1-4853-9cbb-54a99ffd6108	Primary solid tumour	UNCID_2658128.ed257c43-c4be-42c9-8968-82bb9c0b8ce2	Enterobacteria phage phiX174 sensu lato	NC_001422.1	5386	88	0	0	8	166803	50.52	100	1260	162871	0
69b0052e-39bb-4dab-99a6-523cce8b4c5e	6641a298-1dbd-445d-a4ab-95ceb98e1427	solid tissue normal	UNCID_1321830.3e2b99bc-6a05-4de8-b135-923d443cd4fa	Enterobacteria phage phiX174 sensu lato	NC_001422.1	5386	131	0	0	26	165718	67.88	100	1097	163236	0
24ea6487-8770-452c-ab55-5baca00e1243	b47791ba-85fd-41d0-ac1f-b6fa06f18e96	Primary solid tumour	UNCID_2403648.ae50d91a-35e2-4b18-8089-b18844a63b5e	Enterobacteria phage phiX174 sensu lato	NC_001422.1	5386	193	0	0	15	165569	80.54	100	1295	159664	0
dc782fd9-4012-41c2-b9b8-0b8a65423df0	666d8b0c-593f-4ec3-b16a-2dadbead8c32	Primary solid tumour	UNCID_2403599.de7d6e8a-7408-4011-be1a-52e3cc9fa61b	Enterobacteria phage phiX174 sensu lato	NC_001422.1	5386	192	0	0	10	165159	80.36	100	1305	159728	0
1e2b64de-e05f-4fcd-9e41-e47f0e538ca0	29bd2c05-254b-4bb2-ae32-5b328f772441	Primary solid tumour	UNCID_2172372.1636e620-09c8-46c7-bf33-9efeceae7cd4	Enterobacteria phage phiX174 sensu lato	NC_001422.1	5386	1249	0	0	27	164622	99.91	100	1309	145935	0
1b3ddb03-5ab6-4fc8-af0d-616a41c69d89	d05681cc-dffa-44d0-b6a1-0a99a4ce3be5	Primary solid tumour	UNCID_2394248.d5cb344a-fec2-4370-88ef-4837ae8573dc	Enterobacteria phage phiX174 sensu lato	NC_001422.1	5386	321	0	0	10	164447	91.94	100	1239	155681	0
30f54dd8-fd85-407e-816c-c9db4c1d79ee	9b015929-99eb-4e74-8fbf-6b2e6d7f08e4	Primary solid tumour	UNCID_2135717.613b606c-0d1e-49ff-bd2b-30fa17b14fb6	Enterobacteria phage phiX174 sensu lato	NC_001422.1	5386	616	0	0	45	163662	99.44	100	1188	150803	0
42268a74-cfd1-4724-a8c6-4e9b977f1fbe	db2779f6-8fe2-48c3-988b-81db1815a678	Primary solid tumour	UNCID_2171885.5a96d821-45e8-4d06-89c3-1f951c04375d	Enterobacteria phage phiX174 sensu lato	NC_001422.1	5386	953	0	0	21	163497	99.33	100	1311	148621	0
a1468ddd-3273-407f-ac8e-8abf4b952fc1	dcf383d5-b25a-4ea9-a3f4-4d7ea5ddd9ef	Primary solid tumour	UNCID_2171780.5793ef8d-17da-49a6-a606-9ce76c0a7a2a	Enterobacteria phage phiX174 sensu lato	NC_001422.1	5386	3129	0	0	29	163402	99.93	100	1287	122032	0
49e270b1-8a45-4af9-b071-3a54845ff6fe	5277f041-f9fb-47c2-83f3-65ad230dd40a	Primary solid tumour	UNCID_2403583.ad733fd8-9c1f-4552-88de-3bc50ec1a9ac	Enterobacteria phage phiX174 sensu lato	NC_001422.1	5386	90	0	0	9	163314	54.51	100	1398	160669	0
e9774c52-8772-4f54-82a9-137e2ccd4650	70c6c3a0-b422-4541-a60f-355356a9a340	Primary solid tumour	UNCID_2394023.8ae687ed-f9b2-41fc-88d7-e977fef25582	Enterobacteria phage phiX174 sensu lato	NC_001422.1	5386	367	0	0	10	162992	94.11	100	1154	152844	0
83c875f7-4734-434c-9417-05816fe9ce56	afa7d9a2-3998-4182-bf63-54895ed2de37	Primary solid tumour	UNCID_2603837.580772bc-57d8-4be2-ad7f-e4d0a8d754a4	Enterobacteria phage phiX174 sensu lato	NC_001422.1	5386	179	0	0	20	162907	73.47	100	1075	159486	0
ded8e46f-e309-4ff1-aee0-85bab613cc00	610603d0-43fb-4a4e-b368-d143e6c61802	Primary solid tumour	UNCID_2603740.39c01e87-6cb4-47f5-9ecd-be16781ef1f2	Enterobacteria phage phiX174 sensu lato	NC_001422.1	5386	125	0	0	10	162605	65.84	100	1092	159759	0
4cd7f57c-fd19-4def-a5fb-dca3dbc10320	ff52fa2f-bd12-4de0-9f5c-cd330ffb5fb3	Primary solid tumour	UNCID_2411798.c291389a-1dfd-4eef-9542-7269a8bd797a	Enterobacteria phage phiX174 sensu lato	NC_001422.1	5386	120	0	0	2	162451	67.88	100	1261	157777	0
f9160e70-27f0-4c8c-a667-b24195ad659c	186d7f36-4e93-4ab2-bc23-95d5cd296656	Primary solid tumour	UNCID_2386003.2de65e78-be71-4f41-be55-d9ef61b277c3	Enterobacteria phage phiX174 sensu lato	NC_001422.1	5386	62	0	0	10	162000	40.35	100	1189	160644	0
ce99d7f7-f2bc-4246-8849-4752353475b3	df7bbd9c-0b35-4855-acde-46f4956f4df1	Primary solid tumour	UNCID_2009606.bbc5dea9-50e1-44b7-9d43-82896b9229b5	Enterobacteria phage phiX174 sensu lato	NC_001422.1	5386	259	0	0	41	161678	91.76	100	1243	157564	0
7cc7e1eb-2f2a-4721-9f05-a0bd9f3055a7	9938c4ad-748c-4086-9081-fac0aefad440	Primary solid tumour	UNCID_2394024.c7a98315-43bb-4917-90c9-93f9caf47fdc	Enterobacteria phage phiX174 sensu lato	NC_001422.1	5386	267	0	0	9	161517	89.08	100	1195	153659	0
89fb9220-8f32-4030-91ee-b02264995f6d	88c87cce-4361-499c-9e3a-e9d9040af2db	Primary solid tumour	UNCID_1362316.cd77237d-0598-41cd-b12c-eea4b9c06e6d	Enterobacteria phage phiX174 sensu lato	NC_001422.1	5386	2755	0	0	172	161455	99.87	100	1168	137403	3
dd410832-95aa-4fa6-a2b9-3feca6f70e1d	25d70934-01a5-45a2-9960-68d3058b6965	Primary solid tumour	UNCID_1329404.5ce29b9f-3b54-45a6-96e1-ddc3494e6141	Enterobacteria phage phiX174 sensu lato	NC_001422.1	5386	4486	0	0	23	161019	100	100	1140	116661	3
05f0b31e-7fec-4d39-b5bf-bbf9b01173b0	eff14fed-8a21-41c5-8ed3-75346a06e44e	Primary solid tumour	UNCID_2411986.49e0744c-4f4c-4cac-bc4e-2a11f1cf6a45	Enterobacteria phage phiX174 sensu lato	NC_001422.1	5386	381	0	0	7	160361	94.43	100	1236	147539	1
f3b220b7-f3da-4ef3-96c3-c4d4091635cd	c024c4b6-0143-4071-9175-7435f1eaac58	Primary solid tumour	UNCID_2385937.f01339fa-0c8b-440f-98d2-9f7365e0cc9b	Enterobacteria phage phiX174 sensu lato	NC_001422.1	5386	125	0.166667	160	16	159983	64.7	100	1216	157093	0
7c6fe384-485c-423a-8f84-b8bc6c3100ad	17916c4e-febe-48c6-b475-ad29397425e8	Primary solid tumour	UNCID_2394390.fbf9c35e-9b03-4c5e-a065-0265ae35a409	Enterobacteria phage phiX174 sensu lato	NC_001422.1	5386	430	0	0	9	159794	96.79	100	1132	149341	0
1cb8eee3-ebbe-4b8e-8452-c6364b6fdc78	e833ad67-2cb3-414c-b15e-28f49479e2ef	Primary solid tumour	UNCID_2386245.c47f8609-65d3-4cca-b599-58add67672c7	Enterobacteria phage phiX174 sensu lato	NC_001422.1	5386	147	0	0	9	159558	69.88	100	1197	155538	0
b5fe6254-d1c6-4ba2-bd75-5caf4fb2e2b7	4b9aa301-d2e3-47f3-b724-a34f420b2b6b	Primary solid tumour	UNCID_1215119.bfdc11be-a30b-498b-bdf6-4b98ec4f1ea1	Enterobacteria phage phiX174 sensu lato	NC_001422.1	5386	975	0	0	26	159333	99.68	100	1070	143952	1
57e0582e-44ef-4992-83ea-ff4cb63af578	6e3154d4-2ef6-403d-9de1-7b6233c4d505	Primary solid tumour	UNCID_2403092.0b02de77-8d04-4be6-87db-0f0506ee5e54	Enterobacteria phage phiX174 sensu lato	NC_001422.1	5386	125	0	0	16	159204	68.44	100	1251	156662	0
2cc1817c-7ee6-4a0d-abd4-dc8712f88cf1	88705b03-aa27-45c5-bef0-bb697799f9df	Primary solid tumour	UNCID_2394061.02fea7d7-d604-41c2-9506-a62824140df4	Enterobacteria phage phiX174 sensu lato	NC_001422.1	5386	224	0	0	5	159083	83.22	100	1139	151275	0
52fcf737-cdcc-43ea-b33c-4018039b42dd	261c3d74-706e-4751-bd15-8f3c1a402ff0	Primary solid tumour	UNCID_2393927.239d5e7e-5fb5-4df3-ae6b-a5a06ee296ae	Enterobacteria phage phiX174 sensu lato	NC_001422.1	5386	236	0	0	16	159074	86.5	100	1136	154282	0
aa87ef38-e22c-436a-9f2d-cbd291063148	73f875cb-bcfc-43ba-ab97-4e94caf836d4	solid tissue normal	UNCID_1341586.801b06ab-6ef3-46ba-af12-3b2230aabf51	Enterobacteria phage phiX174 sensu lato	NC_001422.1	5386	1532	0	0	23	158844	99.89	100	1132	139891	4
41e46bcf-b8fd-46ca-960e-f80e8f75ea42	3f5270a2-3284-4523-bd81-54fc98c2b933	Primary solid tumour	UNCID_2400021.8744dea9-5e21-47b0-9327-8177526d9d31	Enterobacteria phage phiX174 sensu lato	NC_001422.1	5386	123	0	0	25	158580	66.84	100	1172	156630	0
ecb5e501-1682-4dab-988d-70b8f01c470f	717c0fd3-527b-4d5e-a9ab-0f141fcc84e8	Primary solid tumour	UNCID_2403186.dc0bcf42-993d-4119-b91e-399a639c1480	Enterobacteria phage phiX174 sensu lato	NC_001422.1	5386	139	0	0	9	158253	68.53	100	1204	154285	0
19e1137b-fbbb-4bbd-b5b3-a6892d91bf4e	ead15a1b-726a-46aa-9005-a22f4b89d011	Primary solid tumour	UNCID_2173071.14b3c94a-781d-4df9-9ee6-a3236d099dc6	Enterobacteria phage phiX174 sensu lato	NC_001422.1	5386	1403	0	0	19	157277	99.87	100	1250	131337	1
b9d6c505-4d71-4189-925f-36914241b831	931feb14-3f69-41c1-8435-5fd4fb775bdf	Primary solid tumour	UNCID_1328407.2fbbb35f-15ae-43a1-bf6b-d3da0bbd38d4	Enterobacteria phage phiX174 sensu lato	NC_001422.1	5386	1605	0	0	24	156923	99.61	100	1076	137992	3
c14b5c15-994b-4739-870b-a50984d274a1	829bed0c-c40d-44fd-aee8-6c7589db60f9	Primary solid tumour	UNCID_1210692.47faa91b-1bfa-4283-bc9d-dfa958252d6f	Enterobacteria phage phiX174 sensu lato	NC_001422.1	5386	1481	0.00660066	265	8	156572	99.96	100	1054	131160	5
2eb58022-5f91-4f18-a35c-17dfc457599b	9b59ed95-e97f-4356-b976-e3fa0e9eee02	Primary solid tumour	UNCID_1987347.7c901d39-8b22-4fc7-8995-2511507b741e	Enterobacteria phage phiX174 sensu lato	NC_001422.1	5386	127	0	0	17	156540	68.9	100	1196	153927	0
3c42eb4b-db63-4f81-8d28-a439e932c716	be5411dc-3caa-4b25-9b94-ce463e8e52b4	Primary solid tumour	UNCID_1210120.f659e8f2-3d29-4170-bd40-84e54c70fcd4	Enterobacteria phage phiX174 sensu lato	NC_001422.1	5386	1173	0	0	8	155932	99.81	100	1063	135249	4
5bd08756-9dfd-4b50-ba8a-a389bd863a39	5b12458b-f5d7-41de-a4e1-26d39dca9b17	Primary solid tumour	UNCID_2385946.4558d242-2bd6-4272-913f-59c6b8f05d64	Enterobacteria phage phiX174 sensu lato	NC_001422.1	5386	119	0	0	10	155843	60.04	100	1231	152989	0
f7c861d9-0aa5-4337-baba-dccbf6a5fa6c	98a9ce0e-4f02-4819-bc0c-c1a8d34e3db6	Primary solid tumour	UNCID_2385973.a8f619f1-c92e-4e7b-99f9-d25984935cde	Enterobacteria phage phiX174 sensu lato	NC_001422.1	5386	228	0	0	17	155564	85.56	100	1261	150031	0
d634f5b6-e808-497e-a594-63559645d2a7	181c6d37-9d8d-4ffa-827b-e3785450ff88	Primary solid tumour	UNCID_1366426.e6f20d5c-1cb3-4e65-aeaf-1cbe64e440bf	Enterobacteria phage phiX174 sensu lato	NC_001422.1	5386	5386	0	0	136	155558	100	100	993	118899	5
13a361c3-ce9d-447c-bddd-a7aa9a1abcfe	cec1d2ff-36e6-497e-892c-b329724b4722	Primary solid tumour	UNCID_1987241.da936a2e-af10-4496-8fa7-00742c30c766	Enterobacteria phage phiX174 sensu lato	NC_001422.1	5386	269	0	0	17	154877	89.96	100	1147	148488	0
de0de79d-f42a-4986-8c2d-2c19c4260e77	f25bae1a-8627-46a8-87af-07f82773c68a	solid tissue normal	UNCID_1366154.8f9b3818-5334-4aa0-9ad1-22bca0afb925	Enterobacteria phage phiX174 sensu lato	NC_001422.1	5386	2083	0	0	31	154470	99.98	100	1041	131842	4
ebb5b531-f26f-493c-bf2d-29f1d8118872	3e290dc6-aba3-4135-b844-3e8c4cc8a25f	Primary solid tumour	UNCID_1849344.da8ee6ab-5fde-462b-96ad-b45b9441e495	Enterobacteria phage phiX174 sensu lato	NC_001422.1	5386	1672	0	0	111	154277	99.65	100	971	139945	0
63ebd9b1-f118-4315-8722-708f47a07063	2def2a53-d2e8-46f0-8b07-f32dbf1833a4	Primary solid tumour	UNCID_1360852.0cc5f629-5046-4d05-8a5f-923ce5c04b9e	Enterobacteria phage phiX174 sensu lato	NC_001422.1	5386	1731	0	0	68	154239	99.89	100	1075	137561	0
1f2b8ff0-5945-4e70-a24c-fe0bdb0c962e	c3fd52fe-bdc2-4cca-91c7-590a192f80ed	Primary solid tumour	UNCID_2385812.625d2894-bb92-450a-af72-013d81df221d	Enterobacteria phage phiX174 sensu lato	NC_001422.1	5386	37	0	0	4	153697	27.63	100	1119	152334	0
8840bbf2-fe25-4f05-9d0f-098da87042d6	33283111-9a2f-4d5e-92a5-3435846404f7	solid tissue normal	UNCID_1357765.d75a22a0-a230-4ac8-a3db-96ea29ca95b9	Enterobacteria phage phiX174 sensu lato	NC_001422.1	5386	537	0	0	34	153576	98.59	100	1136	143059	1
f3919f4c-e401-4ec4-96c5-a85bf0c398f8	b6f54bdc-9b1b-4465-a6e3-f0524885e10e	Primary solid tumour	UNCID_2403377.d6c16450-87c1-4b18-bab5-8cb782fdb99c	Enterobacteria phage phiX174 sensu lato	NC_001422.1	5386	67	0	0	10	153576	46.45	100	1161	152284	0
0cb3dffd-1521-4887-b19c-94dcd340d306	26eefaa1-1666-4ce1-8cf4-f6fabff81fd2	Primary solid tumour	UNCID_1361851.cf7a71f6-8d7d-4833-b9b2-c40abc1654e6	Enterobacteria phage phiX174 sensu lato	NC_001422.1	5386	3746	0.00643087	395	36	153519	99.89	100	1019	121395	3
728497c3-ad8b-49e1-ac0e-9a28c48404e5	74c7dd37-7ff5-47ac-aeb7-14202871b6f1	Primary solid tumour	UNCID_2385909.e6310fd5-418f-4315-8c0a-78b05a95c214	Enterobacteria phage phiX174 sensu lato	NC_001422.1	5386	88	0	0	11	153343	52.49	100	1150	151406	0
5b2c8981-0771-40cd-ae7c-e5b9ac662239	7c398299-d789-4185-adfa-194817877947	Primary solid tumour	UNCID_2386052.e6e404f0-3317-496c-b4f8-555408a3dfd6	Enterobacteria phage phiX174 sensu lato	NC_001422.1	5386	81	0	0	9	152568	53.94	100	1157	151006	0
8ce015a1-c0c7-4e58-a8f8-9e9650b22789	fcf64b55-5c4f-4d82-ac6a-4713d01143cb	Primary solid tumour	UNCID_2411482.7e0203fd-e55d-4d05-9877-6b502250ffc3	Enterobacteria phage phiX174 sensu lato	NC_001422.1	5386	159	0	0	7	152446	76.01	100	1221	146428	0
992415ef-53de-4c52-a538-07931e68182b	e90ab72a-4bbb-4c37-b48a-8a1a85d79d04	Primary solid tumour	UNCID_1361364.bc6a091a-720d-4a70-b3de-66db6b240669	Enterobacteria phage phiX174 sensu lato	NC_001422.1	5386	3696	0	0	37	152275	99.8	100	1052	120873	2
b8bac212-127d-4eee-8647-3bddc13c9415	03c66cf8-bc68-4ee1-a322-689a29b72262	Primary solid tumour	UNCID_1323543.2ff3af27-d43b-4707-a337-0ff988ac2763	Enterobacteria phage phiX174 sensu lato	NC_001422.1	5386	403	0	0	19	151809	93.37	100	1011	143759	0
81987828-dfd9-46ed-bab7-9e1a1a5dfc4d	6b3f53ab-00f4-4c45-9bb5-5c8adbc66084	Primary solid tumour	UNCID_2172606.9605aa9b-2739-4d98-864d-fcfdb59b9ef5	Enterobacteria phage phiX174 sensu lato	NC_001422.1	5386	1186	0	0	28	151653	99.87	100	1152	134075	0
c0a067b3-0bd0-4d11-a283-d25799b3090b	4045f40b-d42a-4598-9ee2-0d371a776d3f	Primary solid tumour	UNCID_2173490.9ff2bdcd-1c48-4f81-8644-c302132b2400	Enterobacteria phage phiX174 sensu lato	NC_001422.1	5386	1181	0.0297619	455	61	151343	99.87	100	1201	135640	0
9b4b5bba-a33f-4ba8-9143-33028556e3e6	922e5166-85f5-4365-9c09-f8bdc1722da6	Primary solid tumour	UNCID_1367805.28ebf50e-d63f-439e-8e16-4a815eccb465	Enterobacteria phage phiX174 sensu lato	NC_001422.1	5386	3561	0	0	31	151233	99.98	100	1074	122008	4
d97ce5bb-672c-4ed7-a81a-c22cd32a3631	c362f6f9-4ce6-4659-8c36-4cd45c72fb03	Primary solid tumour	UNCID_2396330.107d849f-0497-4daa-bd4e-d82570909838	Enterobacteria phage phiX174 sensu lato	NC_001422.1	5386	58	0	0	9	150762	39.73	100	1074	149604	0
0a6801f9-7aae-4ba1-844b-159b703a20f3	208a75b3-407c-4c5a-8938-3691547b6887	Primary solid tumour	UNCID_1322520.39239ac6-7757-43ca-928a-4885260ecbc7	Enterobacteria phage phiX174 sensu lato	NC_001422.1	5386	646	0	0	24	150629	97.99	100	1070	139028	0
56fb9efa-0337-4608-872b-e2ef98b1d549	30aba886-5152-4e25-b36f-6ce7009d419e	Primary solid tumour	UNCID_1983851.fc25b041-1fcb-456b-8e55-28b74a32ab91	Enterobacteria phage phiX174 sensu lato	NC_001422.1	5386	192	0	0	22	150610	80.95	100	1021	149520	0
004bde0b-224a-48ce-aa33-242ba7385ecc	d6974db6-2bd3-4082-b48e-9c60f7fe3a1f	Primary solid tumour	UNCID_2386160.8ab941c0-6e1c-403c-901d-03ac81bbb81f	Enterobacteria phage phiX174 sensu lato	NC_001422.1	5386	357	0	0	13	150330	94.24	100	1077	143376	0
9b3b019c-b8d4-498c-905c-27dbd44afe20	661dc657-d2b3-44fa-b859-2c4ee42b0046	Primary solid tumour	UNCID_2391449.3aba16f9-47fe-419a-92d3-c73049adce2b	Enterobacteria phage phiX174 sensu lato	NC_001422.1	5386	414	0	0	5	148964	95.95	100	1089	137419	1
acca09f5-d5ab-4699-b8fe-615a88f57b38	7466d120-6a6e-40a0-96d3-4979816d6278	Primary solid tumour	UNCID_2173609.60448472-d440-4608-8fca-b54c41c5cde1	Shamonda virus N and NSs genes	NC_018464.1	927	136827	0.000642235	63	93	148807	8.63	8.63	0	0	0
847ee47b-680e-49f4-be5c-e7ed4eba2af8	28689d40-03e5-4e17-aba1-f2d571535eed	solid tissue normal	UNCID_1321167.3f8c4a26-6796-4070-aea8-a7507103cfc7	Enterobacteria phage phiX174 sensu lato	NC_001422.1	5386	175	0	0	15	148781	74.97	100	1034	144117	0
e7914d79-48ad-4ea1-8a8f-735183c16c56	13a63fd0-6c8c-4707-9135-8052f454d1ac	Primary solid tumour	UNCID_1363715.6551bbb1-297f-41db-969b-17bb3c432426	Enterobacteria phage phiX174 sensu lato	NC_001422.1	5386	2515	0	0	32	148665	99.96	100	1014	124926	2
7413d045-cedb-4ec6-95ea-6f7b676f800d	355e84e7-0d50-4bc2-a481-dfece2f8c687	Primary solid tumour	UNCID_2657497.02fc78ec-68ae-4326-8df1-4f69850b5edd	Enterobacteria phage phiX174 sensu lato	NC_001422.1	5386	133	0	0	4	148553	66.3	100	1088	143687	0
6d8ce214-3a06-4f7c-858b-709a40ebbe25	721e76d0-4b1d-4e78-adb8-1344b8030062	Primary solid tumour	UNCID_1210802.063f416b-291b-4242-acb4-9587a2dc3244	Enterobacteria phage phiX174 sensu lato	NC_001422.1	5386	2381	0	0	5	147853	99.96	100	950	110690	15
07fb63a4-839c-4e46-98f8-2908125622e2	6641a298-1dbd-445d-a4ab-95ceb98e1427	Primary solid tumour	UNCID_1342126.d26a0c98-2768-48df-ab84-dcce5e18537a	Enterobacteria phage phiX174 sensu lato	NC_001422.1	5386	2582	0	0	7	147834	99.76	100	1064	122277	8
c62decac-3413-4414-89df-43085c3ddf65	1e3c1d8f-b3c9-47be-89e4-22e6b16ed2ae	Primary solid tumour	UNCID_2394237.95c350df-1871-430a-9c08-f3d88e2edcaf	Enterobacteria phage phiX174 sensu lato	NC_001422.1	5386	169	0	0	10	147600	72.47	100	1023	142307	0
b6b501ca-f660-41cd-b459-0cc82a704771	9a8e27c9-614b-491f-913d-429dfc4e2c4d	Primary solid tumour	UNCID_2221552.8adec7c9-1c95-419b-9876-a3f9d068d392	Enterobacteria phage phiX174 sensu lato	NC_001422.1	5386	562	0	0	69	146779	98.05	100	954	139447	0
8f105d0d-0630-46fc-8168-dcba11a5197f	007f9081-5093-4323-b4f8-cd510bf20705	Primary solid tumour	UNCID_1730291.47d13480-7771-450a-ab70-07c8ca2eb14f	Enterobacteria phage phiX174 sensu lato	NC_001422.1	5386	748	0	0	13	146580	99.61	100	1052	133885	0
78355462-9ff7-4f1b-96cc-4563b6810b37	a3cd3599-7c18-491d-be09-6fc7e526c9b1	Primary solid tumour	UNCID_1342235.297e88ae-4a8d-4021-825a-8a7d7e2f71d1	Enterobacteria phage phiX174 sensu lato	NC_001422.1	5386	2134	0	0	9	144997	99.87	100	1119	123392	4
10734690-4930-4c58-a307-70eb4623e545	a186c956-6756-4339-9793-494fe9b80c94	Primary solid tumour	UNCID_2386029.f7aad847-52aa-4dc8-8ea5-6f1a4f47e2aa	Enterobacteria phage phiX174 sensu lato	NC_001422.1	5386	111	0	0	11	144625	57.95	100	1071	142229	0
c176fe2e-00e6-4041-8680-aec5b90107cb	42b7d14f-09e5-4d91-bb98-5fe35907a6a9	solid tissue normal	UNCID_1360690.cbc2c758-bf49-4165-bbb1-30c046caf99c	Enterobacteria phage phiX174 sensu lato	NC_001422.1	5386	1020	0	0	235	144487	99.5	100	942	139713	0
951c894e-9354-45ad-834a-ffc04441a3a9	1426b4bf-f4a5-477c-bbbb-e0e656549764	Primary solid tumour	UNCID_1362258.0d9fb905-5374-4054-b799-9c4c4efd36d6	Enterobacteria phage phiX174 sensu lato	NC_001422.1	5386	1510	0	0	64	144411	99.57	100	967	127842	1
aeea2f28-0766-42d7-9e6a-c14beb03e692	68fc3693-0910-4ee8-8997-99c6333b65f4	Primary solid tumour	UNCID_1322573.64f48f1f-3d80-43fa-bd06-3a5881291ee3	Enterobacteria phage phiX174 sensu lato	NC_001422.1	5386	199	0	0	13	144279	79.82	100	980	140349	0
76b87139-e8f9-4221-b63e-940848e8c52c	9044098b-415d-4893-a682-3636f6b2b2db	Primary solid tumour	UNCID_2389097.b31f1e9a-cc4d-4e17-ab88-d88e234df83d	Enterobacteria phage phiX174 sensu lato	NC_001422.1	5386	242	0	0	11	143642	87.23	100	1069	138667	0
18cd9543-b21c-41a8-b4d7-a8ba371cca22	1d2c5f72-cdca-4cc8-8a96-2abe10207356	Primary solid tumour	UNCID_2657650.60e9a97e-8cf7-465c-9a31-7c0b714fbf95	Enterobacteria phage phiX174 sensu lato	NC_001422.1	5386	132	0	0	6	143417	65.35	100	1059	139265	0
853395ad-9986-4800-8c7f-070f5552a5f8	bf428d43-2da6-43fc-bd62-7cbff84e95ec	Primary solid tumour	UNCID_2388491.585bed4d-5d57-4308-ab8e-7a0f97e48153	Enterobacteria phage phiX174 sensu lato	NC_001422.1	5386	53	0	0	8	142601	35	100	1067	141206	0
edcf4f2e-0575-42c5-b92a-b37b428f0553	bea84d33-3286-44e2-9595-893c34a01f58	Primary solid tumour	UNCID_2483487.0514988e-85d3-4ce1-a860-39bd5ac19660	Enterobacteria phage phiX174 sensu lato	NC_001422.1	5386	208	0	0	10	142160	82.08	100	1075	135941	0
75c3c1c1-0348-49c5-90a8-0f9c5aabe49f	12d2b93e-a033-4b36-ae81-c15879eb40bd	Primary solid tumour	UNCID_2657665.daca8915-ce62-4c6b-a268-c23de4aed85e	Enterobacteria phage phiX174 sensu lato	NC_001422.1	5386	133	0	0	7	140831	66.52	100	1137	135452	0
531d3514-f2e4-49fa-a31b-df25b26cb99f	436b242c-ad5f-432e-a684-27bba4c1c8a2	Primary solid tumour	UNCID_2059414.acd9261f-37cf-44ca-86c4-e42d88d86b6c	Enterobacteria phage phiX174 sensu lato	NC_001422.1	5386	768	0	0	36	140754	99.57	100	1072	125919	0
a48cc32c-2ca7-47d8-a051-d8206db59381	00f7f9d3-7a34-4a5b-9d19-38810dcabbba	Primary solid tumour	UNCID_2173271.0c925aa2-8118-498b-8b5f-17740005df68	Enterobacteria phage phiX174 sensu lato	NC_001422.1	5386	1295	0	0	28	140606	99.78	100	1157	119968	1
ebb062c0-ea5b-48f6-aeee-2674b6dabdec	181c6d37-9d8d-4ffa-827b-e3785450ff88	solid tissue normal	UNCID_1357113.7afedcd4-d921-4996-9587-a8faa03dcea0	Enterobacteria phage phiX174 sensu lato	NC_001422.1	5386	696	0	0	31	140538	99.39	100	997	127217	1
9fb7ac6a-c6c6-48ec-93b8-e7b84aa58476	f4e9a9f9-263c-4ced-a8fb-6cb0fb088983	Primary solid tumour	UNCID_2322764.9a4b7216-886c-4247-bcf3-22abc9d10835	Enterobacteria phage phiX174 sensu lato	NC_001422.1	5386	1742	0	0	18	140478	99.98	100	1033	115424	2
aa0e444b-c913-4a70-a76d-be70ccf80691	56df9de6-613d-44ce-8827-9213cc6c8b56	Primary solid tumour	UNCID_2393988.c84acacb-d7ab-481e-8462-94693fdf5980	Enterobacteria phage phiX174 sensu lato	NC_001422.1	5386	156	0	0	11	139723	74.71	100	1026	134586	0
b13d4e3d-898e-4339-a506-110b8e803b6e	f6743ff8-542e-4fde-8ff2-4878fcabffda	Primary solid tumour	UNCID_2396626.1f891baf-2b98-4c2f-8f5f-799018220513	Enterobacteria phage phiX174 sensu lato	NC_001422.1	5386	133	0	0	5	139508	63.76	100	987	135343	0
86a6a5e0-ffd7-489e-bfd7-0a862164d1d3	2def2a53-d2e8-46f0-8b07-f32dbf1833a4	solid tissue normal	UNCID_1359866.2d8faa2d-336f-46e9-992d-4a5a5dbc4ece	Enterobacteria phage phiX174 sensu lato	NC_001422.1	5386	2999	0	0	44	139450	99.85	100	915	111266	2
b320bc49-257a-4121-a226-1bf5d19f0edc	ae739a4a-e319-4d87-8330-14f2fbc8839d	Primary solid tumour	UNCID_2478263.1727eb06-107a-4b21-97d7-20cabf1826ac	Enterobacteria phage phiX174 sensu lato	NC_001422.1	5386	125	0	0	4	139430	64.18	100	1055	135375	0
6c008a4c-200b-4786-aee3-135e9d6cd26a	b0669eec-6a1a-4618-ae23-ae0f9e9c266c	Primary solid tumour	UNCID_2455895.ada9616f-c9d1-46cd-bccc-29d2e4e0d1ea	Enterobacteria phage phiX174 sensu lato	NC_001422.1	5386	767	0	0	5	139372	99.42	100	1055	121609	2
6ac7857c-5446-4297-95a9-5f2c11c28220	b182bda9-3d9f-4958-96eb-bd6cc441830c	Primary solid tumour	UNCID_1346502.f7d253d6-fce6-42d3-8926-563e8e7eff7f	Enterobacteria phage phiX174 sensu lato	NC_001422.1	5386	1758	0	0	25	138936	99.96	100	1007	119618	10
09bb6311-41ad-46a1-8195-6d1fdacd7cb0	ecade538-f882-4f29-a363-7acb89fd0576	Primary solid tumour	UNCID_1360231.8c9b95d4-ee46-4312-ba8c-8000c9988ee8	Enterobacteria phage phiX174 sensu lato	NC_001422.1	5386	1265	0	0	41	138437	99.61	100	1065	115071	5
6706e0c7-9ed7-4f65-8f5e-ee9342213499	969399cd-47b6-4c0f-8939-3860be3014f9	Primary solid tumour	UNCID_1967567.db968587-1271-4b4a-8195-f17a06085ae5	Enterobacteria phage phiX174 sensu lato	NC_001422.1	5386	187	0	0	39	138397	79.06	100	980	137371	0
41e0d8f7-e104-43c4-b3bb-fd0b5cb3c7b2	f6381367-142c-45d0-92b3-c1727d1813ce	Primary solid tumour	UNCID_1346442.82b1d50a-9ed4-4d42-80d4-59d06b43df3e	Enterobacteria phage phiX174 sensu lato	NC_001422.1	5386	2470	0	0	9	137507	99.94	100	997	112332	17
8a96a7a8-0413-42b9-9173-fd63761dd83a	74de01bd-30d9-45fc-841d-ed1c0d7446ba	Primary solid tumour	UNCID_2456174.6fc325bf-9627-45d7-9081-28df74e79bdb	Enterobacteria phage phiX174 sensu lato	NC_001422.1	5386	495	0	0	6	137448	97.01	100	994	127388	0
4c49cc14-5813-4a6a-bb8e-4cddef2d5055	7c40c747-5000-4f66-aab5-c53fb96337cb	Primary solid tumour	UNCID_2322358.17607f39-23c6-4eee-8aa4-ed705284ff4e	Enterobacteria phage phiX174 sensu lato	NC_001422.1	5386	831	0	0	24	137318	99.39	100	1032	122912	0
ef5058a4-054d-4fd2-876d-d3247d391c1b	f06c1ef4-bedd-4025-abf8-06f5e9c0821a	Primary solid tumour	UNCID_2481257.b3079945-f405-4810-b7cc-efa81b3b46ad	Enterobacteria phage phiX174 sensu lato	NC_001422.1	5386	87	0	0	6	137260	53.86	100	1018	134891	0
152bc45f-6d11-48c3-ab68-2119e4534d64	ebe711e4-45af-4082-bdf6-b0f7ac899b3e	Primary solid tumour	UNCID_1325220.776e6a2e-e939-4c92-b8dc-000c91bf5f64	Enterobacteria phage phiX174 sensu lato	NC_001422.1	5386	676	0	0	23	137010	99.39	100	938	126186	0
8080e9a4-a7bd-47a6-ba4c-9437a868507d	827caf2c-a94b-4eee-86b3-1155a16daf4a	Primary solid tumour	UNCID_2315942.689a544a-c116-46f9-ae3c-769e793f21c7	Enterobacteria phage phiX174 sensu lato	NC_001422.1	5386	935	0	0	38	136756	99.28	100	1053	122917	0
92888479-b534-432d-8f70-cae857e0074b	907b64d6-a26a-4092-a247-ac9af444d1c7	Primary solid tumour	UNCID_1363245.23e9edc6-a5ab-4dca-9243-a40e69d65615	Enterobacteria phage phiX174 sensu lato	NC_001422.1	5386	1452	0	0	110	136120	99.81	100	936	123199	0
710aadb2-1976-41f4-8a8a-bbb6b3283018	ec3870c9-4930-4af7-b2eb-1e16c9ec9f14	solid tissue normal	UNCID_1342374.7dc99228-873b-44e1-a2cb-9bd2fe9d217f	Enterobacteria phage phiX174 sensu lato	NC_001422.1	5386	1250	0	0	29	135172	99.87	100	1047	120527	2
ba08195b-31cf-4bb1-a470-23740225c99d	23e56e08-e11d-4e83-88a8-1254675b3af8	Primary solid tumour	UNCID_2402844.7adcdf73-3ad3-4da7-ab27-2888f1d4f53a	Enterobacteria phage phiX174 sensu lato	NC_001422.1	5386	72	0	0	11	134467	46.79	100	1033	133277	0
242c8bcb-f8d3-4d3a-abb1-0ab5d74d3bcb	f8d8b417-5945-42a5-850a-fbc04b4f0e61	Primary solid tumour	UNCID_1226982.e9de50a5-d753-40f8-bb1f-3602ad9627ca	Enterobacteria phage phiX174 sensu lato	NC_001422.1	5386	80	0	0	8	134430	46.03	100	1057	132793	0
7e64e9cd-64a6-4ad0-b851-cea249d4a27a	69174712-af41-422d-952a-d8d0d16d7182	Primary solid tumour	UNCID_2455641.4866c074-094a-4432-8d23-825fd698eeda	Enterobacteria phage phiX174 sensu lato	NC_001422.1	5386	126	0	0	7	134368	67.23	100	966	131033	0
cc3826ce-285e-4810-b14d-4af327d0fda6	b7c8ca4c-8d9c-4c5b-99ee-2fcebe4f70e6	Primary solid tumour	UNCID_2411562.35e62a79-9fa0-4ff9-a8c3-d163817d7f08	Enterobacteria phage phiX174 sensu lato	NC_001422.1	5386	63	0	0	4	134013	41.53	100	1021	131438	0
3f84ae9d-45d9-4c66-a383-ef4151e4106a	37ec45fd-1c85-49cb-835e-fa7b2b8ce16f	Primary solid tumour	UNCID_2044128.d28ba0e6-a04b-4341-95c2-f03b6d894a5e	Enterobacteria phage phiX174 sensu lato	NC_001422.1	5386	14264	0	0	30	133369	100	100	1027	77504	2
c6843072-01b3-445f-a093-43b97c967dd9	28689d40-03e5-4e17-aba1-f2d571535eed	Primary solid tumour	UNCID_1361582.310d0da6-5694-4dc0-82f7-3fe0f6699271	Enterobacteria phage phiX174 sensu lato	NC_001422.1	5386	1643	0	0	71	133304	99.85	100	862	117710	1
f634296d-85a2-4fbd-a3c1-10a238c058f5	93cf60a7-1d61-4c1c-8dce-221289800b0c	Primary solid tumour	UNCID_2612977.6cd409f7-0933-4fa5-a998-735eadfb30ab	Enterobacteria phage phiX174 sensu lato	NC_001422.1	5386	68	0	0	9	133296	40.59	100	925	130150	0
31694ed9-784d-4a93-8c0a-828799ed4ac4	f16ce517-d51d-499a-a4c4-a6844fefa52c	Primary solid tumour	UNCID_1848725.3476ee8f-8cbe-4c6e-a3f7-f53facfe585a	Enterobacteria phage phiX174 sensu lato	NC_001422.1	5386	1691	0	0	57	132576	99.8	100	851	111317	1
5807f769-5be7-4d07-a415-033dabfacff2	ab540819-9531-4e99-868a-751649f25e6a	Primary solid tumour	UNCID_2386330.c44359a0-d7c7-45bc-80e7-5139d4a77234	Enterobacteria phage phiX174 sensu lato	NC_001422.1	5386	108	0	0	17	132534	55.87	100	1009	129978	0
5c8782c0-0b0d-4aff-b996-423d214ff5ff	2b5ef82d-e137-43f6-bfef-b202f20ee187	Primary solid tumour	UNCID_1210455.743ad0e2-903e-4438-a575-1f06c286c079	Enterobacteria phage phiX174 sensu lato	NC_001422.1	5386	1225	0	0	7	132360	99.93	100	916	112270	3
778ff135-105c-4389-ab7a-4e5bee6a9de0	1122fa92-0073-4f59-9880-3f1a34620758	Primary solid tumour	UNCID_2396471.166b8cda-180b-4095-a991-69e79efec904	Enterobacteria phage phiX174 sensu lato	NC_001422.1	5386	127	0	0	10	132220	63.28	100	903	128678	0
72bb37e2-a3a1-4dae-9a12-818adebba4e1	24e5d323-f3d4-4add-9a29-79e77ced357c	Primary solid tumour	UNCID_2481413.8da55b3d-99f9-4ab4-8ee3-35bafb8d624f	Enterobacteria phage phiX174 sensu lato	NC_001422.1	5386	67	0	0	4	132091	45.15	100	1006	129694	0
2913b17a-d36b-43d4-9ada-9aaa6b3249ec	f7fc3f2e-c70e-460d-b34d-bb2ea423a0ae	Primary solid tumour	UNCID_2481318.bd8e46c1-5b67-407e-a6fb-67017488a923	Enterobacteria phage phiX174 sensu lato	NC_001422.1	5386	67	0	0	2	132073	44.69	100	1055	130367	0
d36a0b54-6e09-4ee2-923b-c1516d78bb03	48e83a4c-c602-494a-80cd-e2f4b4dd701e	Primary solid tumour	UNCID_1841485.416bc8ff-9dd9-4b0c-b0f7-66cb8a437aad	Enterobacteria phage phiX174 sensu lato	NC_001422.1	5386	661	0	0	52	131707	99.85	100	953	124842	0
084c6d1f-047e-4b0e-9034-3b0fc18d510d	36b87d12-9f96-460f-a3b5-a4c08cbf5b07	Primary solid tumour	UNCID_1272457.938046b4-330f-49e1-99b3-4cc4a1a1e48d	Enterobacteria phage phiX174 sensu lato	NC_001422.1	5386	68	0	0	8	131372	45.6	100	946	129686	0
5706ad0b-6d7f-45b3-b6cf-e2d766fec9a9	8bfac5b9-fa2b-4b6e-9537-e9d8a2f0d1dc	Primary solid tumour	UNCID_2044229.32e41154-dbcb-474c-8605-67c0ae0ed85e	Enterobacteria phage phiX174 sensu lato	NC_001422.1	5386	17283	0	0	22	131083	100	100	1044	67622	12
bb8d2190-663a-4952-b310-44a115b39e97	deceb7df-6edc-41f0-99aa-c4ac7e764074	Primary solid tumour	UNCID_2396583.304a95c1-2180-4a81-a85a-880427e97d67	Enterobacteria phage phiX174 sensu lato	NC_001422.1	5386	88	0	0	6	129286	55.81	100	939	126329	0
ecd3d671-e830-44af-8518-9d06ed15d04b	a608bf0e-a932-4541-8439-2ffb9f6294b0	Primary solid tumour	UNCID_1967661.369853c1-dc8d-45cc-8131-7ce625ac3020	Enterobacteria phage phiX174 sensu lato	NC_001422.1	5386	145	0	0	23	129173	73.51	100	890	128371	0
7a6297fe-b95f-44ed-a658-f2ca33d17435	86b82965-b19b-4285-b1a5-51a5d5267103	Primary solid tumour	UNCID_2455936.560a04b3-0738-4a27-ad0f-c6a5a091c869	Enterobacteria phage phiX174 sensu lato	NC_001422.1	5386	324	0	0	5	128942	93.26	100	1003	122671	0
a3e9018e-97b3-4a9f-b579-d76fcc784168	21a29827-7896-436d-ab52-e7edfc91e7d0	Primary solid tumour	UNCID_2482091.d593d47e-581a-4da3-bb3a-648b2bfb4cae	Enterobacteria phage phiX174 sensu lato	NC_001422.1	5386	285	0.05	192	20	128847	90.12	100	1056	121677	0
ed22176a-f208-477c-8941-0dab957a64ce	94d6675e-27ae-4f34-9d53-6e19238eb01d	Primary solid tumour	UNCID_2455918.0386cc4d-0318-4293-a22e-869c3b34fa63	Enterobacteria phage phiX174 sensu lato	NC_001422.1	5386	236	0	0	8	128604	88.95	100	988	122255	0
8c97a468-f8af-4a81-912f-ac153aa98a08	f6040682-4999-4d71-abc2-354b473c6980	Primary solid tumour	UNCID_1362867.eb9c4bc2-f85e-4ec1-bd7f-ba2eff32ff1b	Enterobacteria phage phiX174 sensu lato	NC_001422.1	5386	4582	0	0	15	128552	99.98	100	874	99806	2
bd2f1591-0615-4df9-a34f-428369b25709	89afdebe-456e-4128-8902-1001876a2106	Primary solid tumour	UNCID_2043851.98021887-fb82-4cb4-a5f4-c4316901da21	Enterobacteria phage phiX174 sensu lato	NC_001422.1	5386	13774	0	0	31	127914	100	100	1015	69943	6
566e79d3-defe-48c8-977e-adfbf3a6069b	e35336e1-e358-493f-9beb-276b5fc6685a	Primary solid tumour	UNCID_1348205.83fedf64-9e72-4f9c-ab33-166dc0202cc9	Enterobacteria phage phiX174 sensu lato	NC_001422.1	5386	2438	0	0	18	127661	99.96	100	910	105611	9
ba22b09b-2328-4725-8810-2ee294b319c4	f3aa40b9-7b4d-465a-b7c9-591aebdb56c2	Primary solid tumour	UNCID_2043662.c995e591-f2b7-4c3e-ae81-9e72b9548b57	Enterobacteria phage phiX174 sensu lato	NC_001422.1	5386	15953	0.00671243	1360	29	127503	100	100	977	65943	11
cb4a8a9d-bf54-4a1d-970c-7aa6710c1fb9	40ebeb10-7390-44fc-9ef2-80d40d251018	Primary solid tumour	UNCID_2615140.66e392a4-c4fb-43a7-bba1-6a940967158f	Enterobacteria phage phiX174 sensu lato	NC_001422.1	5386	210	0	0	11	126977	82.99	100	860	122433	0
d27c7a15-d603-4f85-9ded-6fcd72c78d21	a76bcd1f-e47f-4dc5-a97a-4c4f00032191	Primary solid tumour	UNCID_2455620.823142ae-3165-44fd-bdd8-b54acef6897f	Enterobacteria phage phiX174 sensu lato	NC_001422.1	5386	185	0	0	7	126975	77.03	100	958	123540	0
cf98ac7d-6791-4b38-9902-000464888f25	9a8caef5-6543-4391-8a55-4999035693c5	Primary solid tumour	UNCID_2391561.b4d87462-1fc4-4ee4-b905-c2919ebceb33	Enterobacteria phage phiX174 sensu lato	NC_001422.1	5386	161	0	0	3	126798	76.81	100	922	121509	0
2f653293-dc10-43ba-b4f0-a4bb54ade176	7ce45134-5b1f-4ea7-ace9-7e463b034a43	Primary solid tumour	UNCID_2402772.1afe5497-bd6d-45b9-816d-52e7fb20ea4e	Enterobacteria phage phiX174 sensu lato	NC_001422.1	5386	56	0	0	6	126470	38.88	100	1042	125393	0
8ac1e1e7-8266-48e0-8d4c-d78873111341	214884ef-a932-4fc3-b6ff-16ce5164da3e	Primary solid tumour	UNCID_1214394.f1441277-65a1-486c-b8e1-2b947734cb17	Enterobacteria phage phiX174 sensu lato	NC_001422.1	5386	905	0.0327869	418	28	125958	99.68	100	894	114711	0
66d9fea0-d11c-4027-aef4-06110bb27eed	db4793dc-cd45-4b81-93ce-8322031c2aa3	Primary solid tumour	UNCID_2043888.95086d05-3789-400a-b663-5d9d3a346325	Enterobacteria phage phiX174 sensu lato	NC_001422.1	5386	8765	0	0	37	125674	100	100	955	81622	8
43a7fdb7-4013-4345-bb7d-c734a3d41b48	a8c954b7-3077-4ff1-b311-d4b4bfa49786	Primary solid tumour	UNCID_1967339.450b68b9-573f-4921-93b6-8a57ff9a7263	Enterobacteria phage phiX174 sensu lato	NC_001422.1	5386	153	0	0	32	125501	70.52	100	913	124563	0
734195fb-0c2a-44a9-8698-add1a5caa9a0	2a51e1c2-8a8f-4df3-bcc6-7df94a47d94d	Primary solid tumour	UNCID_2394041.0e2cfe4b-18fe-47f6-b357-a43f97a9b531	Enterobacteria phage phiX174 sensu lato	NC_001422.1	5386	219	0	0	10	125347	80.3	100	859	119913	0
0f4b7d00-1c4c-4634-a45e-10f8949abb43	ce3585d3-7388-4d05-84c8-64e0883003b3	Primary solid tumour	UNCID_1342297.499d25b2-e516-4aea-b732-5c8096dc968a	Enterobacteria phage phiX174 sensu lato	NC_001422.1	5386	1483	0	0	26	125026	99.98	100	879	108605	7
f7d1a942-2afa-4aec-b70a-4eeecddb5b7d	1940166e-aedc-4dc5-90a5-609871f9f7da	Primary solid tumour	UNCID_1983640.77d1e365-4ccc-4b1a-aa0d-cda00b246ba4	Enterobacteria phage phiX174 sensu lato	NC_001422.1	5386	164	0	0	17	124978	74.12	100	797	124024	0
d0b41403-8458-45e1-946e-21054fba65b8	c28f931f-5ab2-4899-9fe9-54024f082d92	Primary solid tumour	UNCID_1210637.d0617c13-ba48-44d9-807f-29a9ee7ebf39	Enterobacteria phage phiX174 sensu lato	NC_001422.1	5386	2300	0	0	3	124427	99.91	100	817	87438	26
f5243ba4-684d-4401-a1a5-7713bcc9106e	159b47b2-dc7d-4856-9a00-454e27301e23	Primary solid tumour	UNCID_2482370.530578d1-044b-4423-bd9c-ae80a2d7fda1	Enterobacteria phage phiX174 sensu lato	NC_001422.1	5386	125	0	0	7	124303	65.26	100	960	120298	0
6c728891-8924-4a51-b3ed-f4b83d6c8de4	1583aea0-5d69-4165-9bef-d5bfdddf3a65	Primary solid tumour	UNCID_2253515.a3f81069-d0a9-49af-bd22-24c6142241b6	Enterobacteria phage phiX174 sensu lato	NC_001422.1	5386	1425	0	0	19	123665	99.81	100	822	98060	2
f1ca4735-9aa5-4598-8b8a-d2df857273c8	4c197d76-daf6-474d-b561-ded42905f52a	Primary solid tumour	UNCID_1967584.08a5e204-0002-4148-8b87-bbb9b490e825	Enterobacteria phage phiX174 sensu lato	NC_001422.1	5386	99	0	0	19	123032	56.39	100	920	122211	0
798db560-58b8-47eb-a8ca-05f7748891c5	75d22d59-dec8-4f59-86c8-36b5e9f4fb0d	Primary solid tumour	UNCID_2393885.2099f0da-0318-4b94-a418-d6e6cf65454b	Enterobacteria phage phiX174 sensu lato	NC_001422.1	5386	429	0	0	4	122282	97.33	100	862	111024	0
d838b1df-d748-4c6e-9f13-4a16422eadc4	d1fd7be0-6daa-4f1f-a198-3dca7a797e49	solid tissue normal	UNCID_1342016.e95f79a8-15ea-4b95-9f8e-b63ada04c51e	Enterobacteria phage phiX174 sensu lato	NC_001422.1	5386	1978	0.00909091	334	26	122217	99.76	100	896	104075	9
b22cbb75-e6e5-443d-ab4e-1cfd0079c69a	b3bf57d4-e31a-4740-b438-fa826fb79550	Primary solid tumour	UNCID_1210995.639c8d3c-8719-49ca-8812-af6480b164ae	Enterobacteria phage phiX174 sensu lato	NC_001422.1	5386	1977	0	0	6	122198	99.8	100	802	92802	15
112333fc-73ce-4c76-bc3a-9cb8f0cf0f62	da5b0169-e4f4-4674-b348-220af03ff4b5	Primary solid tumour	UNCID_1848637.783062c7-cf22-426d-8cd1-52ecdd28b43d	Enterobacteria phage phiX174 sensu lato	NC_001422.1	5386	1078	0	0	50	121634	99.57	100	770	97058	0
a369c190-964e-471c-878a-d8fade7cf992	71d14304-ccb0-4a4c-b935-8c014ca75fd0	Primary solid tumour	UNCID_1273149.011453b6-9736-4ea4-8845-bbe4416783d3	Enterobacteria phage phiX174 sensu lato	NC_001422.1	5386	127	0	0	7	121484	65.86	100	893	118454	0
e377f5c9-452c-4aec-ba78-739e4aa6b844	abeb0894-862f-4035-a6d9-fe0ba61630a9	Primary solid tumour	UNCID_2455618.effc8583-559f-4e01-bd93-11b39d95a290	Enterobacteria phage phiX174 sensu lato	NC_001422.1	5386	216	0	0	8	120603	85.13	100	940	116491	0
009a8866-9cbd-4ef5-ba0a-d9591cb2a1a4	629855ea-551e-456c-b421-83b9a4eb3269	Primary solid tumour	UNCID_2058920.efbbd41e-6911-49d5-9d54-cc95e0c81415	Enterobacteria phage phiX174 sensu lato	NC_001422.1	5386	359	0	0	30	120064	95.25	100	902	113249	0
fcbbc85a-d75b-4280-b6fb-643c8643e2f7	8dc53431-44ab-485e-b4e6-c3d06509506d	solid tissue normal	UNCID_1283084.6eb0d270-797d-49ab-9bda-a5f0a70a6695	Enterobacteria phage phiX174 sensu lato	NC_001422.1	5386	428	0	0	29	119783	95.75	100	822	114163	0
0c50f404-d92a-4d72-b085-a4d258b941b0	30fa311b-05a2-43e4-9edc-02b327898132	Primary solid tumour	UNCID_2393906.532e3276-07d4-4e86-a955-4f474bc8ae36	Enterobacteria phage phiX174 sensu lato	NC_001422.1	5386	323	0.064	384	12	119542	89.29	100	867	112252	0
aca72f05-77b0-4bf3-aa43-ed10c3898c9f	9c8447ac-5b26-4558-8bfd-f0e7046c1fb9	Primary solid tumour	UNCID_2614723.1747f562-8e96-47e6-96ab-26f34d54b4bd	Enterobacteria phage phiX174 sensu lato	NC_001422.1	5386	132	0	0	7	119516	65.82	100	785	117294	0
184fefbb-a335-4b40-8834-ff641d394786	7bc369b7-007b-4b10-bd92-5d326dabf675	solid tissue normal	UNCID_1322195.15602b9c-e496-4b8b-a416-82db780d8f28	Enterobacteria phage phiX174 sensu lato	NC_001422.1	5386	346	0.0761905	384	13	119339	92.68	100	792	113330	0
432df7ed-ade9-4643-b4e2-79bed9485eb9	a6d467cf-6783-4885-8de5-95d32e922500	Primary solid tumour	UNCID_2477819.bd991045-7c0f-404b-b9e6-63086f9c816f	Enterobacteria phage phiX174 sensu lato	NC_001422.1	5386	127	0	0	5	119224	67.17	100	955	115710	0
b3e9aa2d-b3ba-45e7-b3d3-70837fde3600	8cc7679d-b963-4b45-b3f8-dcf80ea6cc71	Primary solid tumour	UNCID_2386128.2345f76d-8250-4586-a15a-633ac5abc070	Enterobacteria phage phiX174 sensu lato	NC_001422.1	5386	223	0	0	13	119054	87.62	100	852	114312	0
0d44c6bb-2ff0-4ed6-8c38-f58b5cfa2530	8e5b1d47-7d92-4d28-8186-4176ada96672	Primary solid tumour	UNCID_2445622.bfb7a272-3b86-4d5d-a3df-6aea8fd3b66b	Enterobacteria phage phiX174 sensu lato	NC_001422.1	5386	212	0	0	7	119006	85.11	100	932	114240	0
a87e6352-c469-484d-87fc-fabdba237d01	8dc53431-44ab-485e-b4e6-c3d06509506d	Primary solid tumour	UNCID_1284621.07f49527-0833-481f-b172-cb67601f8b03	Choristoneura occidentalis granulovirus	NC_008168.1	104710	70	0	0	0	118511	0.17	0.17	0	0	117964
874964ab-d09a-422c-9b51-7239338e78d4	56829c8d-7bb7-4aac-999f-b1353db4915d	Primary solid tumour	UNCID_2657717.984a3498-4b0b-4242-9fd3-640175da22ec	Enterobacteria phage phiX174 sensu lato	NC_001422.1	5386	89	0	0	8	118240	51.75	100	983	115654	0
4539a7c3-cca2-4ed0-9310-92cd843aa1cd	42b7d14f-09e5-4d91-bb98-5fe35907a6a9	Primary solid tumour	UNCID_1360136.bd8a26e3-ddaf-405d-9b32-bd6adb09024f	Enterobacteria phage phiX174 sensu lato	NC_001422.1	5386	370	0	0	29	117884	94.62	100	788	111370	1
22c4f5c2-1b1e-4212-8110-09dbd5ce10a9	fd1aa612-df86-4d48-892d-2acebd76ea96	Primary solid tumour	UNCID_1214139.b1d3e9ee-f0d0-4efd-a505-ea1a9f7fa6df	Enterobacteria phage phiX174 sensu lato	NC_001422.1	5386	1847	0	0	16	117624	99.94	100	817	97975	1
8b1ad92f-3a3c-474b-89a0-bc14ec6046ba	d1fd7be0-6daa-4f1f-a198-3dca7a797e49	Primary solid tumour	UNCID_1346773.285a1a43-5494-49f4-95bb-671ebc1a953a	Enterobacteria phage phiX174 sensu lato	NC_001422.1	5386	1826	0	0	19	117414	99.91	100	869	100245	4
fed650b8-8dba-41ec-9453-076feaa95795	494a8495-8d10-4a8f-8664-f68ac339c889	Primary solid tumour	UNCID_2456111.8a1e40cc-f9be-4df4-9958-53c97d7fd794	Enterobacteria phage phiX174 sensu lato	NC_001422.1	5386	535	0	0	11	117234	97.53	100	895	107452	0
627b9ff8-2557-4470-824a-b76a8bcd1e9f	aa252f78-ebf3-42f9-86af-bb6e57345706	Primary solid tumour	UNCID_1841237.aa181d66-d198-43ab-920e-a351454194a0	Enterobacteria phage phiX174 sensu lato	NC_001422.1	5386	503	0	0	55	117129	97.03	100	845	111272	2
2202513c-380f-453c-824c-881296ab638c	c606918f-e8c0-4019-ad6f-47d5cd7615c4	Primary solid tumour	UNCID_1361345.c5dbae69-fb0e-458b-81ce-1f64c391cfe1	Enterobacteria phage phiX174 sensu lato	NC_001422.1	5386	4127	0	0	128	117080	99.98	100	795	89711	2
4e9d56b5-6b3e-4cae-bdc5-2b29890f9d26	fcbd7b29-12da-44c8-b241-1388d1b15684	Primary solid tumour	UNCID_2599791.e312e528-bed2-4067-a562-1c27dd93d540	Enterobacteria phage phiX174 sensu lato	NC_001422.1	5386	56	0	0	6	116973	35.91	100	883	115063	0
aa414e00-caef-47f7-ab78-82b2ba9a2200	cccdd4a2-ebf0-482d-b71c-9fe44414eec6	Primary solid tumour	UNCID_2481479.c3d6c3bb-8882-4033-855e-f164c03799cd	Enterobacteria phage phiX174 sensu lato	NC_001422.1	5386	157	0	0	8	116868	72.22	100	911	112616	0
4769eff8-1976-426e-9ac0-85bb370cab1f	9b84601b-ee05-4c15-afe3-7bfa7ca5ffac	Primary solid tumour	UNCID_1325498.f57a7df0-0aaf-4181-b8c1-f50133964823	Enterobacteria phage phiX174 sensu lato	NC_001422.1	5386	297	0	0	7	116604	85.04	100	853	111387	0
34d7178f-cfc8-463a-9e04-f0bb0e3e5154	df3abb97-c790-4ff6-a726-6645b3058d72	Primary solid tumour	UNCID_1362076.27357b4d-5d44-4c5e-bb80-0d5f68c3db8e	Enterobacteria phage phiX174 sensu lato	NC_001422.1	5386	2364	0	0	23	116446	99.96	100	811	96201	3
351af15c-b213-4621-8bcb-3f4ddcf72553	554a7381-46fd-4301-b91b-5af7f173c350	Primary solid tumour	UNCID_1209414.ad22630d-693d-46c9-b785-5343b08679b5	Enterobacteria phage phiX174 sensu lato	NC_001422.1	5386	408	0	0	11	116247	96.06	100	783	105393	0
473e6120-b20d-4358-acb0-c65a35e20d6a	305b0b57-5952-43c7-9063-7bcd954eb44d	Primary solid tumour	UNCID_2620540.2ee45f38-cb92-4e91-acea-e454a13f59d9	Enterobacteria phage phiX174 sensu lato	NC_001422.1	5386	55	0	0	6	115858	37.6	100	769	114866	0
90cba332-6646-4eb4-87ce-000ea4a841a4	1426b4bf-f4a5-477c-bbbb-e0e656549764	solid tissue normal	UNCID_1346096.e74de9a3-6dd4-42b7-b92c-eba3e3827bed	Enterobacteria phage phiX174 sensu lato	NC_001422.1	5386	1842	0	0	18	115760	99.98	100	878	97310	9
219fc0a7-7389-40f7-ab99-c2ee6ad501af	f3ec5bf3-97ae-4033-91a6-084a1aa152a4	Primary solid tumour	UNCID_2481888.146b24ab-44b3-4b64-80c2-7ced0f829501	Enterobacteria phage phiX174 sensu lato	NC_001422.1	5386	131	0.0571429	96	8	115626	65.82	100	908	112213	0
a31147e1-4a52-4233-bc27-b0dfa6708dc6	1ea3b879-5451-49fb-b930-16e9b5627f18	Primary solid tumour	UNCID_1247728.b304cf7b-274d-4617-9830-459601eedc10	Enterobacteria phage phiX174 sensu lato	NC_001422.1	5386	818	0	0	47	115388	99.72	100	786	103667	0
d2feded2-c367-4561-91af-9d0c7fc6638f	c03ae0f2-dde3-47e8-a046-ce85c86dd77d	Primary solid tumour	UNCID_2043497.f73e06ac-aa61-45be-b666-83279a7fb908	Enterobacteria phage phiX174 sensu lato	NC_001422.1	5386	4163	0	0	30	115325	100	100	899	88309	3
f2746759-b8e9-4744-8294-04aef28085d2	2919afa2-3fee-43bd-ae68-e70718e73608	Primary solid tumour	UNCID_2474687.42b3e255-38df-41f7-a4b8-77510d467dd2	Enterobacteria phage phiX174 sensu lato	NC_001422.1	5386	96	0	0	2	115206	52.6	100	868	112780	0
86bc76a9-dc21-4fb8-8c94-1023136f553c	c51ccff8-2502-40e1-b130-fe655c119169	Primary solid tumour	UNCID_2615056.212f9e63-ba39-4765-8522-86833312f8db	Enterobacteria phage phiX174 sensu lato	NC_001422.1	5386	169	0	0	10	115173	76.87	100	808	113035	0
4c3d7972-4a67-4858-911f-57e20643aebb	f6935f67-5c62-4774-8346-711f36f3b547	Primary solid tumour	UNCID_2615025.dda7df91-6e67-46d3-bfdc-d5bde725f44c	Enterobacteria phage phiX174 sensu lato	NC_001422.1	5386	104	0	0	8	115043	60.69	100	721	113221	0
7c388e94-d897-4084-b657-437440012fee	dec99f86-622b-477f-a26a-98c954fb1f17	Primary solid tumour	UNCID_2599702.e8f34083-66fe-43d4-9860-77427c481dcd	Enterobacteria phage phiX174 sensu lato	NC_001422.1	5386	75	0	0	12	114723	50.33	100	992	113608	0
a3081d9d-25eb-41fd-8b77-a7fe9910865a	cecf4ee9-7610-4f47-a825-7fde8233b75d	Primary solid tumour	UNCID_2321428.b87af222-7056-4704-80c6-6766b8826767	Enterobacteria phage phiX174 sensu lato	NC_001422.1	5386	554	0	0	14	114327	98.05	100	834	107559	0
24fab49c-b031-47c8-b873-8f431390f327	d17b1955-0565-46c1-a5a7-ecd41ac0286a	Primary solid tumour	UNCID_2614549.ec7657a0-88da-482a-90d1-1fd03578e11b	Enterobacteria phage phiX174 sensu lato	NC_001422.1	5386	124	0	0	14	114247	62.16	100	795	112569	0
5eb42b0e-e7d5-46da-96de-2284c4372228	0730216b-c201-443c-9092-81e23fd13c6c	Primary solid tumour	UNCID_1322275.d8765abc-befa-49b5-893e-04de2ddb2ee1	Enterobacteria phage phiX174 sensu lato	NC_001422.1	5386	116	0	0	20	114059	58.74	100	797	112093	0
dbe76fc8-1006-4d47-b1c0-2b02e9d55d22	53c43d14-2310-41e9-ac43-3cc298404338	Primary solid tumour	UNCID_2059094.61843a22-9a35-4370-a301-881d5c967d29	Enterobacteria phage phiX174 sensu lato	NC_001422.1	5386	841	0	0	38	114047	99.87	100	901	98572	0
4ca78561-756f-4453-9cb1-34e119bcf140	c4ebb2eb-e1f0-4490-80f3-5cf0c40a3091	Primary solid tumour	UNCID_2599247.20e1a03e-b18b-41ed-aaf4-95a5aefb4fbf	Enterobacteria phage phiX174 sensu lato	NC_001422.1	5386	68	0	0	5	113914	47.64	100	857	111970	0
8477da86-95bd-4b6d-a3e8-c16c9d61ea1f	a5c77ab6-6e98-4a3d-81c8-f3d5fabd31d2	Primary solid tumour	UNCID_1244420.f44cdc06-35ed-42dc-b4b2-fdd19399c7d3	Enterobacteria phage phiX174 sensu lato	NC_001422.1	5386	2228	0	0	72	112970	99.74	100	805	91064	1
15a638fe-4dfd-4280-ad40-5e0d5fde3812	ba0c9096-5f35-4f0a-ae98-ee1a695b55f0	Primary solid tumour	UNCID_1215213.2bd35c12-2701-45c4-a6ea-981667028597	Enterobacteria phage phiX174 sensu lato	NC_001422.1	5386	989	0.00607903	96	19	112771	99.76	100	794	100505	2
a31e3626-9e80-467a-986b-a83dc3684ac6	0afa0e02-daae-47e6-9ccb-9de8e4feb73c	Primary solid tumour	UNCID_2391332.1dd9dd18-3137-4515-9346-909e772b6ca8	Enterobacteria phage phiX174 sensu lato	NC_001422.1	5386	358	0	0	4	112397	94.15	100	833	103691	1
f993ac1f-1f37-4cf1-ba77-85f95d77a62c	dc16f348-a49f-4958-a3ff-bc40e18df2bd	Primary solid tumour	UNCID_2519524.15b039c0-f334-4221-b438-c859bb46cc26	Enterobacteria phage phiX174 sensu lato	NC_001422.1	5386	301	0	0	9	112117	93.45	100	950	106788	0
cbc53357-b90e-459c-ad5d-b9457084e2e7	4434864a-8a0d-488e-b9a7-6749719663e5	Primary solid tumour	UNCID_2394054.6d249571-1535-4db3-9860-a56a02941200	Enterobacteria phage phiX174 sensu lato	NC_001422.1	5386	261	0	0	15	111915	88.28	100	816	106050	0
4aacab9c-a663-4aa3-9a90-47563e3e6331	897a2af4-55af-4245-8629-1a71b622c17e	Primary solid tumour	UNCID_2043579.bcc096bf-c300-4e3d-b616-daee079938e6	Enterobacteria phage phiX174 sensu lato	NC_001422.1	5386	6641	0	0	51	111876	100	100	863	77721	2
6d07618c-dcf9-46e8-ba3a-f074cd091071	23ebc73d-be3b-42f8-9390-bf18a21afc5c	Primary solid tumour	UNCID_2482084.20f7a673-eb82-4bfc-a757-096b2fc3f98b	Enterobacteria phage phiX174 sensu lato	NC_001422.1	5386	144	0	0	7	111267	71.7	100	907	108229	0
1a2cf323-2c13-4ffb-91f7-1a6a3b627012	daa9292e-8012-4aa2-8221-ad65fb1c7b78	Primary solid tumour	UNCID_2476787.8d4a6058-e687-4bb7-afdc-e9936fdc49b1	Enterobacteria phage phiX174 sensu lato	NC_001422.1	5386	132	0	0	3	110497	65.97	100	902	107064	0
9e579a4b-7f6b-4e1b-9b68-169d7e104b26	b7b61392-c085-4e28-892f-e9b6fe6ece41	Primary solid tumour	UNCID_2615911.7ea62df0-1cc5-4bd9-ad9e-3d68aa965731	Enterobacteria phage phiX174 sensu lato	NC_001422.1	5386	190	0	0	5	110385	82.06	100	768	106256	0
661e975a-2420-4adf-869b-9d66f4f03399	9e48644f-d498-42b0-871b-d11f676241e2	Primary solid tumour	UNCID_2044050.d8012229-3666-4380-9d2a-2beaca772242	Enterobacteria phage phiX174 sensu lato	NC_001422.1	5386	5174	0	0	36	109596	100	100	884	77850	2
54cc56b3-7ae5-4184-8ebd-bf080a8a22c5	bb8e6886-edc7-4127-a85b-c4f3769b6681	Primary solid tumour	UNCID_1987155.2728c0e3-f8fe-4da4-96ec-885334df4e0f	Enterobacteria phage phiX174 sensu lato	NC_001422.1	5386	142	0	0	19	108698	67.81	100	826	106498	0
dffc7994-e957-4451-a9db-56d4560d6547	5a92ec4c-36ee-4588-aca2-e3303f29c7ad	Primary solid tumour	UNCID_1248026.71b37147-df4c-40ef-b57a-57c2f692de06	Enterobacteria phage phiX174 sensu lato	NC_001422.1	5386	682	0	0	93	108533	98.77	100	739	102826	0
842cacf7-8288-42c6-b2ae-1099dddeb60f	9f802576-1e98-496c-bda4-4b1dd2e411c8	Primary solid tumour	UNCID_1361848.c1188eb0-1e8b-4451-b9bc-312f33bb9fd3	Enterobacteria phage phiX174 sensu lato	NC_001422.1	5386	1364	0	0	30	107884	99.98	100	764	89151	4
e041f72c-2a5b-4fa9-88c7-4c691e74bd68	1f4ff2c7-3fbb-46a1-99cf-68d2c33c5175	solid tissue normal	UNCID_1360944.8666da07-07d0-417e-954b-c18e107bdeb1	Enterobacteria phage phiX174 sensu lato	NC_001422.1	5386	4019	0	0	14	107770	99.98	100	772	81764	3
df64c493-d290-41c7-abd3-ab65cda57b02	73b7d4bc-6b56-4ae8-be7f-074745563bee	Primary solid tumour	UNCID_2600255.0f83b483-2bfe-431a-a958-cadf9a19efea	Enterobacteria phage phiX174 sensu lato	NC_001422.1	5386	85	0	0	9	107479	52.08	100	819	105872	0
b6253de4-a1ca-4c9a-8c82-5c4702009706	0b5ed938-6ab8-4e76-8558-1d86f3a90dfa	Primary solid tumour	UNCID_2482421.79169be4-6386-4c36-9330-c56b6c9e6ebd	Enterobacteria phage phiX174 sensu lato	NC_001422.1	5386	124	0	0	6	106901	64.63	100	808	104630	0
d6520ff3-719d-4953-b5cb-06ed4d02a272	91e249a6-b0b0-487e-9fad-0e9f5798dcae	Primary solid tumour	UNCID_1865036.b7f3a96d-01f8-4ef2-a71d-2c684bd18812	Human endogenous retrovirus K113 complete genome	NC_022518.1	9472	86	0	0	10	106769	20.42	100	0	0	103268
0386d0e9-7bd8-467f-ba97-a379c1d67a83	dc40cf49-b208-4f59-b5f0-cfbdd02970b2	Primary solid tumour	UNCID_1210217.3d9ba7bd-ff22-44cf-ae6a-7588f5aa857f	Enterobacteria phage phiX174 sensu lato	NC_001422.1	5386	1655	0	0	3	106473	99.94	100	798	79816	5
64a767b5-953f-4a2b-9df5-10123d3c1981	105e12bf-4f39-4d7a-870f-fbc329ee210a	Primary solid tumour	UNCID_2314877.99dd7197-d956-4e4f-aee1-e0362eef2e20	Enterobacteria phage phiX174 sensu lato	NC_001422.1	5386	1142	0	0	30	106394	99.67	100	816	94323	0
7862fb6e-85d1-4bf3-a0d9-909e558f85be	00f0f7dd-71de-4e4f-b4b5-df860324f2e8	Primary solid tumour	UNCID_2391269.b9ec6c3f-9801-4c81-9c80-fabc85306c31	Enterobacteria phage phiX174 sensu lato	NC_001422.1	5386	145	0	0	6	106239	65.87	100	827	101707	0
68503fa7-00ca-407b-ae7d-403e7466b809	88658b66-f293-4aff-9e33-05abfafd3b43	Primary solid tumour	UNCID_2322755.1d913abe-aadd-498f-9b1d-7d3746ae315c	Enterobacteria phage phiX174 sensu lato	NC_001422.1	5386	1330	0	0	22	106209	99.89	100	812	90239	0
068ac08d-1a9e-4c71-b436-4ed861a9dcf8	ecf9f8be-7830-4626-8617-694c68ef4074	Primary solid tumour	UNCID_1208764.77e1b878-fcff-4541-9cb5-85e0dce7b721	Enterobacteria phage phiX174 sensu lato	NC_001422.1	5386	846	0	0	3	106091	99.5	100	707	90456	7
3b08bfe0-2e9e-4c2a-a0e3-f2c837451f48	6845076e-e940-4437-8618-81db4a447544	solid tissue normal	UNCID_1226742.40c411e7-c0cb-4aff-8418-fd7400562bad	Enterobacteria phage phiX174 sensu lato	NC_001422.1	5386	1088	0	0	5	105804	99.96	100	866	90191	2
d85ba6e9-f1ab-453a-86d7-c58fcf5d3a07	ff49e0f9-4007-4761-845e-b676b0fc9646	Primary solid tumour	UNCID_1870200.bc2bbaca-4bd5-4a3d-a93a-ebc1bc9f4d5f	Enterobacteria phage phiX174 sensu lato	NC_001422.1	5386	404	0	0	22	105621	95.45	100	742	100019	0
0bd35529-3416-42dd-a96a-4511a329760a	91c0d161-2b59-4b7a-8c19-6d26dea31849	Primary solid tumour	UNCID_2457818.20a779a3-04ab-4080-b11d-ed7b22fcd2da	Enterobacteria phage phiX174 sensu lato	NC_001422.1	5386	86	0	0	7	105420	52.77	100	800	103169	0
026fcc86-6f9d-4a61-aafe-97c8f6cc4ba5	1bcb1132-a9fc-4f03-bbed-abaf80c7a24a	Primary solid tumour	UNCID_2482391.abef0f85-b339-476f-bc5b-faded3ad6cf7	Enterobacteria phage phiX174 sensu lato	NC_001422.1	5386	236	0	0	6	105253	87.89	100	823	99693	0
4bee9900-172c-43b4-9ae8-83a1b199ee1a	42fa9774-9471-4707-8f6f-8041b34c49e4	Primary solid tumour	UNCID_2482447.cc9dfa83-d316-4455-bd08-967fb33a54ff	Enterobacteria phage phiX174 sensu lato	NC_001422.1	5386	285	0	0	12	105099	91.61	100	858	98726	0
11a6ba1a-25f7-4f1f-a9de-723fabfaa018	39a5aebe-acad-4141-aa5a-66228c4049f8	Primary solid tumour	UNCID_2455509.4eaaf094-c0d8-476e-ba5b-7d9861c1dd5b	Enterobacteria phage phiX174 sensu lato	NC_001422.1	5386	486	0	0	12	104279	97.99	100	775	93186	0
36da3689-5b86-480d-8763-fefb7a73ad42	5a4d8694-947d-45e9-9a21-6de0f63837f0	Primary solid tumour	UNCID_2478437.f4024393-b3f0-43b4-916e-4e92cb95c084	Enterobacteria phage phiX174 sensu lato	NC_001422.1	5386	93	0	0	2	103983	55.37	100	796	100323	0
c4ff48c4-e953-4267-ab9c-3a09a97a88c4	f6c61a22-a711-416d-9e65-6a1b957e5b2e	Primary solid tumour	UNCID_1249960.78808f76-820b-439f-8223-38f2899cad5f	Enterobacteria phage phiX174 sensu lato	NC_001422.1	5386	1808	0	0	89	103700	99.83	100	726	83682	0
bdcfda92-985d-41db-8ee4-2f05ddfeefe2	2c7ec330-261e-49c7-9424-6d83641dba6d	solid tissue normal	UNCID_1357429.85e48131-0ef8-4b94-986a-3829ccad6d25	Enterobacteria phage phiX174 sensu lato	NC_001422.1	5386	345	0	0	43	103698	97.14	100	760	98795	0
ac6e4536-7d86-4ebf-a2d4-0558edf513c2	9b84601b-ee05-4c15-afe3-7bfa7ca5ffac	solid tissue normal	UNCID_1343169.c08293b3-507d-4c7c-8b14-9a328e1d15fe	Enterobacteria phage phiX174 sensu lato	NC_001422.1	5386	2108	0	0	10	103584	99.8	100	770	84403	13
e67173e6-2fc8-42aa-a675-9238fbd33fad	c506fae4-7c0a-4705-8e80-5bcc122a8a32	Primary solid tumour	UNCID_2478521.2974a881-8198-4c55-89b9-822b8f8c94b0	Enterobacteria phage phiX174 sensu lato	NC_001422.1	5386	348	0	0	8	103317	96.62	100	802	95647	0
2ef0db46-ec9c-4886-90d2-b16389362529	108dee1e-b27d-4056-a167-261725f548c1	Primary solid tumour	UNCID_2391465.6086c6f1-e184-4a3e-935d-3addef5ecc2c	Enterobacteria phage phiX174 sensu lato	NC_001422.1	5386	217	0	0	5	103259	86.3	100	772	98954	0
b89ac223-9bcc-4ae8-ba4d-6851e291e452	3e71fa1c-855c-475a-9dd0-a314a3ecd48d	Primary solid tumour	UNCID_2281413.47c88c6e-4f26-46bc-8198-06c211f64e00	Enterobacteria phage phiX174 sensu lato	NC_001422.1	5386	945	0	0	33	102991	99.91	100	708	90902	0
8e53414f-455e-4665-ae0e-9e7405262a96	962dd3d5-8501-4658-8cb9-2424b476124c	Primary solid tumour	UNCID_1234702.c07b7746-e340-4679-99bb-531c2d93b4e5	Enterobacteria phage phiX174 sensu lato	NC_001422.1	5386	513	0	0	8	102730	95.9	100	758	92467	0
13958347-b417-4efc-9450-ff58abe9d7b0	5a790086-4887-4d2b-9c28-0fdd5dd1f1fb	Primary solid tumour	UNCID_2448613.a6841939-e9fa-43cf-9f64-b1b3c57a2576	Enterobacteria phage phiX174 sensu lato	NC_001422.1	5386	179	0	0	14	102521	78.2	100	733	99600	0
94767b66-4586-4595-be8f-50b5fd6337da	dffc3917-bf06-4c3d-b03a-ca54fe5c2e79	Primary solid tumour	UNCID_2176522.788e9097-8705-44e4-a7c7-7fbb75f7f9e2	Enterobacteria phage phiX174 sensu lato	NC_001422.1	5386	159	0	0	19	102387	75.58	100	794	99478	0
92b4c656-694e-4978-affe-3fbc16d8b95e	aeec3005-25d7-45fc-a9ff-014d57960216	solid tissue normal	UNCID_1357752.6970283b-3673-49bc-9b2b-bd268140327f	Enterobacteria phage phiX174 sensu lato	NC_001422.1	5386	510	0	0	25	102249	98.14	100	746	95076	0
71ad3327-1633-4a4e-98b3-2bd4f1746b6d	e0dfc37a-4a2e-4353-9673-241b100b3467	metastatic	UNCID_2615519.b23ad2ad-d6d2-4e5a-96d7-424cd506a180	Enterobacteria phage phiX174 sensu lato	NC_001422.1	5386	202	0	0	9	102148	79.32	100	656	98981	0
9d50549b-dd2e-499b-8768-ce02e3a894c7	3d92b872-a76a-49cd-9fd5-7993e78d2fb0	Primary solid tumour	UNCID_2597419.01234d47-e213-401f-b4fe-f33b15bcec7d	Enterobacteria phage phiX174 sensu lato	NC_001422.1	5386	77	0.153846	96	14	101844	54.31	100	768	100450	0
489ea5d8-ae40-405b-bbf5-e0e091193270	c5f8c89c-ef69-42f4-9b37-5b552fccdf4b	Primary solid tumour	UNCID_2599307.968c1021-d6c1-4e0e-8417-43b78a6bdf6d	Enterobacteria phage phiX174 sensu lato	NC_001422.1	5386	54	0	0	8	101599	36.33	100	775	100219	0
f22e8b2d-68dd-4276-b57c-a068ced06ea5	0d498226-e22a-44a4-9ef8-1da8e83fa55b	Primary solid tumour	UNCID_2314385.a4e4f617-d329-4c8f-8cbd-f6111c427f71	Enterobacteria phage phiX174 sensu lato	NC_001422.1	5386	341	0	0	19	101112	94.54	100	700	95702	0
acca09f5-d5ab-4699-b8fe-615a88f57b38	7466d120-6a6e-40a0-96d3-4979816d6278	Primary solid tumour	UNCID_2173609.60448472-d440-4608-8fca-b54c41c5cde1	Choristoneura occidentalis granulovirus	NC_008168.1	104710	49	0	0	0	100836	0.13	0.17	0	0	100122
563e009c-c93d-46cc-867d-f5c89d9336d9	2d70eacc-d0c3-4121-bd1a-a47d68ecede5	Primary solid tumour	UNCID_2481766.2bb8de70-7555-4409-b667-c11b1fb716b5	Enterobacteria phage phiX174 sensu lato	NC_001422.1	5386	188	0	0	9	100496	73.6	100	756	95212	0
a7086ff4-1aa3-4d27-bf97-987269b2ebe6	3f3128c9-1072-443c-b6ae-8b63166fa9a4	Primary solid tumour	UNCID_2314619.81ee8dcb-89dd-462e-b5de-2394bc6d522b	Enterobacteria phage phiX174 sensu lato	NC_001422.1	5386	403	0	0	30	100194	96.84	100	741	94979	0
bfecf807-0658-417b-91a5-569781ec3fbc	931b549f-b9f2-4e8d-83ed-ff663671883c	Primary solid tumour	UNCID_2461941.2e80aebe-77b5-496c-bde9-494b9b94ee3f	Enterobacteria phage phiX174 sensu lato	NC_001422.1	5386	161	0	0	5	100023	73.67	100	786	96072	1
0874a870-9784-4f90-8b32-f28f575e9210	f4f81316-c99a-4a88-aa6c-e66fc5d60c53	Primary solid tumour	UNCID_2393731.98662e95-24f7-41c7-a3f4-50ce203fa9a4	Enterobacteria phage phiX174 sensu lato	NC_001422.1	5386	111	0	0	7	99947	60.01	100	743	96555	0
75733489-d3cd-4cba-8b79-db316298bb15	d843996c-0f17-4482-8466-9f6144981b8a	Primary solid tumour	UNCID_2455595.213f0f94-d682-462b-bbb3-bd8ce9f0ffff	Enterobacteria phage phiX174 sensu lato	NC_001422.1	5386	252	0	0	8	99785	88.02	100	799	94594	0
10016c62-f9fe-473e-a8d6-6d5380715e1a	2d350c73-2a0b-4a3c-8d30-c6fcf6c3ffba	Primary solid tumour	UNCID_1320442.54ad372c-0c62-42b9-86c4-91cd0e148af2	Enterobacteria phage phiX174 sensu lato	NC_001422.1	5386	130	0	0	8	99463	63.46	100	700	96915	0
67a7b94d-8462-4d10-ae55-e6149ec53c22	4fdc9f5a-7ba1-4f80-b3db-2b7cbe505217	Primary solid tumour	UNCID_2400829.244e1006-d5b9-46cb-8478-8a4591fdb6be	Enterobacteria phage phiX174 sensu lato	NC_001422.1	5386	457	0	0	37	99044	98.05	100	725	93769	0
95e3e4d5-393d-418c-a3a9-2ec8d0ad14b3	e457eb5d-120e-41f4-8455-2ed8d534ff02	Primary solid tumour	UNCID_2043711.e766089b-b399-4231-ad1a-139c4283a5bd	Enterobacteria phage phiX174 sensu lato	NC_001422.1	5386	10037	0.00719823	1044	37	98533	100	100	735	56854	6
c197a81d-2aa5-4285-88e3-761798e2c190	4048c139-1329-4e6a-8d2f-c0aa104a68ee	Primary solid tumour	UNCID_1211567.c88d608d-79c7-41af-a3b3-e27b413cba28	Enterobacteria phage phiX174 sensu lato	NC_001422.1	5386	901	0	0	11	98174	99.2	100	687	86677	1
1abcbe00-5a6f-4e0f-a61c-d158545c2293	a279d5aa-51f7-4e75-9e14-b206b97ec4bd	Primary solid tumour	UNCID_1225002.30e19950-9bbe-4952-8308-41689e57430c	Enterobacteria phage phiX174 sensu lato	NC_001422.1	5386	879	0	0	6	97835	99.72	100	797	85227	3
c5b627da-4a3c-4dd9-8556-da2cb78388f0	301c4c32-bc66-4328-8dcf-fe3dd66fbde2	Primary solid tumour	UNCID_2393684.b1c64c55-b558-44b3-b617-a84d6b493d82	Enterobacteria phage phiX174 sensu lato	NC_001422.1	5386	168	0	0	4	96768	76.07	100	670	92319	0
aac5503d-cf55-490d-a630-5fc255016058	ce2b7e17-424e-4954-8a68-19d7f98d2e7e	solid tissue normal	UNCID_1235439.7aa49ecf-9e25-4166-9ed2-487c41f1066c	Enterobacteria phage phiX174 sensu lato	NC_001422.1	5386	9777	0	0	6	96154	100	100	734	54176	252
f2f0aac0-2c24-4207-b76f-24933d10c712	ea770d22-2cba-465c-9555-e0877dcecb9f	Primary solid tumour	UNCID_2396468.0984a482-7559-48b4-a09d-d95f78816f23	Enterobacteria phage phiX174 sensu lato	NC_001422.1	5386	67	0	0	4	95970	43.02	100	707	93974	0
26875c49-c798-4c8b-998a-0b9559115831	b751083d-be6d-45da-be97-a6d41d8ebe97	Primary solid tumour	UNCID_2391586.56336ee0-a1f8-4426-adec-b1c92d96891f	Enterobacteria phage phiX174 sensu lato	NC_001422.1	5386	214	0	0	13	95319	84.24	100	756	90800	0
9f03470e-516e-4d9c-8424-0d7a05780504	e0dfc37a-4a2e-4353-9673-241b100b3467	Primary solid tumour	UNCID_2599826.ac245ce7-dd49-4b6e-8692-6cf440e99b89	Enterobacteria phage phiX174 sensu lato	NC_001422.1	5386	57	0	0	3	94348	35.83	100	723	93117	0
393b1df6-0029-4a6c-9581-d2af70e8615c	4ef24cca-976b-4c2f-8810-4339967da570	Primary solid tumour	UNCID_2315848.ae29efe9-4446-4f0a-b765-f04e3935d7a8	Enterobacteria phage phiX174 sensu lato	NC_001422.1	5386	1057	0.0461538	839	20	94339	99.93	100	702	78174	2
144e0265-c04e-4538-a721-94def2570486	c039014f-821c-43d6-9d3c-914f9c8d98fa	Primary solid tumour	UNCID_1209270.9caa440e-a8a6-4851-b62e-4ebb09412fad	Enterobacteria phage phiX174 sensu lato	NC_001422.1	5386	1119	0	0	5	94264	99.98	100	713	76223	6
12a21067-e911-4caf-ad87-9204360dc6c7	3a6e0fd1-6e06-4002-9d1a-88edf7944567	Primary solid tumour	UNCID_2314304.9e0d5361-7994-48b6-a865-18d430b72239	Enterobacteria phage phiX174 sensu lato	NC_001422.1	5386	475	0	0	19	94177	96.81	100	734	87610	0
726c35c5-abba-46e9-adbf-818e15308957	4db62b98-abd4-4a7c-9fce-8bbda2aec8a3	Primary solid tumour	UNCID_2614652.fa901a09-cc13-402a-aba6-f93f4242c3d1	Enterobacteria phage phiX174 sensu lato	NC_001422.1	5386	56	0	0	6	93991	37.76	100	704	93138	0
9f016e40-6306-4fe6-b90c-38273e043c30	fe7b283c-9cf4-4be2-8a3a-251a81a8d78f	Primary solid tumour	UNCID_2519546.bac074d2-4e5b-4450-baee-749fc4a93c7a	Enterobacteria phage phiX174 sensu lato	NC_001422.1	5386	282	0	0	9	93986	88.6	100	772	87558	0
2f91086c-adcd-4a79-96aa-58819ab28a57	d5c43a14-21ab-4178-ae33-2d8b7baa256f	Primary solid tumour	UNCID_1228161.f1503f33-421a-4d7b-8e87-d73f5cbcc760	Enterobacteria phage phiX174 sensu lato	NC_001422.1	5386	1236	0	0	5	93668	99.7	100	746	75451	5
95d6e1d3-91c1-40e5-986d-1c5abb33a03f	6845076e-e940-4437-8618-81db4a447544	Primary solid tumour	UNCID_1225727.67816085-c038-4c4f-86f0-b03e6da18aee	Enterobacteria phage phiX174 sensu lato	NC_001422.1	5386	1136	0	0	1	93012	99.44	100	735	76510	5
9ebda113-b0fc-4233-87ac-dad0e7d033de	e5e4d3b6-8e58-4dcf-8f67-a00e656a8e27	Primary solid tumour	UNCID_1246882.e67b3b01-fdd5-49de-8829-84298c131a5f	Enterobacteria phage phiX174 sensu lato	NC_001422.1	5386	1018	0	0	47	92952	99.85	100	615	82250	1
29ad80a4-b429-495c-885e-a92cfe2e4501	f82d53b1-3df8-4249-a615-464c9f4e0a32	Primary solid tumour	UNCID_1234650.10892e71-cd86-4bcf-9da9-5faa081d1b0a	Enterobacteria phage phiX174 sensu lato	NC_001422.1	5386	257	0	0	15	92854	90.01	100	668	87233	1
cd8ace8b-2a7d-4de9-82ad-bbae2d028df9	14c2819b-9afc-4c89-849f-530e289d55bf	Primary solid tumour	UNCID_2614660.af080299-4f21-42bb-8477-8d7414cdaf9f	Enterobacteria phage phiX174 sensu lato	NC_001422.1	5386	54	0	0	6	92690	34.55	100	636	91665	0
4f86d3f7-167e-45ec-8ef5-7e26025f2bd4	433d1441-6d5b-4455-a731-65f172bb016d	Primary solid tumour	UNCID_2615298.3d8c5a1e-618c-4a68-b9d7-d01a86ccf88b	Enterobacteria phage phiX174 sensu lato	NC_001422.1	5386	203	0	0	7	92450	81.75	100	628	88945	0
3865d892-c7e5-4c56-a9de-887450fce5bb	cd113dc4-915a-47d2-bce0-9dba915a9d29	Primary solid tumour	UNCID_1210558.59173676-8eca-4a03-b37c-c726208a961a	Enterobacteria phage phiX174 sensu lato	NC_001422.1	5386	802	0	0	4	91827	99.07	100	671	78981	4
dcceaf54-0bce-4650-9980-9843abce0c41	4e76de8e-cb0d-4b83-8ab4-53bc67a7a9d3	Primary solid tumour	UNCID_1327453.abf9624e-048a-412b-a0a8-331bb6fc5e16	Enterobacteria phage phiX174 sensu lato	NC_001422.1	5386	2367	0	0	30	91303	99.98	100	624	76463	36
c9f3e6ae-a78d-4455-b3f3-fe9ac92596e0	aaeb1d59-d6ce-4422-9639-f1e83c002d84	Primary solid tumour	UNCID_2322827.f3b04f74-8565-45f4-8a14-c0400c954ac4	Enterobacteria phage phiX174 sensu lato	NC_001422.1	5386	790	0	0	22	91266	99.29	100	662	82487	0
6dd21ac6-0657-4bf3-a3ef-b8b5ba0da625	c7912ca7-11e1-4cb8-902a-9d6cb23fd344	Primary solid tumour	UNCID_2612807.2718ed2d-63b0-4699-b23d-dacb86e6c926	Enterobacteria phage phiX174 sensu lato	NC_001422.1	5386	35	0	0	2	91158	26.77	100	622	90416	0
d4e34fd7-79cb-4a0a-8aa1-b1688f80dde3	88c87cce-4361-499c-9e3a-e9d9040af2db	solid tissue normal	UNCID_1355242.cc827a61-5c7d-41a0-a677-35a52e5eb471	Enterobacteria phage phiX174 sensu lato	NC_001422.1	5386	373	0	0	19	91097	94.24	100	604	84870	1
0cea748c-d2e9-418e-84b0-41a07bddc9da	30f623a3-dae7-41da-ab10-8786d094209e	Primary solid tumour	UNCID_1877737.4351923f-0818-42f3-9869-6963bcd2e98d	Enterobacteria phage phiX174 sensu lato	NC_001422.1	5386	326	0	0	24	91088	94.32	100	640	86777	0
54ad063e-68d9-4104-856a-2bd3905fa971	618272c0-c2ed-4bfb-bb4b-404f0987f822	Primary solid tumour	UNCID_1225399.e129e211-8237-4842-a5f5-c3dc05607527	Enterobacteria phage phiX174 sensu lato	NC_001422.1	5386	1413	0	0	9	90954	99.83	100	716	72787	2
3e3baef3-4686-41d5-ba55-4456df023975	18b8ad7f-0f39-4853-ae13-5b13aa5e6f7d	Primary solid tumour	UNCID_2615098.d2f9c79e-127a-4e53-869d-3ff6b2baf0aa	Enterobacteria phage phiX174 sensu lato	NC_001422.1	5386	63	0	0	9	90865	40.2	100	601	89949	0
99a7115e-046b-488e-95d2-48c35bd29867	13ce70a8-785c-4b59-b073-41922cb201f9	Primary solid tumour	UNCID_1379651.1c809dd1-f790-458d-9722-c3262afcd416	Enterobacteria phage phiX174 sensu lato	NC_001422.1	5386	858	0	0	5	90780	99.93	100	637	79766	3
a87e6352-c469-484d-87fc-fabdba237d01	8dc53431-44ab-485e-b4e6-c3d06509506d	Primary solid tumour	UNCID_1284621.07f49527-0833-481f-b172-cb67601f8b03	Shamonda virus N and NSs genes	NC_018464.1	927	78772	0.000666256	63	48	90662	8.41	8.41	0	0	0
e52217cc-26f9-48ed-a3ce-ca5b963c66ce	9d499039-37ca-4300-ae95-04bbe007c0d2	Primary solid tumour	UNCID_1358539.d444c3d1-235a-413c-8e5c-4f4465b378e1	Enterobacteria phage phiX174 sensu lato	NC_001422.1	5386	522	0.0127389	96	29	90593	97.38	100	669	84498	0
a499bf51-b137-4da9-87a3-d1b1a0f04695	0af98331-9305-41e9-af55-30390016d65e	Primary solid tumour	UNCID_1234212.8d91b55d-0a51-44d3-bcc7-d6d95027683a	Enterobacteria phage phiX174 sensu lato	NC_001422.1	5386	8610	0	0	4	90455	100	100	693	54885	151
cfe4b1fa-b658-49d3-87ad-6df7d75a58df	e82a04cf-e81e-43c6-9cd9-0e29fa0f00ae	Primary solid tumour	UNCID_1235025.c72a1f85-6eb7-45ef-ac30-f695d87226ed	Enterobacteria phage phiX174 sensu lato	NC_001422.1	5386	5153	0	0	11	89779	100	100	682	61586	59
56a06467-7cb6-4dff-9f57-88228210619e	bfb973eb-d42d-4900-a606-a381d2317555	Primary solid tumour	UNCID_2455666.905e6c11-d8d7-40a3-a933-f450c544714e	Enterobacteria phage phiX174 sensu lato	NC_001422.1	5386	314	0	0	3	89706	93.78	100	692	84222	0
58f191cf-3c24-4d57-8a50-f7b7ec8f175d	aa405b5f-f75d-486a-96f3-1df7add18193	Primary solid tumour	UNCID_2391434.ca36f013-1f5d-41f4-85a5-2b8a149a5cfa	Enterobacteria phage phiX174 sensu lato	NC_001422.1	5386	404	0	0	6	89700	95.67	100	633	82271	0
45db5303-bbab-4f8c-a2a2-9a9a9bfa2fd1	0c459149-0dfe-4206-b50b-db79180ebb57	Primary solid tumour	UNCID_1233772.8a2f149d-34a9-4be2-8bc5-d3d25f1df7e3	Enterobacteria phage phiX174 sensu lato	NC_001422.1	5386	8372	0.00665399	1005	9	88910	99.98	100	667	51001	205
644e1e7d-dfd1-4f83-82dc-ae0c7e010f6f	f947b0bc-bdac-44e8-b5b9-ffae4147740a	Primary solid tumour	UNCID_1221597.d964a3c5-aa6c-431c-b179-7e0b70e26e2d	Enterobacteria phage phiX174 sensu lato	NC_001422.1	5386	859	0	0	4	88889	99.41	100	735	74998	4
b805256f-3e54-4330-aeff-d4e787e43bec	b424b73a-2dfa-473f-ab56-ab382cd1cdef	solid tissue normal	UNCID_1905659.9356c4e0-eb35-4e70-85da-10ad2ae535a6	Enterobacteria phage phiX174 sensu lato	NC_001422.1	5386	839	0	0	15	88642	99.55	100	718	79021	3
8a59b137-8e5e-4484-a9a9-65a596a47ef8	5dc7e186-7e01-4a54-8ae8-350dace2297b	Primary solid tumour	UNCID_2391725.4dc2d981-d303-4dd8-8ef5-1d1bcd0e8250	Enterobacteria phage phiX174 sensu lato	NC_001422.1	5386	195	0	0	11	88394	76.59	100	647	84495	0
ec6a094b-d876-4b92-be62-8833ca961229	720d77bc-58e3-42ee-aae7-5de586c2ac41	Primary solid tumour	UNCID_2614391.b426dd0e-446d-4738-a608-beaa368920bf	Enterobacteria phage phiX174 sensu lato	NC_001422.1	5386	113	0	0	20	88358	54.68	100	590	87036	0
fbcfe148-21f4-4a60-9343-2a32d9993ca1	c8fab4a7-fd7e-4d5e-a330-18c7e148b9d0	Primary solid tumour	UNCID_2314229.f46d3930-be89-420e-b0b7-ffad2c8149e7	Enterobacteria phage phiX174 sensu lato	NC_001422.1	5386	188	0	0	20	88194	82.03	100	637	85242	0
d80e5eab-10b0-470e-802e-8ba6c006f067	ea953ce5-7082-41ff-8e38-760fe4100414	Primary solid tumour	UNCID_2614344.81f85c7b-5262-466b-b4fb-a4fe9febfe0a	Enterobacteria phage phiX174 sensu lato	NC_001422.1	5386	85	0	0	16	87668	53.3	100	621	86441	0
b98e3371-bcb8-4b59-9d23-8156dbf4746b	490e84ed-3c02-4593-990e-ade5c109df44	Primary solid tumour	UNCID_2603202.fe001be4-0c13-4754-8888-3961c98ccfe9	Enterobacteria phage phiX174 sensu lato	NC_001422.1	5386	77	0	0	7	86647	51	100	653	85101	0
199c6d34-6693-4533-a2ae-c83acedfc004	341940fc-dd2a-485c-a359-d5e5edb22312	Primary solid tumour	UNCID_2391262.f0c1b588-ebe6-4f6c-a013-c36091c8e29c	Enterobacteria phage phiX174 sensu lato	NC_001422.1	5386	291	0	0	5	86543	90.53	100	629	80846	0
e8db9ebc-0e20-43b3-9d9c-2b6a26c6b0ed	27953774-e97b-48e7-b966-1ec1e9c830b4	Primary solid tumour	UNCID_2600210.d04b0992-91fb-4af2-92cd-dbb361a1b83f	Enterobacteria phage phiX174 sensu lato	NC_001422.1	5386	188	0	0	8	85813	83.68	100	685	81557	0
4761d0f1-e6e9-4d8f-9fce-014c3f2ed64f	d4ff9f1a-1d35-4ad6-9a36-059547081c7e	Primary solid tumour	UNCID_2044292.9d16eccb-44fa-4188-9ad2-3a17ed821247	Enterobacteria phage phiX174 sensu lato	NC_001422.1	5386	5045	0	0	45	85507	99.98	100	664	60511	2
faddb560-8baf-4555-a43e-dd8f20efb3f5	1a8a887e-b9f0-42f5-8dce-4e58cb13844b	Primary solid tumour	UNCID_1780179.33f711ae-41c4-415e-8faf-3d7984c4b5cb	Enterobacteria phage phiX174 sensu lato	NC_001422.1	5386	1276	0	0	76	84959	99.96	100	652	75616	1
2beeeba8-47fe-4857-8704-e4c63e38c926	928c48a0-68ee-4e28-ae83-9832e52850ca	Primary solid tumour	UNCID_1234543.2031e5cb-18c3-421e-b8af-d5dab73e3a89	Enterobacteria phage phiX174 sensu lato	NC_001422.1	5386	4756	0.0375076	2432	88	84731	99.94	100	659	57119	0
a0fd8790-8db2-4a4f-8fd6-657b263e1579	0f01ec33-00a8-4188-a8f0-e90d46ad9bc7	Primary solid tumour	UNCID_1536320.104e14d3-f1d5-443f-88fd-6d67c98b1eff	Enterobacteria phage phiX174 sensu lato	NC_001422.1	5386	282	0	0	11	84673	86.93	100	674	79812	0
b79ed761-77ef-4abb-9c52-344eca9bc08e	aae0fca8-99e9-4fde-a2e9-b0ea500737f8	Primary solid tumour	UNCID_2232296.ea34e227-a427-42a6-9f42-80069e972764	Enterobacteria phage phiX174 sensu lato	NC_001422.1	5386	238	0	0	26	84476	87.37	100	623	80614	0
450ba6fa-ef95-4e82-b3de-5af488422897	58c27028-f37c-4cf1-b134-bd9aec9bf170	Primary solid tumour	UNCID_2391155.617f26fb-18d8-44dc-8ced-bf3a32428fc9	Enterobacteria phage phiX174 sensu lato	NC_001422.1	5386	65	0	0	4	84320	41.55	100	620	82461	0
46b8d214-de2f-41ce-95b2-939f0c6450e4	607fd22b-f281-431b-848e-ae01e69567e2	Primary solid tumour	UNCID_2314258.06c95ac2-2f97-4200-9a29-a3ff8cce8697	Enterobacteria phage phiX174 sensu lato	NC_001422.1	5386	439	0	0	18	84273	97.1	100	640	78838	1
94a01526-7771-4a05-a9ce-9694b73df3a7	d8f56d75-51ab-4a86-a502-c86e1dcd1eff	Primary solid tumour	UNCID_1234826.30861ba6-6539-47a5-82df-5f89d8101d05	Enterobacteria phage phiX174 sensu lato	NC_001422.1	5386	777	0	0	9	83680	99.52	100	597	70636	0
70bf0c3e-0c06-4168-996c-46783752fa37	6394e00a-1f6f-4ea2-b885-373bbb59def9	Primary solid tumour	UNCID_1321964.f7ab806e-12d3-4dfc-90bf-cc49851cc34b	Enterobacteria phage phiX174 sensu lato	NC_001422.1	5386	545	0	0	10	83434	97.81	100	590	76048	1
819c66a0-7074-495e-9993-80a858f46b82	10271d9c-9b9c-4b5f-a845-a0f1bd03af51	Primary solid tumour	UNCID_2597522.46993591-8ffa-4e54-ba85-d013a7c190c9	Enterobacteria phage phiX174 sensu lato	NC_001422.1	5386	52	0	0	13	83379	35.96	100	641	82581	0
a9272dfa-c8a7-460a-82d9-1c129dd9389e	8c0d361f-eaab-4768-90f2-b7a610e2bbb1	Primary solid tumour	UNCID_2601036.024fc1c9-4502-4293-a555-9bb7e5536f45	Enterobacteria phage phiX174 sensu lato	NC_001422.1	5386	69	0	0	8	83303	45.92	100	614	81981	0
3fb026cb-327c-495c-adbe-a80f7c5c80b4	d7e22af5-88aa-4a83-985c-1d346dff652d	Primary solid tumour	UNCID_2613689.93dcc430-967c-4410-97ec-c3c814d9b826	Enterobacteria phage phiX174 sensu lato	NC_001422.1	5386	71	0	0	8	83208	45.49	100	559	82047	0
5bc98578-e4c7-4be8-89df-f26aa5d545a9	9f751c9d-ad41-4f02-b7f8-12423857d418	Primary solid tumour	UNCID_1225262.e0881b2c-c095-4742-ba07-71286ed84d93	Enterobacteria phage phiX174 sensu lato	NC_001422.1	5386	741	0	0	2	83146	98.14	100	721	71788	3
f93327f7-0290-4915-97bb-e31bae2697dd	607200f5-df80-4f5d-90fb-fdc455a7415b	Primary solid tumour	UNCID_1234324.487c555b-81bb-4b70-8219-9abac8394b9f	Enterobacteria phage phiX174 sensu lato	NC_001422.1	5386	12256	0	0	3	82631	100	100	647	38369	378
5faf8ec8-f94c-4b0c-9d91-70942f15f3c8	93d10d8b-5f98-4d2c-8af3-11471385d4d4	Primary solid tumour	UNCID_2253874.dbde3775-bbbc-4492-8449-6f04c4edc65d	Shamonda virus N and NSs genes	NC_018464.1	927	73366	0.000511479	63	36	82391	8.31	8.31	0	0	11
2b6046f1-b8ff-4151-acd1-b380334210d7	c606918f-e8c0-4019-ad6f-47d5cd7615c4	solid tissue normal	UNCID_1321641.b2b21d28-08c6-43e3-8b64-e9cdc913b15e	Enterobacteria phage phiX174 sensu lato	NC_001422.1	5386	1145	0	0	9	82385	99.35	100	602	67659	10
62c7d77a-c5c0-4d93-b200-edd85d6e4e6c	942f1788-d977-4ac0-a177-659f9d4cd077	Primary solid tumour	UNCID_2476653.0ff237d2-9283-44c7-bfae-c2020c73b94c	Enterobacteria phage phiX174 sensu lato	NC_001422.1	5386	143	0	0	11	82377	69.79	100	603	79028	0
001824eb-43f0-42ef-b18c-61bef23235f7	69fc0351-6496-46b5-be22-25b80c1dc4cc	Primary solid tumour	UNCID_2614418.35900b9c-bc5c-49cc-acb4-410305e8ab64	Enterobacteria phage phiX174 sensu lato	NC_001422.1	5386	36	0	0	6	81970	24.62	100	529	81289	0
a7383a8a-32c0-453b-b26d-d98d6c098a90	9519be01-d78d-462c-8a95-34149538afeb	Primary solid tumour	UNCID_1272142.12e19460-da9a-4ff4-8664-801e7f8829b7	Enterobacteria phage phiX174 sensu lato	NC_001422.1	5386	598	0	0	2	81409	99.16	100	609	71462	2
7d0c0a85-8459-43a3-ac22-f447bb042149	e1c3d1bd-cf8f-4fa4-ac8e-bf9e54f7aad4	Primary solid tumour	UNCID_1240751.70779173-6a72-45e4-bf43-91ee9baba55f	Enterobacteria phage phiX174 sensu lato	NC_001422.1	5386	908	0	0	76	81353	99.63	100	569	71950	2
2426f010-6122-410c-95fd-9ee4a185f4ed	98240f19-bca7-4001-8aa2-4d790c7c4c53	Primary solid tumour	UNCID_2391582.2bbec916-3c74-45b7-9eab-76022899fe7d	Enterobacteria phage phiX174 sensu lato	NC_001422.1	5386	106	0	0	2	81326	61.75	100	617	78955	0
e3dff24d-8dca-4d85-8c83-738d66421bee	a8573f49-9fed-4c85-9e1d-40abab7f86ec	Primary solid tumour	UNCID_2600257.e41ecd5a-af8e-4852-991a-026efa65e442	Enterobacteria phage phiX174 sensu lato	NC_001422.1	5386	150	0	0	8	81195	74.19	100	588	77904	0
90811d39-d677-4955-8b62-ed36dfe86a5b	8ad78c4f-c84c-4f9e-88c9-42a05eb65498	solid tissue normal	UNCID_1269249.f2ad4c22-c476-44af-a8ca-dffcae313ae2	Enterobacteria phage phiX174 sensu lato	NC_001422.1	5386	463	0	0	23	80878	97.05	100	580	75374	0
7ee8ba8e-2014-43e8-9025-62f608217141	f98366df-9616-41c0-a6b8-ec92dca7177a	solid tissue normal	UNCID_1535704.a461340b-d5cd-4600-9046-f3942bec1c19	Enterobacteria phage phiX174 sensu lato	NC_001422.1	5386	332	0	0	5	80534	92.22	100	630	74973	2
f46bb399-59e8-407b-8075-13c563f8081e	da07da37-bde6-480a-a302-98683ae3931a	solid tissue normal	UNCID_1535534.5b2c7f9e-d8f2-44db-8981-5acefbfd38c8	Enterobacteria phage phiX174 sensu lato	NC_001422.1	5386	219	0	0	10	80445	83.7	100	632	76344	0
879d9093-9837-401d-8582-9b28a2b28265	fc823ab7-9390-4c57-9883-3e32ee17e794	Primary solid tumour	UNCID_2314128.cea23bbc-1a4a-4498-987b-67728912ae40	Enterobacteria phage phiX174 sensu lato	NC_001422.1	5386	405	0.0217391	96	39	80369	94.78	100	606	75600	0
11ddccdc-a5aa-4f81-862d-66bb1576d7cb	da5b0169-e4f4-4674-b348-220af03ff4b5	solid tissue normal	UNCID_1530668.575740a1-6467-4f58-b462-6fd1a4f63c51	Enterobacteria phage phiX174 sensu lato	NC_001422.1	5386	400	0	0	11	80109	97.29	100	647	74270	0
47ddedfd-f684-4b9b-83b2-99a5abfc1d5a	804ee985-18dd-4f2d-a562-61b454601cdd	solid tissue normal	UNCID_1536053.fff1f232-8978-406d-a6fc-61df98382b86	Enterobacteria phage phiX174 sensu lato	NC_001422.1	5386	253	0	0	12	79667	87.24	100	603	76109	0
cd0a9875-737e-49d2-a66f-a4b127f22a37	a8d81122-3f2a-43f4-bdc1-479cab37a19d	Primary solid tumour	UNCID_2043795.038600cd-c0ca-4de4-9539-570f7b960793	Enterobacteria phage phiX174 sensu lato	NC_001422.1	5386	3207	0	0	41	79602	99.96	100	574	61141	0
a692e125-ccfc-4376-9cea-2410511882bf	8ad78c4f-c84c-4f9e-88c9-42a05eb65498	Primary solid tumour	UNCID_1264630.f1647dd0-3eda-473f-9902-12d0817ee165	Enterobacteria phage phiX174 sensu lato	NC_001422.1	5386	858	0	0	19	79481	99.42	100	543	70342	1
72735209-5da0-4ea3-9d81-a4f7200899b7	743ffc51-d613-407f-b040-e99969c31802	Primary solid tumour	UNCID_2615450.4e640b86-66f7-458c-af5c-b195778aa295	Enterobacteria phage phiX174 sensu lato	NC_001422.1	5386	75	0	0	8	79426	51.24	100	510	77304	0
1a8a6d7f-863c-4ee0-8dba-02ef52dc074a	f4aebd64-a356-4c05-b847-6dd28cf26339	Primary solid tumour	UNCID_2315679.0fecf92d-9c02-4da8-aadd-c8105b99698b	Enterobacteria phage phiX174 sensu lato	NC_001422.1	5386	633	0	0	13	79057	98.61	100	583	68669	1
60ef5dd7-e7ac-4ebd-a46b-04a021db16b8	7eea6fd7-733c-44eb-b4b7-50bb3a2628a0	Primary solid tumour	UNCID_2456354.e5b8a092-0e86-4003-9ba6-112006161e93	Enterobacteria phage phiX174 sensu lato	NC_001422.1	5386	95	0	0	4	78966	57.15	100	647	76899	0
5fba6e4a-3d7d-478e-afa6-e66c816e7852	19cf56b2-a85b-43e7-971f-5680b9b1a67a	Primary solid tumour	UNCID_1233867.7e81cb8c-9d91-4679-8a96-12365c19119b	Enterobacteria phage phiX174 sensu lato	NC_001422.1	5386	1693	0	0	85	78771	99.93	100	578	66330	0
f45f3989-90d5-4fbf-b029-3e9a6293f15e	f4478172-7727-4680-9934-da755ab1825c	Primary solid tumour	UNCID_2314300.d94972a7-535d-4bb8-b221-d3c22a120d01	Enterobacteria phage phiX174 sensu lato	NC_001422.1	5386	691	0	0	32	78109	99.7	100	563	70884	0
a70549d1-2bc4-4a1e-977a-f24b1c70d4c0	7d0c6960-710f-42c7-889e-c3a7d4a30b3c	Primary solid tumour	UNCID_2615370.b5d317d7-382e-4695-9f30-bb6664b3189f	Enterobacteria phage phiX174 sensu lato	NC_001422.1	5386	91	0	0	8	77795	51.58	100	538	76507	0
2c17d9be-a1e8-4c37-879c-c8bab565b3fb	d4dc7c5c-45b3-4741-b0c1-fee477da2ef4	Primary solid tumour	UNCID_2614548.e6f9cecd-b130-441d-9073-cf1df303e2ab	Enterobacteria phage phiX174 sensu lato	NC_001422.1	5386	74	0	0	10	76753	46.06	100	561	75625	0
a863236e-3fd1-42b5-a3eb-49f91bb072e7	fadd80e3-8087-4494-a8f0-1caa92acbb67	Primary solid tumour	UNCID_2615174.692c9e12-4ebc-43e2-a520-6e22b6b4e8ed	Enterobacteria phage phiX174 sensu lato	NC_001422.1	5386	219	0	0	5	76695	86.59	100	523	73051	0
5faf8ec8-f94c-4b0c-9d91-70942f15f3c8	93d10d8b-5f98-4d2c-8af3-11471385d4d4	Primary solid tumour	UNCID_2253874.dbde3775-bbbc-4492-8449-6f04c4edc65d	Choristoneura occidentalis granulovirus	NC_008168.1	104710	42	0	0	0	76306	0.11	0.16	0	0	74662
35bb1f27-5fc0-47c2-8f53-3a9564a2964d	5828401b-0901-4a73-9d0c-1e85d3431475	Primary solid tumour	UNCID_1224092.e5db7986-223c-4ee2-a4c8-c4e8bbb510f3	Enterobacteria phage phiX174 sensu lato	NC_001422.1	5386	757	0	0	2	76143	98.7	100	595	65871	0
1854d2d5-95da-4764-84c9-64e866b1b890	2f231b79-84bc-4256-bf26-7ce64083d438	Primary solid tumour	UNCID_2231839.4f9b77fa-f087-44c3-a8f2-aeec410bfc9c	Enterobacteria phage phiX174 sensu lato	NC_001422.1	5386	182	0	0	18	76124	76.4	100	580	72298	0
9b10fa22-3a5b-49cf-81d9-22158ca6a707	1d7ffbe7-6139-412b-8739-8082a63a2b33	solid tissue normal	UNCID_1263133.aabc18c1-ba2e-40a8-b564-eb97b2a188f8	Enterobacteria phage phiX174 sensu lato	NC_001422.1	5386	1830	0	0	25	76109	99.91	100	553	61909	2
f9f392d3-e3c0-4cf2-ac7d-f21a497f716a	49197847-cc83-4ce1-8397-d09cea4c4928	Primary solid tumour	UNCID_2457718.e10fe58f-7ceb-4ad8-bce3-5ffbefc05cb5	Enterobacteria phage phiX174 sensu lato	NC_001422.1	5386	106	0	0	13	75663	56.55	100	589	73641	0
e52b541a-ee14-4339-b1db-db00dd32cfaf	47abcd03-c6ff-4777-ac26-f880474092ff	Primary solid tumour	UNCID_2615804.824f212a-b8a3-429e-a8f1-df83302fa1cf	Enterobacteria phage phiX174 sensu lato	NC_001422.1	5386	121	0	0	16	75542	57.41	100	501	73871	0
2cf56505-1eb6-4ee3-85cb-b02f69eb10fd	2270d09e-a8be-4b7d-9520-a4bb1cd053c0	Primary solid tumour	UNCID_2599731.7f94c422-c322-46d8-be7a-eab05ea534af	Enterobacteria phage phiX174 sensu lato	NC_001422.1	5386	129	0	0	12	75454	69.14	100	583	72229	0
0d5a6be0-2c20-467f-bc7e-9ee135be02c3	698ce9a9-6512-4fb8-a574-a26ee259414c	solid tissue normal	UNCID_1401704.65592ca4-9afc-462c-86ee-a5f352aeb1f0	Enterobacteria phage phiX174 sensu lato	NC_001422.1	5386	7172	0	0	3	74917	100	100	551	44550	22
2d8b33e3-002b-4592-9bc3-b3eab242c893	6f4c1006-519d-4b16-8c96-690c63bea0b6	Primary solid tumour	UNCID_2600256.ae3426f1-be88-4bf6-8ff4-3c7b7d6a804f	Enterobacteria phage phiX174 sensu lato	NC_001422.1	5386	55	0	0	6	74838	35.39	100	578	73675	0
44e15d3b-8ca2-44ee-82a2-1984e6c468f6	84a5d5fc-7350-4846-a1bc-8bfadbcff8dc	Primary solid tumour	UNCID_2519592.66635f8c-2731-4231-9b71-f68f7d5f8072	Enterobacteria phage phiX174 sensu lato	NC_001422.1	5386	155	0	0	8	74657	69.88	100	583	71544	0
b3888450-4b79-41ca-bac2-ae1cbd8494ab	79601d90-b198-4b94-b60f-4cff329c7a10	Primary solid tumour	UNCID_1233816.26c39f49-cf54-41d6-8c46-c089f4a57002	Enterobacteria phage phiX174 sensu lato	NC_001422.1	5386	4130	0	0	7	74587	99.98	100	575	53355	58
6a0e1748-c2cd-43e5-8624-10d8297496fb	aeec3005-25d7-45fc-a9ff-014d57960216	Primary solid tumour	UNCID_1322252.cecb86b2-f20c-4fde-b9b6-c87e95f2e390	Enterobacteria phage phiX174 sensu lato	NC_001422.1	5386	1048	0	0	17	74420	99.93	100	523	64754	6
1e8f6337-5129-4f23-abe7-f158028e434a	f7238e82-a394-4a7c-8514-6241d0aa17e3	Primary solid tumour	UNCID_2043839.131d97b1-b0d3-41d1-8fba-aaaa9eabdf9d	Enterobacteria phage phiX174 sensu lato	NC_001422.1	5386	7659	0	0	24	73970	99.98	100	583	41563	1
d6520ff3-719d-4953-b5cb-06ed4d02a272	91e249a6-b0b0-487e-9fad-0e9f5798dcae	Primary solid tumour	UNCID_1849089.b7f3a96d-01f8-4ef2-a71d-2c684bd18812	Human endogenous retrovirus K113 complete genome	NC_022518.1	9472	120	0	0	10	73826	18.16	99.69	0	0	55634
1f3baf15-bca3-4f5a-b3d8-128bf05882f8	aa8b99fd-973f-465d-ae24-3421fe784687	Primary solid tumour	UNCID_2314389.e311b8ad-1c32-4ccc-8e42-f7a8bae8b7d9	Enterobacteria phage phiX174 sensu lato	NC_001422.1	5386	303	0	0	19	73662	92.15	100	534	69708	0
ccaded36-56b9-471b-8348-094b33634eeb	75a7afb5-66d5-47e3-8a8a-3e3a1e749a96	Primary solid tumour	UNCID_2472324.45eca81f-9ce2-4de6-b970-65959d76398c	Enterobacteria phage phiX174 sensu lato	NC_001422.1	5386	57	0	0	6	73642	39.55	100	514	72358	0
60d16cc3-08ef-41a1-8de0-aea3a7994f70	5d8c9b90-8d40-4cdd-900d-03681bc2d2a6	Primary solid tumour	UNCID_2519566.8a7c238f-3e35-4156-b84d-44a95f8653bc	Enterobacteria phage phiX174 sensu lato	NC_001422.1	5386	143	0	0	7	73251	71.15	100	559	70359	0
ceec8847-7c94-47d4-aaf2-357b4fd20df3	ef974c39-8bac-486b-a395-9d1283e08028	Primary solid tumour	UNCID_2612758.5eef1fb4-f7a7-4e33-bb83-5f589f9a4642	Enterobacteria phage phiX174 sensu lato	NC_001422.1	5386	42	0	0	4	72608	29.15	100	511	70616	0
09e8596f-c2a4-4990-a483-639f0d4fe31c	f0f637b5-de40-4853-b54b-08468d45b195	Primary solid tumour	UNCID_2615076.3e70c3e7-e946-46c8-b703-bc531bd1edce	Enterobacteria phage phiX174 sensu lato	NC_001422.1	5386	57	0	0	5	71597	36.89	100	452	70663	0
884be452-353e-4aaf-88ba-3d1169cae03a	a468353e-0a96-4a4d-8aef-5140bf1bf952	Primary solid tumour	UNCID_2613663.31f4a718-276b-4bf1-a61b-b6d946a91c32	Enterobacteria phage phiX174 sensu lato	NC_001422.1	5386	64	0	0	11	71290	42.55	100	494	70317	0
5e644b3a-432a-4e3e-93b6-f5b931029cb1	f5319fd5-beae-4ca8-8f42-45fca5e6a2d2	Primary solid tumour	UNCID_2471869.6b22709e-8b89-4a67-9530-3004467b91f6	Enterobacteria phage phiX174 sensu lato	NC_001422.1	5386	58	0	0	1	71098	42.39	100	532	69624	0
bd13998c-d615-4af6-9eab-b59fad85f31f	f4e17ba1-f14f-480e-8fe3-415909fc320a	Primary solid tumour	UNCID_1530790.e0888e7a-a0d3-4016-8ed2-8818c332aeea	Enterobacteria phage phiX174 sensu lato	NC_001422.1	5386	752	0	0	5	70942	99.81	100	577	63146	1
f6e93a76-4e34-438a-9092-7b3e173e116c	5447a0e0-80ca-40fb-8233-504fde51f22c	Primary solid tumour	UNCID_2245991.dce52b98-298c-4980-ba8b-3791b6528d4c	Enterobacteria phage phiX174 sensu lato	NC_001422.1	5386	374	0	0	12	70690	92.8	100	512	65664	0
f769b0d1-5736-4a74-a418-9d66a6be5b75	7315bb0a-96a1-45ab-a704-b084d237cf5c	Primary solid tumour	UNCID_2245620.9bf3daf6-37b4-4dea-92e9-6ed6e54f69f6	Enterobacteria phage phiX174 sensu lato	NC_001422.1	5386	271	0	0	18	70671	91.33	100	563	66429	0
08e17de6-fe0d-4ff0-b588-1cf1ab03f594	aca312ab-6dbd-4183-8b22-8f37834f3426	Primary solid tumour	UNCID_1464483.a15d99f4-2e43-4fb8-93d5-6cc582b12237	Enterobacteria phage phiX174 sensu lato	NC_001422.1	5386	454	0	0	10	69426	95.71	100	450	63405	0
e8fa37b1-2e31-44b6-ba77-3e46da7e4fee	a7045324-cb44-4b37-bbaf-641642c1d903	Primary solid tumour	UNCID_2457817.baeaec83-29cf-4fcd-b6b4-6054510d9d86	Enterobacteria phage phiX174 sensu lato	NC_001422.1	5386	98	0	0	6	69362	56.74	100	540	67153	0
7994bab1-ac41-4910-ae43-f4142db33684	ab378ad0-1881-403f-9e85-d6f97e7b7c81	Primary solid tumour	UNCID_1779734.139abcca-ef3c-4520-9829-ebf4915d6b92	Enterobacteria phage phiX174 sensu lato	NC_001422.1	5386	1196	0	0	58	69080	99.78	100	540	60587	1
a6f36349-5e5d-4d06-bba2-0792ff0f0ee3	d7763066-fb06-4519-9188-5de7dd12fdb7	Primary solid tumour	UNCID_2232913.0502e061-ae1d-4384-b2a5-24091a92eeab	Enterobacteria phage phiX174 sensu lato	NC_001422.1	5386	209	0	0	21	68955	81.93	100	515	66145	0
b860310f-6079-4c82-809e-44624e936f5f	7dc62c0f-b82d-417f-89a7-4cb984a9d304	Primary solid tumour	UNCID_2614600.4c0ca123-3b83-4a25-aa0f-fe1a593ea969	Enterobacteria phage phiX174 sensu lato	NC_001422.1	5386	52	0	0	5	68326	38.88	100	508	67565	0
6d1a2d44-72f3-4333-8506-e53cdc4e5185	d4ffafdc-ee83-43df-aa3b-7326503c6438	Primary solid tumour	UNCID_1233771.bb36bff9-44fd-4f93-a82f-8c23658c335c	Enterobacteria phage phiX174 sensu lato	NC_001422.1	5386	6453	0	0	32	68229	100	100	575	39086	0
10bfe256-c4a2-4d88-b907-56f86ef63de9	87959988-bb25-47ee-afc1-9af92592bbe7	Primary solid tumour	UNCID_1535157.79ff57d5-3224-4195-aa64-32ccd6d23e27	Enterobacteria phage phiX174 sensu lato	NC_001422.1	5386	271	0	0	10	68208	89.27	100	503	64428	0
18365c1f-9bc0-4865-b40d-def3ee73331c	c3a509c6-35a6-4d17-a9fd-0aa8884b33a0	Primary solid tumour	UNCID_1225169.5ed0de42-f949-4046-895b-f97853201a8d	Enterobacteria phage phiX174 sensu lato	NC_001422.1	5386	1321	0	0	8	67978	99.89	100	537	52234	4
cb9b0a6a-d09b-4ee9-b30e-e4da3b6ac0af	7d931c19-1fce-4409-8a9c-9c65631ccbac	Primary solid tumour	UNCID_2232661.4d8fe8a9-7bf2-4c95-8aae-f43baeab5826	Enterobacteria phage phiX174 sensu lato	NC_001422.1	5386	261	0	0	17	67784	89.49	100	491	63484	0
88bc37da-78d5-4583-8029-f6a31adc8660	5e3d0e50-afb4-4d2d-b4d9-5f320c573ba3	Primary solid tumour	UNCID_2481778.7471bd76-b32f-41a3-bf95-8752745a7e70	Enterobacteria phage phiX174 sensu lato	NC_001422.1	5386	207	0	0	5	67487	82.1	100	514	63813	1
9069fc65-9bae-49f3-9329-b78c8cc6cf1e	6a5af80e-07ad-4cd3-aaab-5db1090835d9	Primary solid tumour	UNCID_1321737.a83b2830-20b3-4773-b929-733f772252ec	Enterobacteria phage phiX174 sensu lato	NC_001422.1	5386	702	0	0	20	67041	99.87	100	479	60868	3
7747d93c-4c6a-4ad5-ba8c-d47685b247f2	91e249a6-b0b0-487e-9fad-0e9f5798dcae	solid tissue normal	UNCID_1339709.0120b5b1-d204-429a-aa21-704fd98624ea	Enterobacteria phage phiX174 sensu lato	NC_001422.1	5386	2284	0	0	10	66384	99.89	100	491	51850	6
1fa3e5c2-e415-42fa-aea3-f6c84959522a	5dd69c3e-9a3d-450c-9f10-10b4d6daeeba	Primary solid tumour	UNCID_1730274.ee8dbce4-8e78-42dd-b090-8de64629f92f	Enterobacteria phage phiX174 sensu lato	NC_001422.1	5386	1071	0	0	15	65673	99.65	100	469	57993	7
144f52d8-5650-475a-9cde-4a1952ee22db	4f9f1fce-d96e-407b-a873-56129985aece	Primary solid tumour	UNCID_1234525.b966ca07-fd34-4428-a460-1ba57a3e519d	Enterobacteria phage phiX174 sensu lato	NC_001422.1	5386	6197	0.000596659	96	11	65341	99.94	100	520	42991	127
aebabb43-b2aa-4fd0-87c0-08ae1d584f51	5e2ff1e6-87bc-4b91-a959-f0f553af4e27	Primary solid tumour	UNCID_2245709.0b50b27b-e429-41b1-8324-c9e03b6bbaaf	Enterobacteria phage phiX174 sensu lato	NC_001422.1	5386	191	0	0	25	64811	77.94	100	520	62363	0
ece85143-957d-4ad1-bfcc-b71307efb911	ce2b7e17-424e-4954-8a68-19d7f98d2e7e	Primary solid tumour	UNCID_1233995.6a2c4d22-f7b6-4e0a-bd71-a669786da5b1	Enterobacteria phage phiX174 sensu lato	NC_001422.1	5386	10075	0	0	3	64748	99.98	100	474	30602	220
37103479-02bd-45e8-95b3-7a4a78523999	e27c50e2-2a41-4f8c-9ef8-2bc51fb0c23e	Primary solid tumour	UNCID_1464448.fb687a9b-dcb1-46e9-b175-fd28c7242c2b	Enterobacteria phage phiX174 sensu lato	NC_001422.1	5386	461	0	0	15	64608	97.42	100	420	58852	0
f4192448-e5b3-4a9f-8354-9fe28503017a	18e79a01-07a2-4cd5-b700-71d41724e041	Primary solid tumour	UNCID_1233798.40eb0b4a-3863-403f-a90b-919bfa24237e	Enterobacteria phage phiX174 sensu lato	NC_001422.1	5386	3943	0	0	45	64438	99.96	100	465	43305	0
4da83354-4512-4dca-af59-dc8217363511	bdd4fefa-512a-4720-9f9e-11eb3892fe3c	Primary solid tumour	UNCID_2388705.ef59f19f-f7c0-4cf3-b686-a0cd09a996b3	Shamonda virus N and NSs genes	NC_018464.1	927	58411	0.00036693	61	32	64373	8.41	8.52	0	0	0
0eab8ab8-59c3-4853-9296-94a9b9d07006	cfcf057a-00fe-4603-a720-586712b75803	Primary solid tumour	UNCID_2614079.a63b38f7-5d53-4556-a7dc-4e6c3f75ec9b	Enterobacteria phage phiX174 sensu lato	NC_001422.1	5386	46	0	0	4	64367	31.43	100	426	63528	0
635f5b8d-7d96-4e28-ad86-e78ceb2c467c	f211f7a9-cf3b-432c-9ea0-1172cce14e9d	Primary solid tumour	UNCID_1535219.c969c5c7-c72e-4e8f-9213-8ab2f192c845	Enterobacteria phage phiX174 sensu lato	NC_001422.1	5386	142	0	0	12	64206	67.51	100	493	61764	0
d4eaa3c5-a0f0-4cd7-8b93-73dfb09b359a	3da2e90e-6450-4286-8c74-08dbecbfd788	Primary solid tumour	UNCID_1260588.9dcee6b2-ff25-4db1-be9a-9ac5e6e49c90	Enterobacteria phage phiX174 sensu lato	NC_001422.1	5386	76	0	0	14	64091	50.06	100	465	62479	0
59466347-c5cf-4297-83f0-349a98b6ef97	338fe754-fc4a-4294-ba15-42d4c7c9ac10	Primary solid tumour	UNCID_2614220.7d74ec0f-631d-463c-820e-ce796cb3b798	Enterobacteria phage phiX174 sensu lato	NC_001422.1	5386	38	0	0	6	63724	29.52	100	417	63219	0
3ea3bcfc-2030-4d0b-b9b2-840a9ad1acaf	00dda860-53c3-4ab2-8294-73e291adf9d2	Primary solid tumour	UNCID_2253481.43077b04-13be-4fc0-a691-9cb49bdd50d5	Enterobacteria phage phiX174 sensu lato	NC_001422.1	5386	167	0	0	11	63718	77.26	100	470	60224	0
317be3b2-b7c1-4772-9e33-d55eb4b9faa9	dee02265-d8dd-4379-ae08-72d72b03a570	Primary solid tumour	UNCID_1233887.86961468-9e93-469a-b812-03ef327bf5fb	Enterobacteria phage phiX174 sensu lato	NC_001422.1	5386	1626	0	0	111	63524	99.81	100	512	53575	0
be645d37-b3e1-4d09-91cb-6231e25aceb8	0aad0abd-750a-400d-a34f-491da996d46c	Primary solid tumour	UNCID_1382210.51cd07b8-f680-4bc2-a207-d0317f5f9358	Enterobacteria phage phiX174 sensu lato	NC_001422.1	5386	680	0	0	10	63092	98.46	100	467	56491	1
bdb07c09-4ffe-459d-a873-6bdee3c9f256	d57d3254-d8f3-4ca2-8b31-790d3ac9a63d	Primary solid tumour	UNCID_1776022.1c78c6f8-4e3c-40f1-afb2-b83a316b4c1a	Enterobacteria phage phiX174 sensu lato	NC_001422.1	5386	702	0	0	40	62989	99.81	100	453	56795	0
1b59308e-48cc-4bd9-b990-c82154487522	e8f39c9e-0f1a-401c-9055-762b52bc77c7	Primary solid tumour	UNCID_2614071.8778e5a4-d61f-4fe0-a917-1f8036f85907	Enterobacteria phage phiX174 sensu lato	NC_001422.1	5386	122	0	0	21	62797	63.85	100	465	61323	0
6bb295a8-d8f7-454e-8d7a-b4f12c32ed0c	39303e7c-5baf-479d-a112-d8f03a18c621	Primary solid tumour	UNCID_2232355.eb344d08-f396-47b1-b832-dc0eb5d4abfb	Enterobacteria phage phiX174 sensu lato	NC_001422.1	5386	493	0	0	24	62792	98.76	100	460	56184	0
6bd8573d-535f-4f6d-8eaf-60918b5da578	2dee4bd8-b00e-4f8a-bfea-5d8d1a068202	Primary solid tumour	UNCID_1236971.8f097693-4c17-42f4-b319-dd3b4ae93005	Enterobacteria phage phiX174 sensu lato	NC_001422.1	5386	233	0	0	23	62565	85.96	100	483	59310	0
053e0038-706d-4143-be3a-25a188315c19	89b995ba-d13a-461b-ade4-d791844c1a0c	Primary solid tumour	UNCID_2393812.994566a7-664e-4b9b-9320-126940c14b6b	Enterobacteria phage phiX174 sensu lato	NC_001422.1	5386	98	0	0	4	62372	57.26	100	446	60129	0
74a8d844-92db-4829-b687-a54a41c32f36	cf70909e-5143-47ae-b8ca-c3ae6ace7be2	Primary solid tumour	UNCID_1535336.c3841b03-197a-4cd1-9331-02fde85bcb55	Enterobacteria phage phiX174 sensu lato	NC_001422.1	5386	130	0	0	9	62108	67.01	100	515	60149	0
1da89009-5dbe-4d62-9406-36330f47b738	f8a42feb-fbc9-4a13-bad5-1dcefca2a9bf	Primary solid tumour	UNCID_1375624.488dc8bd-9e74-48b2-a407-914f6e0ba0b6	Enterobacteria phage phiX174 sensu lato	NC_001422.1	5386	919	0.00544959	96	19	61952	99.59	100	464	53877	4
aefd6142-dccb-45f5-a05e-cef002f81057	270447ca-19ee-45a2-982e-032325dab05f	Primary solid tumour	UNCID_1567626.940cfbb0-1808-41e0-8b13-4447b0d3c8cc	Enterobacteria phage phiX174 sensu lato	NC_001422.1	5386	614	0	0	52	61841	99.33	100	478	56383	0
0ff50861-6b1a-441d-82f1-bf5d3ca8ac86	f98366df-9616-41c0-a6b8-ec92dca7177a	Primary solid tumour	UNCID_1568164.960c1e43-d2be-41f0-9f3a-8234cddb84be	Enterobacteria phage phiX174 sensu lato	NC_001422.1	5386	693	0	0	56	61690	99.59	100	459	56365	0
34c8b195-ecab-492b-aed2-43acfedef708	59207bcd-f127-481f-b576-8716da7d7d97	Primary solid tumour	UNCID_1256499.9cbe4eef-89aa-453e-b22b-1c1256bf3c51	Enterobacteria phage phiX174 sensu lato	NC_001422.1	5386	727	0	0	9	61346	99.24	100	442	52725	0
7e1bda67-08e8-413f-a99a-00747e0dc437	fb447e0f-7cf0-49bf-8b15-aae932f8094d	Primary solid tumour	UNCID_1529876.32798ff7-089c-46dc-afc3-1c3f3995ecf9	Enterobacteria phage phiX174 sensu lato	NC_001422.1	5386	171	0	0	7	61071	78.22	100	469	57907	3
3908ad4b-e278-422c-8ede-e4c942f9b451	2648c3c9-9884-4a0c-96aa-61130cd289ea	Primary solid tumour	UNCID_2322203.041bbea8-d1fe-4f96-be85-67a95e651044	Enterobacteria phage phiX174 sensu lato	NC_001422.1	5386	2563	0	0	12	60663	100	100	475	41967	0
f12fa61c-ff1b-48e2-be19-1d52d50dc261	2b35c119-cdc1-49e2-8229-ca5cde9e63d0	Primary solid tumour	UNCID_1379764.01d4c289-6d85-4119-86f5-bcf3de30d0f7	Enterobacteria phage phiX174 sensu lato	NC_001422.1	5386	1182	0	0	6	60647	99.76	100	465	51048	3
18606532-21d5-40bf-92cf-a42b027449a1	a7b76662-8380-4f35-9307-99c0acacb904	Primary solid tumour	UNCID_1233873.2d12fd80-ba3f-49c3-aa15-1f67b9bbd443	Enterobacteria phage phiX174 sensu lato	NC_001422.1	5386	3264	0.00458979	384	10	60015	99.96	100	498	43802	45
eee1828e-d25f-462b-9735-89ca2eccc7e1	5313a055-c2d7-4cbd-a8c1-57ac85912d89	Primary solid tumour	UNCID_1372197.4be2bce2-2032-41a4-af3a-5f01a698e143	Enterobacteria phage phiX174 sensu lato	NC_001422.1	5386	730	0	0	4	59554	99.09	100	424	51943	1
a4704150-38cd-4f08-b05e-548a526e0c79	a8396f6d-53e2-4664-a3e2-df061d022108	Primary solid tumour	UNCID_2614497.434c7cb8-d131-46e0-a068-5345b5a77fff	Enterobacteria phage phiX174 sensu lato	NC_001422.1	5386	199	0	0	4	59151	79.73	100	386	57142	0
aeef0836-305c-465c-a9ca-6c1825353ae7	11fb5853-8eeb-4ad8-825d-3eaaf3fa08d6	Primary solid tumour	UNCID_1321723.70a93713-e154-46c8-9360-b873c63f0f05	Enterobacteria phage phiX174 sensu lato	NC_001422.1	5386	879	0	0	7	58955	99.78	100	380	53098	2
9eebd2ec-af9d-493c-a006-a436c28d4cd3	d44d4bcb-beb1-4464-acd2-9972751f5018	Primary solid tumour	UNCID_1372461.f18be8ba-45a0-4db4-90e7-9f0998eb959e	Enterobacteria phage phiX174 sensu lato	NC_001422.1	5386	722	0	0	6	58542	99.5	100	409	50473	2
bccb7f9d-8dde-45b7-a50d-6c7233239ceb	000d566c-96c7-4f1c-b36e-fa2222467983	Primary solid tumour	UNCID_2266614.9d5f0b9f-ff36-4a80-8472-412d0ec803c5	Enterobacteria phage phiX174 sensu lato	NC_001422.1	5386	603	0	0	18	58519	99.46	100	420	51074	0
6cf3c393-09d1-49ca-a303-adf3e3622df7	92f45022-ee76-418d-8f9e-c3509efda0c0	Primary solid tumour	UNCID_2614006.c83c8992-5d92-4c1e-a59d-cf890ecb9bb4	Enterobacteria phage phiX174 sensu lato	NC_001422.1	5386	32	0	0	5	58385	23.64	100	391	58005	0
67df36b3-dea8-4623-a23b-6b28a445e969	3971a2f0-7263-4cda-aa01-9a2ebb2c2ff2	Primary solid tumour	UNCID_1531643.59a3d245-6921-4799-9eb7-1bff6021680f	Enterobacteria phage phiX174 sensu lato	NC_001422.1	5386	175	0	0	10	58039	75.81	100	426	54689	0
75360206-d41f-4ee7-8945-beb259f9b32c	f16ce517-d51d-499a-a4c4-a6844fefa52c	Primary solid tumour	UNCID_1531305.4a54f172-9435-4e46-8396-405634425db2	Enterobacteria phage phiX174 sensu lato	NC_001422.1	5386	434	0	0	7	57467	97.31	100	429	51865	0
27d61473-39d6-478a-a576-427d1aeda01f	e4a755e3-4938-4321-b5a9-27a445036791	Primary solid tumour	UNCID_1370598.314e8006-a060-4b71-a51e-ba450bbbb86c	Enterobacteria phage phiX174 sensu lato	NC_001422.1	5386	567	0	0	4	57261	99.16	100	426	50845	1
19c87de2-7936-4277-8aa8-3942d36e7579	3acd8328-76f7-4f43-9660-394b95748c3d	Primary solid tumour	UNCID_1377902.a771088e-45e1-4e67-8e3e-88c65d0b0618	Enterobacteria phage phiX174 sensu lato	NC_001422.1	5386	790	0	0	11	56666	99.59	100	406	49685	5
01dee5bc-b28d-4251-8875-b0acb02a1000	93e78f4c-e74b-4675-8d2c-d641fa25d8f2	Primary solid tumour	UNCID_1534965.5f4f5adc-cebd-473a-94c7-b93426be2b95	Enterobacteria phage phiX174 sensu lato	NC_001422.1	5386	319	0	0	14	56352	92.85	100	469	52068	1
6d3bc61b-a0ca-4b59-bbbd-c612cb45f05d	fb7e9935-32a2-422b-8004-88b827a686c2	solid tissue normal	UNCID_1529542.4979a47e-0078-40c7-abad-849dfd54263c	Enterobacteria phage phiX174 sensu lato	NC_001422.1	5386	150	0	0	3	56159	72.84	100	435	53947	0
da5f8107-7b69-45b5-8beb-21d17b066cb4	8a5f2d7f-835c-4726-b238-f82d6a7f25bd	Primary solid tumour	UNCID_1378157.4db58676-4bfe-46de-9db9-8270d67b49fe	Enterobacteria phage phiX174 sensu lato	NC_001422.1	5386	585	0	0	12	55636	99.29	100	420	49341	3
d6520ff3-719d-4953-b5cb-06ed4d02a272	91e249a6-b0b0-487e-9fad-0e9f5798dcae	Primary solid tumour	UNCID_1849089.b7f3a96d-01f8-4ef2-a71d-2c684bd18812	Enterobacteria phage phiX174 sensu lato	NC_001422.1	5386	2325	0	0	0	54885	99.98	100	403	26286	11
680b539d-25c4-4f00-9b1a-904f90c148c4	adbf5bda-e2dc-4b25-8fb9-96d89093f77d	Primary solid tumour	UNCID_2613530.8083711c-418c-49d4-9717-0e494b50103e	Enterobacteria phage phiX174 sensu lato	NC_001422.1	5386	59	0	0	6	54780	40.46	100	367	53824	0
c6e0f83f-aba3-4705-abac-c81c885b53ba	1d7ffbe7-6139-412b-8739-8082a63a2b33	Primary solid tumour	UNCID_1265853.9584ae14-c30b-421b-8975-b5b1bb94a465	Enterobacteria phage phiX174 sensu lato	NC_001422.1	5386	1991	0	0	20	54289	99.91	100	367	42383	0
940bbb5c-7280-41ed-9332-47c2072ae072	12f225d0-cbff-44eb-9183-bacc7f33b090	Primary solid tumour	UNCID_1281643.02334a5d-c3a2-4ea6-8e4e-d603a8fbc43c	Enterobacteria phage phiX174 sensu lato	NC_001422.1	5386	343	0	0	43	54155	92.76	100	377	51114	0
450ba6fa-ef95-4e82-b3de-5af488422897	58c27028-f37c-4cf1-b134-bd9aec9bf170	Primary solid tumour	UNCID_2391155.617f26fb-18d8-44dc-8ced-bf3a32428fc9	Shamonda virus N and NSs genes	NC_018464.1	927	47513	0.00109944	63	44	54062	8.41	8.41	0	0	0
8b21df1c-2190-4e34-b01f-e9d2e78b8a80	06c9eb11-6018-4015-9fbe-b46886b2c3e0	Primary solid tumour	UNCID_2597757.81674433-89de-4024-aadc-fd8fede17699	Enterobacteria phage phiX174 sensu lato	NC_001422.1	5386	104	0	0	6	53896	60.69	100	403	51970	0
d0873929-eac8-42e2-af6f-df3cb9ce698c	6755c231-355f-4cc3-85f1-6306c7f5d44b	Primary solid tumour	UNCID_1233754.1059fbc0-46bf-4135-99d0-080ec225391b	Enterobacteria phage phiX174 sensu lato	NC_001422.1	5386	1470	0	0	45	53617	99.96	100	409	43092	0
7a9b0cbb-b14f-40b7-9fe1-2375bf68ea3f	89a297be-ebb5-4b9f-8eda-0e548d14ad91	Primary solid tumour	UNCID_1529921.c7ab83e0-85c1-4224-8f47-746221f66d1e	Enterobacteria phage phiX174 sensu lato	NC_001422.1	5386	290	0	0	7	53003	91.13	100	440	49198	5
1d817e1a-de87-4936-b445-c6c88844be5d	a3a4a518-2dac-4846-9476-1aa7e0c1fb5e	Primary solid tumour	UNCID_2614119.15850809-45e4-400d-89c0-20d313f699cb	Enterobacteria phage phiX174 sensu lato	NC_001422.1	5386	51	0	0	4	52791	37.84	100	372	52084	0
d24838a2-b6c8-469c-84c9-e05885296fae	07ccb4e9-a2a9-4bfd-97bd-13873b01977a	solid tissue normal	UNCID_1531432.b805e5e4-4d99-46c8-b308-11cac572ac42	Enterobacteria phage phiX174 sensu lato	NC_001422.1	5386	171	0	0	8	52666	80.41	100	408	50179	0
16c0bc9a-a8b7-40a1-a6bf-e5acdab022a6	0730216b-c201-443c-9092-81e23fd13c6c	solid tissue normal	UNCID_1320507.12358445-06b8-4055-8454-69b8544774fc	Enterobacteria phage phiX174 sensu lato	NC_001422.1	5386	1116	0	0	14	52528	99.91	100	399	43456	10
84d2d822-204e-4031-af83-e188bb72f3af	1fd06207-54e0-4aba-819c-c7f671871f39	Primary solid tumour	UNCID_1233531.6320daab-3fdb-45d2-bbc8-bbba33e4af37	Enterobacteria phage phiX174 sensu lato	NC_001422.1	5386	1038	0.0588235	325	126	52082	99.55	100	399	46099	0
3d2f9a28-e380-46bb-9a60-836a520bdf12	3971a2f0-7263-4cda-aa01-9a2ebb2c2ff2	solid tissue normal	UNCID_1529716.094a8a62-d69a-4054-a9d8-120cf7920c39	Enterobacteria phage phiX174 sensu lato	NC_001422.1	5386	170	0	0	8	51565	75.94	100	446	48870	1
53ebd660-7f5d-433a-acb7-4153f36484d0	bf462e14-f9e8-4531-905d-1fb59d9088cb	Primary solid tumour	UNCID_2266447.2b18be96-7a63-4bd7-b937-db23d45dd36c	Enterobacteria phage phiX174 sensu lato	NC_001422.1	5386	250	0	0	13	50955	91.24	100	368	46836	0
a3081d9d-25eb-41fd-8b77-a7fe9910865a	cecf4ee9-7610-4f47-a825-7fde8233b75d	Primary solid tumour	UNCID_2321428.b87af222-7056-4704-80c6-6766b8826767	Shamonda virus N and NSs genes	NC_018464.1	927	45301	0.00055951	63	38	50736	8.41	8.41	0	0	4
4da83354-4512-4dca-af59-dc8217363511	bdd4fefa-512a-4720-9f9e-11eb3892fe3c	Primary solid tumour	UNCID_2388705.ef59f19f-f7c0-4cf3-b686-a0cd09a996b3	Choristoneura occidentalis granulovirus	NC_008168.1	104710	17	0	0	0	50685	0.13	0.17	0	0	50624
3e598be1-f16d-4efd-9d30-f9bfe7c85cf3	fb7e9935-32a2-422b-8004-88b827a686c2	Primary solid tumour	UNCID_1531356.b081b1a5-2ab9-401b-a892-83e1d51ade54	Enterobacteria phage phiX174 sensu lato	NC_001422.1	5386	387	0	0	4	49911	94.65	100	367	45451	0
4791634b-bcd4-4fda-abdb-dec79ba05086	5d66ac77-1543-488b-a68f-665811bec67a	Primary solid tumour	UNCID_2613068.4caa2b59-1435-4e64-9cf5-1658b3e9c147	Enterobacteria phage phiX174 sensu lato	NC_001422.1	5386	42	0	0	11	48786	29.45	100	322	47709	0
6715e5bf-1653-4bf6-ba96-149574b3b711	3e290dc6-aba3-4135-b844-3e8c4cc8a25f	Primary solid tumour	UNCID_1530111.cefe4277-778b-42b3-8e05-5df8327f50be	Enterobacteria phage phiX174 sensu lato	NC_001422.1	5386	119	0	0	5	48594	62.77	100	386	46639	0
6dc2c1b2-ec10-47c9-bde1-72ecb64e258e	a1e64294-1264-498d-b18b-c9b4c729c2f2	Primary solid tumour	UNCID_1531711.2cb1479d-b88e-42a6-a576-e519c98689ca	Enterobacteria phage phiX174 sensu lato	NC_001422.1	5386	543	0	0	10	48407	97.55	100	363	43589	5
d36a0b54-6e09-4ee2-923b-c1516d78bb03	48e83a4c-c602-494a-80cd-e2f4b4dd701e	Primary solid tumour	UNCID_1841485.416bc8ff-9dd9-4b0c-b0f7-66cb8a437aad	Human endogenous retrovirus K113 complete genome	NC_022518.1	9472	86	0	0	2	47976	20.91	98.05	0	0	47136
d1a1ccfe-1215-4b34-94a9-c9765264f617	a80d3ee7-60dd-49bb-b049-9335afc035f5	Primary solid tumour	UNCID_1374067.5c6bca7d-7dcc-4908-add3-c56606b313a7	Enterobacteria phage phiX174 sensu lato	NC_001422.1	5386	536	0	0	8	47599	98.5	100	365	41542	1
7770f4fd-6cf5-4c69-b5a8-8fb57bc4b041	b751083d-be6d-45da-be97-a6d41d8ebe97	solid tissue normal	UNCID_2391399.edeacf74-688e-4996-868e-e78277d17415	Enterobacteria phage phiX174 sensu lato	NC_001422.1	5386	237	0	0	15	47517	84.44	100	361	44641	1
e8bcc7f5-b514-4fc7-b07b-fd4aa8821463	dc20ecf0-2807-4675-a7fd-8ead1cee7ea0	Primary solid tumour	UNCID_2391416.ecbb33ff-c485-485f-a169-6bb7c1c84baf	Enterobacteria phage phiX174 sensu lato	NC_001422.1	5386	109	0	0	5	46627	57.85	100	355	45139	0
6c83b5fa-4647-4977-b0cf-8a33944b1bd5	45a04209-8fac-4181-bba3-1437c8fd7f09	Primary solid tumour	UNCID_2245708.3c6d1cda-258e-42f4-ad31-16069e437ac3	Enterobacteria phage phiX174 sensu lato	NC_001422.1	5386	171	0	0	7	46364	80.3	100	330	43667	0
eee1828e-d25f-462b-9735-89ca2eccc7e1	5313a055-c2d7-4cbd-a8c1-57ac85912d89	Primary solid tumour	UNCID_1372197.4be2bce2-2032-41a4-af3a-5f01a698e143	Human endogenous retrovirus K113 complete genome	NC_022518.1	9472	52	0	0	0	46103	13.56	95.4	0	0	44456
24fab49c-b031-47c8-b873-8f431390f327	d17b1955-0565-46c1-a5a7-ecd41ac0286a	Primary solid tumour	UNCID_2614549.ec7657a0-88da-482a-90d1-1fd03578e11b	Human endogenous retrovirus K113 complete genome	NC_022518.1	9472	60	0	0	0	45838	15.83	98.02	0	0	45458
112333fc-73ce-4c76-bc3a-9cb8f0cf0f62	da5b0169-e4f4-4674-b348-220af03ff4b5	Primary solid tumour	UNCID_1848939.783062c7-cf22-426d-8cd1-52ecdd28b43d	Human endogenous retrovirus K113 complete genome	NC_022518.1	9472	114	0	0	4	45611	18.56	99.88	0	0	36797
ef2a9b45-0fb8-485a-911f-ff193ae2452d	07ccb4e9-a2a9-4bfd-97bd-13873b01977a	Primary solid tumour	UNCID_1530903.add784d0-7733-448c-a8b9-53442128d8ac	Enterobacteria phage phiX174 sensu lato	NC_001422.1	5386	342	0	0	7	45497	96.96	100	387	41793	1
67c95255-97f0-41ee-99a3-cec801512829	5f69ca7d-f8e0-4f5b-9987-1e5c234eb759	Primary solid tumour	UNCID_2314384.94399af6-33b3-4622-a5b1-d2e446061980	Enterobacteria phage phiX174 sensu lato	NC_001422.1	5386	592	0	0	22	45174	98.59	100	334	39440	1
a5bda692-328b-4c6e-9b2a-8c420829bd36	00b16434-0b3a-4194-8714-74dccbebe06c	Primary solid tumour	UNCID_1773288.2c178e64-b87b-4887-b599-cc928e45db86	Enterobacteria phage phiX174 sensu lato	NC_001422.1	5386	463	0	0	37	44906	97.23	100	312	41338	0
a3081d9d-25eb-41fd-8b77-a7fe9910865a	cecf4ee9-7610-4f47-a825-7fde8233b75d	Primary solid tumour	UNCID_2321428.b87af222-7056-4704-80c6-6766b8826767	Choristoneura occidentalis granulovirus	NC_008168.1	104710	65	0	0	1	44139	0.06	0.16	0	0	43351
7a6297fe-b95f-44ed-a658-f2ca33d17435	86b82965-b19b-4285-b1a5-51a5d5267103	Primary solid tumour	UNCID_2455936.560a04b3-0738-4a27-ad0f-c6a5a091c869	Human endogenous retrovirus K113 complete genome	NC_022518.1	9472	53	0	0	0	43785	12.94	93.57	0	0	42931
450ba6fa-ef95-4e82-b3de-5af488422897	58c27028-f37c-4cf1-b134-bd9aec9bf170	Primary solid tumour	UNCID_2391155.617f26fb-18d8-44dc-8ced-bf3a32428fc9	Choristoneura occidentalis granulovirus	NC_008168.1	104710	6	0	0	0	43666	0.1	0.15	0	0	43399
778ff135-105c-4389-ab7a-4e5bee6a9de0	1122fa92-0073-4f59-9880-3f1a34620758	Primary solid tumour	UNCID_2396471.166b8cda-180b-4095-a991-69e79efec904	Shamonda virus N and NSs genes	NC_018464.1	927	39531	0.000552219	62	26	43570	8.31	8.41	0	0	0
3eae6b68-d333-4b36-9e70-d2bed19c1dfa	4a3d9efe-f24e-4135-8a70-e202651e7a81	Primary solid tumour	UNCID_1374548.787d4d9f-1c69-406f-8e1c-2458d77085e7	Enterobacteria phage phiX174 sensu lato	NC_001422.1	5386	1635	0	0	5	43429	99.89	100	319	31651	20
0c6f048a-0b88-48ed-9e96-fc076d6ffa67	df4a7caa-6289-4157-8cb4-6ce8784e7506	Primary solid tumour	UNCID_1773274.6fb7bc7b-2198-410d-998d-fb9a3f8cb3fe	Enterobacteria phage phiX174 sensu lato	NC_001422.1	5386	699	0.0165289	96	33	43425	99.89	100	314	37795	0
b3888450-4b79-41ca-bac2-ae1cbd8494ab	79601d90-b198-4b94-b60f-4cff329c7a10	Primary solid tumour	UNCID_1233816.26c39f49-cf54-41d6-8c46-c089f4a57002	Human endogenous retrovirus K113 complete genome	NC_022518.1	9472	81	0	0	0	43207	15.83	93.26	0	0	39751
aaf0af43-dae0-4aa7-9d4c-6caf1f039857	79ec7468-9aaf-4bb0-94c7-72be4f497868	Primary solid tumour	UNCID_1233286.2bc25263-18b8-4ed5-b986-e9b54f734596	Enterobacteria phage phiX174 sensu lato	NC_001422.1	5386	904	0.0534351	629	40	43177	98.72	100	360	36479	0
30558aeb-76b7-4d27-99c0-e3ee21a00bd1	c46022f8-b122-4367-836b-ec1ae641a87d	Primary solid tumour	UNCID_1278913.22ec0a34-74ad-48d6-80f4-b88ef082101d	Enterobacteria phage phiX174 sensu lato	NC_001422.1	5386	1018	0	0	19	43123	99.83	100	295	34435	1
f634296d-85a2-4fbd-a3c1-10a238c058f5	93cf60a7-1d61-4c1c-8dce-221289800b0c	Primary solid tumour	UNCID_2612977.6cd409f7-0933-4fa5-a998-735eadfb30ab	Encephalomyocarditis virus	NC_001479.1	7835	146	0	0	0	43120	0.77	1.52	279	10	25
92888479-b534-432d-8f70-cae857e0074b	907b64d6-a26a-4092-a247-ac9af444d1c7	Primary solid tumour	UNCID_1363245.23e9edc6-a5ab-4dca-9243-a40e69d65615	Human endogenous retrovirus K113 complete genome	NC_022518.1	9472	62	0	0	2	42973	18.35	84.73	0	0	41589
ebb5b531-f26f-493c-bf2d-29f1d8118872	3e290dc6-aba3-4135-b844-3e8c4cc8a25f	Primary solid tumour	UNCID_1849344.da8ee6ab-5fde-462b-96ad-b45b9441e495	Human endogenous retrovirus K113 complete genome	NC_022518.1	9472	139	0	0	22	42912	20.13	99.79	0	0	39836
853395ad-9986-4800-8c7f-070f5552a5f8	bf428d43-2da6-43fc-bd62-7cbff84e95ec	Primary solid tumour	UNCID_2388491.585bed4d-5d57-4308-ab8e-7a0f97e48153	Shamonda virus N and NSs genes	NC_018464.1	927	37999	0.000712936	61	37	42471	8.41	8.41	0	0	0
3865d892-c7e5-4c56-a9de-887450fce5bb	cd113dc4-915a-47d2-bce0-9dba915a9d29	Primary solid tumour	UNCID_1210558.59173676-8eca-4a03-b37c-c726208a961a	Shamonda virus N and NSs genes	NC_018464.1	927	35342	0.0022587	63	70	42405	8.41	8.41	0	0	60
c4ff48c4-e953-4267-ab9c-3a09a97a88c4	f6c61a22-a711-416d-9e65-6a1b957e5b2e	Primary solid tumour	UNCID_1249960.78808f76-820b-439f-8223-38f2899cad5f	Human endogenous retrovirus K113 complete genome	NC_022518.1	9472	92	0	0	0	42182	19.15	89.84	0	0	39362
680c945d-7bff-47a6-a520-9aaa677fa7ed	e27bc39b-54f1-47b5-ac8f-3245dce690f4	Primary solid tumour	UNCID_2266570.d139f13a-72aa-4bd8-bee2-c60c6bb016f2	Enterobacteria phage phiX174 sensu lato	NC_001422.1	5386	196	0	0	14	41696	84.83	100	321	38984	0
4b013862-e655-4a6f-af4f-0b291c1242b5	f6c61a22-a711-416d-9e65-6a1b957e5b2e	solid tissue normal	UNCID_1037229.3c3a7016-6270-4c87-af7d-53b46f7f8fd1	Enterobacteria phage phiX174 sensu lato	NC_001422.1	5386	5730	0	0	5	40662	99.98	100	289	21412	123
64a767b5-953f-4a2b-9df5-10123d3c1981	105e12bf-4f39-4d7a-870f-fbc329ee210a	Primary solid tumour	UNCID_2314877.99dd7197-d956-4e4f-aee1-e0362eef2e20	Human endogenous retrovirus K113 complete genome	NC_022518.1	9472	82	0	0	4	40140	17.73	95.08	0	0	38441
27d61473-39d6-478a-a576-427d1aeda01f	e4a755e3-4938-4321-b5a9-27a445036791	Primary solid tumour	UNCID_1370598.314e8006-a060-4b71-a51e-ba450bbbb86c	Human endogenous retrovirus K113 complete genome	NC_022518.1	9472	66	0	0	1	40115	16.25	94.84	0	0	38815
d3b21774-56e8-4b4e-bcaa-d368ad2edef8	17c0ce0f-8227-4119-9b39-ea8db18f5f4b	Primary solid tumour	UNCID_2381021.a899dca6-deb0-49f8-8c8b-2854b108de5a	Shamonda virus N and NSs genes	NC_018464.1	927	35272	0.000915646	60	39	40103	8.41	8.41	0	0	0
6d07618c-dcf9-46e8-ba3a-f074cd091071	23ebc73d-be3b-42f8-9390-bf18a21afc5c	Primary solid tumour	UNCID_2482084.20f7a673-eb82-4bfc-a757-096b2fc3f98b	Human endogenous retrovirus K113 complete genome	NC_022518.1	9472	36	0	0	2	39808	11.69	93.9	0	0	39374
bda91e83-643b-4fae-bfe9-b4660f3bdf02	ac67d0df-7dc0-4a1a-8b47-beec9b94de86	Primary solid tumour	UNCID_1885812.4ca3b9ec-cd21-46fc-9a44-05d5225f0c57	Human endogenous retrovirus K113 complete genome	NC_022518.1	9472	57	0	0	1	38894	14.01	96.3	0	0	37963
004bde0b-224a-48ce-aa33-242ba7385ecc	d6974db6-2bd3-4082-b48e-9c60f7fe3a1f	Primary solid tumour	UNCID_2386160.8ab941c0-6e1c-403c-901d-03ac81bbb81f	Human endogenous retrovirus K113 complete genome	NC_022518.1	9472	54	0	0	0	38836	14.97	96.13	0	0	38018
3b08bfe0-2e9e-4c2a-a0e3-f2c837451f48	6845076e-e940-4437-8618-81db4a447544	solid tissue normal	UNCID_1226742.40c411e7-c0cb-4aff-8418-fd7400562bad	Murine osteosarcoma virus	NC_001506.1	3811	0	0	0	0	37719		20.2	0	0	36043
78355462-9ff7-4f1b-96cc-4563b6810b37	a3cd3599-7c18-491d-be09-6fc7e526c9b1	Primary solid tumour	UNCID_1342235.297e88ae-4a8d-4021-825a-8a7d7e2f71d1	Human endogenous retrovirus K113 complete genome	NC_022518.1	9472	68	0	0	1	37424	19.29	89.47	0	0	35313
35bb1f27-5fc0-47c2-8f53-3a9564a2964d	5828401b-0901-4a73-9d0c-1e85d3431475	Primary solid tumour	UNCID_1224092.e5db7986-223c-4ee2-a4c8-c4e8bbb510f3	Human endogenous retrovirus K113 complete genome	NC_022518.1	9472	60	0	0	0	37174	14.76	93.46	0	0	35655
1a626c6c-3dd9-4d87-bb93-cb2feb82fbe8	f228ef91-ecfb-4d1e-8e6a-b43d2185270e	Primary solid tumour	UNCID_1256299.986964bc-b680-4fc1-8f93-20772f0a8949	Enterobacteria phage phiX174 sensu lato	NC_001422.1	5386	2069	0	0	9	37073	99.91	100	257	27130	1
1da89009-5dbe-4d62-9406-36330f47b738	f8a42feb-fbc9-4a13-bad5-1dcefca2a9bf	Primary solid tumour	UNCID_1375624.488dc8bd-9e74-48b2-a407-914f6e0ba0b6	Human endogenous retrovirus K113 complete genome	NC_022518.1	9472	98	0	0	0	37050	16.28	97.99	0	0	35738
3569f2bd-ab7a-4b9d-9fac-09e9e75050f3	804ee985-18dd-4f2d-a562-61b454601cdd	Primary solid tumour	UNCID_1509453.951adcbd-7d7a-466c-bbac-7c7afb8b9df6	Enterobacteria phage phiX174 sensu lato	NC_001422.1	5386	248	0	0	4	36988	88.45	100	271	33668	1
67a7b94d-8462-4d10-ae55-e6149ec53c22	4fdc9f5a-7ba1-4f80-b3db-2b7cbe505217	Primary solid tumour	UNCID_2400829.244e1006-d5b9-46cb-8478-8a4591fdb6be	Shamonda virus N and NSs genes	NC_018464.1	927	33233	0.000708654	63	14	36967	8.31	8.41	0	0	1
0386d0e9-7bd8-467f-ba97-a379c1d67a83	dc40cf49-b208-4f59-b5f0-cfbdd02970b2	Primary solid tumour	UNCID_1210217.3d9ba7bd-ff22-44cf-ae6a-7588f5aa857f	Human endogenous retrovirus K113 complete genome	NC_022518.1	9472	98	0	0	0	36556	17.81	97.84	0	0	32998
e004f38d-c874-4e03-830b-4e554ef3e274	a08fd0a6-a89a-4adb-b641-d4c1238abb71	Primary solid tumour	UNCID_1730460.3b6f54f6-1812-474f-aced-f6790e59611c	Enterobacteria phage phiX174 sensu lato	NC_001422.1	5386	1664	0	0	28	36549	99.93	100	279	27080	0
64ddf375-8c9d-42d3-96ce-42ba38fe5b24	aa1a3a43-2f9c-456c-ba74-81c29b9801cb	Primary solid tumour	UNCID_2600638.a16dcbd7-29fc-4dc3-8b6b-43a06c355e9d	Enterobacteria phage phiX174 sensu lato	NC_001422.1	5386	38	0	0	0	36511	31.54	100	320	35603	0
67df36b3-dea8-4623-a23b-6b28a445e969	3971a2f0-7263-4cda-aa01-9a2ebb2c2ff2	Primary solid tumour	UNCID_1531643.59a3d245-6921-4799-9eb7-1bff6021680f	Shamonda virus N and NSs genes	NC_018464.1	927	30108	0.00155689	63	28	36377	8.31	8.63	0	0	4
fcbbc85a-d75b-4280-b6fb-643c8643e2f7	8dc53431-44ab-485e-b4e6-c3d06509506d	solid tissue normal	UNCID_1283084.6eb0d270-797d-49ab-9bda-a5f0a70a6695	Murine osteosarcoma virus	NC_001506.1	3811	0	0	0	0	36107		20.13	0	0	35742
ebb5b531-f26f-493c-bf2d-29f1d8118872	3e290dc6-aba3-4135-b844-3e8c4cc8a25f	Primary solid tumour	UNCID_1849344.da8ee6ab-5fde-462b-96ad-b45b9441e495	Choristoneura occidentalis granulovirus	NC_008168.1	104710	309	0	0	1	36073	0.17	0.17	0	0	34705
11ce16b7-6cf6-416d-ac47-089c813cc34c	da07da37-bde6-480a-a302-98683ae3931a	Primary solid tumour	UNCID_1509346.8a63eeeb-2e0d-466f-a446-ac6649cba90c	Enterobacteria phage phiX174 sensu lato	NC_001422.1	5386	175	0	0	5	35907	78.52	100	254	33452	0
3865d892-c7e5-4c56-a9de-887450fce5bb	cd113dc4-915a-47d2-bce0-9dba915a9d29	Primary solid tumour	UNCID_1210558.59173676-8eca-4a03-b37c-c726208a961a	Choristoneura occidentalis granulovirus	NC_008168.1	104710	13	0	0	0	35872	0.1	0.16	0	0	34128
1cb8eee3-ebbe-4b8e-8452-c6364b6fdc78	e833ad67-2cb3-414c-b15e-28f49479e2ef	Primary solid tumour	UNCID_2386245.c47f8609-65d3-4cca-b599-58add67672c7	Human endogenous retrovirus K113 complete genome	NC_022518.1	9472	67	0	0	1	35505	15.03	97.81	0	0	35014
848c2c7b-918e-4a09-bad9-3b3d59bbc101	e2b33861-2247-413f-b2e5-9be3b604666c	Primary solid tumour	UNCID_1416624.81388e39-1fc8-47bd-b49b-946bc979996d	Human endogenous retrovirus K113 complete genome	NC_022518.1	9472	35	0	0	2	35103	9.48	94.61	0	0	34858
e52217cc-26f9-48ed-a3ce-ca5b963c66ce	9d499039-37ca-4300-ae95-04bbe007c0d2	Primary solid tumour	UNCID_1358539.d444c3d1-235a-413c-8e5c-4f4465b378e1	Human endogenous retrovirus K113 complete genome	NC_022518.1	9472	69	0	0	2	34761	14.35	89.9	0	0	34019
d97ce5bb-672c-4ed7-a81a-c22cd32a3631	c362f6f9-4ce6-4659-8c36-4cd45c72fb03	Primary solid tumour	UNCID_2396330.107d849f-0497-4daa-bd4e-d82570909838	Shamonda virus N and NSs genes	NC_018464.1	927	30808	0.000879198	62	22	34377	8.41	8.41	0	0	0
e8bcc7f5-b514-4fc7-b07b-fd4aa8821463	dc20ecf0-2807-4675-a7fd-8ead1cee7ea0	Primary solid tumour	UNCID_2391416.ecbb33ff-c485-485f-a169-6bb7c1c84baf	Shamonda virus N and NSs genes	NC_018464.1	927	30483	0.000464339	61	16	34287	8.41	8.41	0	0	1
23078e16-3d54-4fca-a09f-e9a4838a2a89	e0ff90e5-e6c3-4fb5-9512-6f09a891378b	Primary solid tumour	UNCID_1896609.3d626bcf-fa11-443c-ac02-b2a099494189	Shamonda virus N and NSs genes	NC_018464.1	927	29897	0.000576618	62	32	34172	8.41	8.41	0	0	0
f3919f4c-e401-4ec4-96c5-a85bf0c398f8	b6f54bdc-9b1b-4465-a6e3-f0524885e10e	Primary solid tumour	UNCID_2403377.d6c16450-87c1-4b18-bab5-8cb782fdb99c	Shamonda virus N and NSs genes	NC_018464.1	927	30312	0.000750223	61	18	34126	8.41	8.52	0	0	0
778ff135-105c-4389-ab7a-4e5bee6a9de0	1122fa92-0073-4f59-9880-3f1a34620758	Primary solid tumour	UNCID_2396471.166b8cda-180b-4095-a991-69e79efec904	Choristoneura occidentalis granulovirus	NC_008168.1	104710	4	0	0	0	34041	0.05	0.12	0	0	33748
112333fc-73ce-4c76-bc3a-9cb8f0cf0f62	da5b0169-e4f4-4674-b348-220af03ff4b5	Primary solid tumour	UNCID_1848939.783062c7-cf22-426d-8cd1-52ecdd28b43d	Enterobacteria phage phiX174 sensu lato	NC_001422.1	5386	998	0	0	12	33667	99.65	100	225	20990	3
0d3ec78c-3da8-443f-baa6-93caed5b065c	4bc71292-60bb-4b63-86c1-0fe021083804	Primary solid tumour	UNCID_1325265.731721fa-4ced-445d-855f-e4ded85f9726	Human endogenous retrovirus K113 complete genome	NC_022518.1	9472	46	0	0	0	32803	14.79	95.81	0	0	32188
c9f3e6ae-a78d-4455-b3f3-fe9ac92596e0	aaeb1d59-d6ce-4422-9639-f1e83c002d84	Primary solid tumour	UNCID_2322827.f3b04f74-8565-45f4-8a14-c0400c954ac4	Human endogenous retrovirus K113 complete genome	NC_022518.1	9472	102	0	0	2	32684	18.8	92.63	0	0	31485
853395ad-9986-4800-8c7f-070f5552a5f8	bf428d43-2da6-43fc-bd62-7cbff84e95ec	Primary solid tumour	UNCID_2388491.585bed4d-5d57-4308-ab8e-7a0f97e48153	Choristoneura occidentalis granulovirus	NC_008168.1	104710	6	0	0	0	32599	0.05	0.16	0	0	32560
d3b21774-56e8-4b4e-bcaa-d368ad2edef8	17c0ce0f-8227-4119-9b39-ea8db18f5f4b	Primary solid tumour	UNCID_2381021.a899dca6-deb0-49f8-8c8b-2854b108de5a	Choristoneura occidentalis granulovirus	NC_008168.1	104710	11	0	0	0	32571	0.06	0.15	0	0	32517
112333fc-73ce-4c76-bc3a-9cb8f0cf0f62	da5b0169-e4f4-4674-b348-220af03ff4b5	Primary solid tumour	UNCID_1848637.783062c7-cf22-426d-8cd1-52ecdd28b43d	Human endogenous retrovirus K113 complete genome	NC_022518.1	9472	126	0	0	14	32247	27.21	99.99	0	0	29054
31694ed9-784d-4a93-8c0a-828799ed4ac4	f16ce517-d51d-499a-a4c4-a6844fefa52c	Primary solid tumour	UNCID_1848725.3476ee8f-8cbe-4c6e-a3f7-f53facfe585a	Human endogenous retrovirus K113 complete genome	NC_022518.1	9472	96	0.25	96	7	32118	19.81	99.99	0	0	28576
c6843072-01b3-445f-a093-43b97c967dd9	28689d40-03e5-4e17-aba1-f2d571535eed	Primary solid tumour	UNCID_1361582.310d0da6-5694-4dc0-82f7-3fe0f6699271	Human endogenous retrovirus K113 complete genome	NC_022518.1	9472	71	0	0	1	31470	14.81	88.39	0	0	30061
4791634b-bcd4-4fda-abdb-dec79ba05086	5d66ac77-1543-488b-a68f-665811bec67a	Primary solid tumour	UNCID_2613068.4caa2b59-1435-4e64-9cf5-1658b3e9c147	Encephalomyocarditis virus	NC_001479.1	7835	127	0	0	0	31398	1.39	1.56	143	6	17
d6520ff3-719d-4953-b5cb-06ed4d02a272	91e249a6-b0b0-487e-9fad-0e9f5798dcae	Primary solid tumour	UNCID_1865036.b7f3a96d-01f8-4ef2-a71d-2c684bd18812	Pandoravirus salinus	NC_022098.1	2473870	419	0	0	17	31152	0.06	0.09	19331	13331	27299
bb8d2190-663a-4952-b310-44a115b39e97	deceb7df-6edc-41f0-99aa-c4ac7e764074	Primary solid tumour	UNCID_2396583.304a95c1-2180-4a81-a85a-880427e97d67	Shamonda virus N and NSs genes	NC_018464.1	927	27690	0.00136685	64	32	31021	8.31	8.31	0	0	1
1b59308e-48cc-4bd9-b990-c82154487522	e8f39c9e-0f1a-401c-9055-762b52bc77c7	Primary solid tumour	UNCID_2614071.8778e5a4-d61f-4fe0-a917-1f8036f85907	Human endogenous retrovirus K113 complete genome	NC_022518.1	9472	71	0	0	5	30353	17.86	99.99	0	0	30121
17285155-ab91-4ae6-92d1-5f3a7f996da3	f00b4a22-c327-4fbb-a9a3-4418c13e2a48	Primary solid tumour	UNCID_2156952.b6d9a928-0ecb-43c7-b88a-0179e524a7c2	Human endogenous retrovirus K113 complete genome	NC_022518.1	9472	32	0	0	0	30339	9.99	87.74	0	0	29701
72735209-5da0-4ea3-9d81-a4f7200899b7	743ffc51-d613-407f-b040-e99969c31802	Primary solid tumour	UNCID_2615450.4e640b86-66f7-458c-af5c-b195778aa295	Encephalomyocarditis virus	NC_001479.1	7835	918	0	0	0	29337	0.87	1.66	224	7	28
d6520ff3-719d-4953-b5cb-06ed4d02a272	91e249a6-b0b0-487e-9fad-0e9f5798dcae	Primary solid tumour	UNCID_1849089.b7f3a96d-01f8-4ef2-a71d-2c684bd18812	Choristoneura occidentalis granulovirus	NC_008168.1	104710	170	0	0	2	29154	0.17	0.18	0	0	24097
e30730b8-81f1-49a8-8446-547b5c3cc730	fd50ff41-ec9d-4db1-a673-36ba0ca1eac8	Primary solid tumour	UNCID_1215636.8d250084-d374-4ec4-994b-6c5f9c0f1a14	Enterobacteria phage phiX174 sensu lato	NC_001422.1	5386	480	0	0	45	29112	97.47	100	205	25883	0
6dc2c1b2-ec10-47c9-bde1-72ecb64e258e	a1e64294-1264-498d-b18b-c9b4c729c2f2	Primary solid tumour	UNCID_1531711.2cb1479d-b88e-42a6-a576-e519c98689ca	Human endogenous retrovirus K113 complete genome	NC_022518.1	9472	56	0	0	0	28939	12.85	98.25	0	0	28152
bdf77be2-f833-45f2-bd32-dbf53eb11eb4	929837f9-297a-47c0-ac9a-a142eef620d3	Primary solid tumour	UNCID_1340930.df9ee925-86bc-4ccc-b308-0c7d6d1d4fd7	Human endogenous retrovirus K113 complete genome	NC_022518.1	9472	40	0	0	2	28737	12.61	98.8	0	0	28541
19c87de2-7936-4277-8aa8-3942d36e7579	3acd8328-76f7-4f43-9660-394b95748c3d	Primary solid tumour	UNCID_1377902.a771088e-45e1-4e67-8e3e-88c65d0b0618	Murine osteosarcoma virus	NC_001506.1	3811	1	0	0	0	28683	1.26	19.68	0	0	27943
cb9b0a6a-d09b-4ee9-b30e-e4da3b6ac0af	7d931c19-1fce-4409-8a9c-9c65631ccbac	Primary solid tumour	UNCID_2232661.4d8fe8a9-7bf2-4c95-8aae-f43baeab5826	Human endogenous retrovirus K113 complete genome	NC_022518.1	9472	82	0	0	5	28663	17.4	87.37	0	0	27947
67a7b94d-8462-4d10-ae55-e6149ec53c22	4fdc9f5a-7ba1-4f80-b3db-2b7cbe505217	Primary solid tumour	UNCID_2400829.244e1006-d5b9-46cb-8478-8a4591fdb6be	Choristoneura occidentalis granulovirus	NC_008168.1	104710	11	0	0	0	28430	0.1	0.15	0	0	28063
317be3b2-b7c1-4772-9e33-d55eb4b9faa9	dee02265-d8dd-4379-ae08-72d72b03a570	Primary solid tumour	UNCID_1233887.86961468-9e93-469a-b812-03ef327bf5fb	Human endogenous retrovirus K113 complete genome	NC_022518.1	9472	120	0	0	2	28267	22.21	91.21	0	1	26844
dcceaf54-0bce-4650-9980-9843abce0c41	4e76de8e-cb0d-4b83-8ab4-53bc67a7a9d3	Primary solid tumour	UNCID_1327453.abf9624e-048a-412b-a0a8-331bb6fc5e16	Human endogenous retrovirus K113 complete genome	NC_022518.1	9472	103	0	0	0	27982	17.91	97.3	0	0	26542
d97ce5bb-672c-4ed7-a81a-c22cd32a3631	c362f6f9-4ce6-4659-8c36-4cd45c72fb03	Primary solid tumour	UNCID_2396330.107d849f-0497-4daa-bd4e-d82570909838	Choristoneura occidentalis granulovirus	NC_008168.1	104710	10	0	0	0	27947	0.11	0.16	0	0	27893
f3919f4c-e401-4ec4-96c5-a85bf0c398f8	b6f54bdc-9b1b-4465-a6e3-f0524885e10e	Primary solid tumour	UNCID_2403377.d6c16450-87c1-4b18-bab5-8cb782fdb99c	Choristoneura occidentalis granulovirus	NC_008168.1	104710	13	0	0	0	27886	0.07	0.12	0	0	27835
d634f5b6-e808-497e-a594-63559645d2a7	181c6d37-9d8d-4ffa-827b-e3785450ff88	Primary solid tumour	UNCID_1366426.e6f20d5c-1cb3-4e65-aeaf-1cbe64e440bf	Human endogenous retrovirus K113 complete genome	NC_022518.1	9472	111	0	0	0	27877	22.01	99.5	0	0	25147
f22e8b2d-68dd-4276-b57c-a068ced06ea5	0d498226-e22a-44a4-9ef8-1da8e83fa55b	Primary solid tumour	UNCID_2314385.a4e4f617-d329-4c8f-8cbd-f6111c427f71	Human endogenous retrovirus K113 complete genome	NC_022518.1	9472	55	0	0	0	27208	15.26	97.73	0	0	26563
e8bcc7f5-b514-4fc7-b07b-fd4aa8821463	dc20ecf0-2807-4675-a7fd-8ead1cee7ea0	Primary solid tumour	UNCID_2391416.ecbb33ff-c485-485f-a169-6bb7c1c84baf	Choristoneura occidentalis granulovirus	NC_008168.1	104710	8	0	0	0	27007	0.11	0.11	0	0	26827
10734690-4930-4c58-a307-70eb4623e545	a186c956-6756-4339-9793-494fe9b80c94	Primary solid tumour	UNCID_2386029.f7aad847-52aa-4dc8-8ea5-6f1a4f47e2aa	Shamonda virus N and NSs genes	NC_018464.1	927	23340	0.000920122	63	21	26963	8.31	8.31	0	0	0
d6520ff3-719d-4953-b5cb-06ed4d02a272	91e249a6-b0b0-487e-9fad-0e9f5798dcae	Primary solid tumour	UNCID_1865036.b7f3a96d-01f8-4ef2-a71d-2c684bd18812	Glypta fumiferanae ichnovirus	NC_008862.1;NC_008907.1;NC_008913.1;NC_008925.1;NC_008930.1;NC_008912.1;NC_008908.1	2298;3058;3157;3821;4829;3141;3083	301	0	0	5	26957	2.13;;7.98;2.9;;9.14;1.56	2.48;2.62;10.26;3.22;1.08;10.44;2.34	19351	15465	23966
9fea5da6-9e5c-4db2-adfc-62d22469c80c	d1b31524-8034-4fce-b14e-1cef33c26ca5	Primary solid tumour	UNCID_2177194.9fe289f4-0f5f-4d72-935c-4fb3f44fa91a	Choristoneura occidentalis granulovirus	NC_008168.1	104710	372	0	0	0	26881	0.16	0.17	0	0	26169
8c97a468-f8af-4a81-912f-ac153aa98a08	f6040682-4999-4d71-abc2-354b473c6980	Primary solid tumour	UNCID_1362867.eb9c4bc2-f85e-4ec1-bd7f-ba2eff32ff1b	Murine osteosarcoma virus	NC_001506.1	3811	3	0	0	0	26480	3.18	19.78	0	0	25093
f3b220b7-f3da-4ef3-96c3-c4d4091635cd	c024c4b6-0143-4071-9175-7435f1eaac58	Primary solid tumour	UNCID_2385937.f01339fa-0c8b-440f-98d2-9f7365e0cc9b	Shamonda virus N and NSs genes	NC_018464.1	927	23201	0.00023729	56	11	26175	8.41	8.41	0	0	0
7994bab1-ac41-4910-ae43-f4142db33684	ab378ad0-1881-403f-9e85-d6f97e7b7c81	Primary solid tumour	UNCID_1779734.139abcca-ef3c-4520-9829-ebf4915d6b92	Human endogenous retrovirus K113 complete genome	NC_022518.1	9472	99	0	0	3	25597	18.64	96.65	0	0	24610
f993ac1f-1f37-4cf1-ba77-85f95d77a62c	dc16f348-a49f-4958-a3ff-bc40e18df2bd	Primary solid tumour	UNCID_2519524.15b039c0-f334-4221-b438-c859bb46cc26	Human endogenous retrovirus K113 complete genome	NC_022518.1	9472	57	0	0	2	25542	18.79	98.14	0	0	24991
10734690-4930-4c58-a307-70eb4623e545	a186c956-6756-4339-9793-494fe9b80c94	Primary solid tumour	UNCID_2386029.f7aad847-52aa-4dc8-8ea5-6f1a4f47e2aa	Choristoneura occidentalis granulovirus	NC_008168.1	104710	5	0	0	0	25336	0.05	0.12	0	0	25232
f45f3989-90d5-4fbf-b029-3e9a6293f15e	f4478172-7727-4680-9934-da755ab1825c	Primary solid tumour	UNCID_2314300.d94972a7-535d-4bb8-b221-d3c22a120d01	Human endogenous retrovirus K113 complete genome	NC_022518.1	9472	49	0	0	0	25049	16.47	90.21	0	0	24201
112333fc-73ce-4c76-bc3a-9cb8f0cf0f62	da5b0169-e4f4-4674-b348-220af03ff4b5	Primary solid tumour	UNCID_1848939.783062c7-cf22-426d-8cd1-52ecdd28b43d	Choristoneura occidentalis granulovirus	NC_008168.1	104710	141	0	0	0	25048	0.13	0.18	0	0	21652
bc8954d4-1d39-4f99-bd91-a3f4e3b6b1e2	d07d20f4-dd65-4ffc-add4-01f350ca7b65	Primary solid tumour	UNCID_2176875.3447e7c9-5d79-4cc0-9e00-6c8552565597	Murine osteosarcoma virus	NC_001506.1	3811	1	0	0	0	24973	1.26	17.32	0	0	24282
9b4b5bba-a33f-4ba8-9143-33028556e3e6	922e5166-85f5-4365-9c09-f8bdc1722da6	Primary solid tumour	UNCID_1367805.28ebf50e-d63f-439e-8e16-4a815eccb465	Murine osteosarcoma virus	NC_001506.1	3811	0	0	0	0	24960		19.94	0	0	23530
bb8d2190-663a-4952-b310-44a115b39e97	deceb7df-6edc-41f0-99aa-c4ac7e764074	Primary solid tumour	UNCID_2396583.304a95c1-2180-4a81-a85a-880427e97d67	Choristoneura occidentalis granulovirus	NC_008168.1	104710	8	0	0	0	24917	0.06	0.16	0	0	24719
8ac1e1e7-8266-48e0-8d4c-d78873111341	214884ef-a932-4fc3-b6ff-16ce5164da3e	Primary solid tumour	UNCID_1214394.f1441277-65a1-486c-b8e1-2b947734cb17	Human endogenous retrovirus K113 complete genome	NC_022518.1	9472	65	0	0	1	24621	14.63	97.72	0	0	23788
8ef6a082-c440-481b-acbd-cd4c0d15a90b	256f5bcf-10a9-47be-b265-cfa707d24097	Primary solid tumour	UNCID_2386195.c16ddaf4-4bfe-4917-a208-aa5a89beb17e	Human endogenous retrovirus K113 complete genome	NC_022518.1	9472	46	0	0	2	24529	15.3	97.16	0	0	24147
e3dff24d-8dca-4d85-8c83-738d66421bee	a8573f49-9fed-4c85-9e1d-40abab7f86ec	Primary solid tumour	UNCID_2600257.e41ecd5a-af8e-4852-991a-026efa65e442	Shamonda virus N and NSs genes	NC_018464.1	927	21894	0.00146063	63	19	24383	8.41	8.41	0	0	1
1fa3e5c2-e415-42fa-aea3-f6c84959522a	5dd69c3e-9a3d-450c-9f10-10b4d6daeeba	Primary solid tumour	UNCID_1730274.ee8dbce4-8e78-42dd-b090-8de64629f92f	Human endogenous retrovirus K113 complete genome	NC_022518.1	9472	74	0	0	1	24332	13.57	87.77	0	0	23450
1a626c6c-3dd9-4d87-bb93-cb2feb82fbe8	f228ef91-ecfb-4d1e-8e6a-b43d2185270e	Primary solid tumour	UNCID_1256299.986964bc-b680-4fc1-8f93-20772f0a8949	Murine osteosarcoma virus	NC_001506.1	3811	3	0	0	0	24215	1.39	16.22	0	0	22657
e2359111-b056-4676-a8b6-c5cea259b478	716eb429-d7af-4d4f-bd8d-afcff1a323ee	Primary solid tumour	UNCID_1213708.b8cc1fb1-5944-431c-aeec-a4301721f667	Human endogenous retrovirus K113 complete genome	NC_022518.1	9472	99	0	0	1	24172	16.48	86.52	0	1	21263
8e53414f-455e-4665-ae0e-9e7405262a96	962dd3d5-8501-4658-8cb9-2424b476124c	Primary solid tumour	UNCID_1234702.c07b7746-e340-4679-99bb-531c2d93b4e5	Human endogenous retrovirus K113 complete genome	NC_022518.1	9472	67	0	0	0	24046	12.98	96.23	0	0	23031
f9160e70-27f0-4c8c-a667-b24195ad659c	186d7f36-4e93-4ab2-bc23-95d5cd296656	Primary solid tumour	UNCID_2386003.2de65e78-be71-4f41-be55-d9ef61b277c3	Shamonda virus N and NSs genes	NC_018464.1	927	20886	0.000661201	60	16	24040	8.63	8.63	0	0	0
ecd3d671-e830-44af-8518-9d06ed15d04b	a608bf0e-a932-4541-8439-2ffb9f6294b0	Primary solid tumour	UNCID_1967661.369853c1-dc8d-45cc-8131-7ce625ac3020	Murine osteosarcoma virus	NC_001506.1	3811	0	0	0	0	23876		18.08	0	0	23863
bda91e83-643b-4fae-bfe9-b4660f3bdf02	ac67d0df-7dc0-4a1a-8b47-beec9b94de86	Primary solid tumour	UNCID_1885812.4ca3b9ec-cd21-46fc-9a44-05d5225f0c57	Murine osteosarcoma virus	NC_001506.1	3811	0	0	0	0	23868		18.76	0	0	23445
f3b220b7-f3da-4ef3-96c3-c4d4091635cd	c024c4b6-0143-4071-9175-7435f1eaac58	Primary solid tumour	UNCID_2385937.f01339fa-0c8b-440f-98d2-9f7365e0cc9b	Choristoneura occidentalis granulovirus	NC_008168.1	104710	11	0	0	0	23790	0.1	0.12	0	0	23680
c2685608-9e8d-46d2-91de-cf3be34362ba	98240f19-bca7-4001-8aa2-4d790c7c4c53	solid tissue normal	UNCID_2391623.6c5a212a-4dab-45a5-854d-296f0a6ee7c3	Murine osteosarcoma virus	NC_001506.1	3811	0	0	0	0	23450		18.5	0	0	22969
67df36b3-dea8-4623-a23b-6b28a445e969	3971a2f0-7263-4cda-aa01-9a2ebb2c2ff2	Primary solid tumour	UNCID_1531643.59a3d245-6921-4799-9eb7-1bff6021680f	Choristoneura occidentalis granulovirus	NC_008168.1	104710	10	0	0	0	23257	0.06	0.15	0	0	22886
d0873929-eac8-42e2-af6f-df3cb9ce698c	6755c231-355f-4cc3-85f1-6306c7f5d44b	Primary solid tumour	UNCID_1233754.1059fbc0-46bf-4135-99d0-080ec225391b	Human endogenous retrovirus K113 complete genome	NC_022518.1	9472	103	0	0	1	23215	17.58	89.73	0	0	21664
cb4a8a9d-bf54-4a1d-970c-7aa6710c1fb9	40ebeb10-7390-44fc-9ef2-80d40d251018	Primary solid tumour	UNCID_2615140.66e392a4-c4fb-43a7-bba1-6a940967158f	Murine osteosarcoma virus	NC_001506.1	3811	0	0	0	0	23196		18.34	0	0	22951
63ebd9b1-f118-4315-8722-708f47a07063	2def2a53-d2e8-46f0-8b07-f32dbf1833a4	Primary solid tumour	UNCID_1360852.0cc5f629-5046-4d05-8a5f-923ce5c04b9e	Human endogenous retrovirus K113 complete genome	NC_022518.1	9472	132	0	0	10	23138	22.22	97.83	0	0	21735
d7709ea1-0f66-430a-8270-22bd5b613a18	b5268f49-2710-4d17-a78b-4a05412e8375	Primary solid tumour	UNCID_2166797.817b51f3-fa06-4c82-956e-220b4396d30b	Murine osteosarcoma virus	NC_001506.1	3811	0	0	0	0	23104		18.37	0	0	22799
67df36b3-dea8-4623-a23b-6b28a445e969	3971a2f0-7263-4cda-aa01-9a2ebb2c2ff2	Primary solid tumour	UNCID_1531643.59a3d245-6921-4799-9eb7-1bff6021680f	Human endogenous retrovirus K113 complete genome	NC_022518.1	9472	83	0	0	3	23094	16.34	99.55	0	0	22480
9fea5da6-9e5c-4db2-adfc-62d22469c80c	d1b31524-8034-4fce-b14e-1cef33c26ca5	Primary solid tumour	UNCID_2177194.9fe289f4-0f5f-4d72-935c-4fb3f44fa91a	Shamonda virus N and NSs genes	NC_018464.1	927	20801	0.00289308	61	29	22944	8.31	8.31	0	0	0
ab7bf9ef-55f2-41fa-bdb1-f7b7c79b9a48	3fa3cffe-40f1-4853-9cbb-54a99ffd6108	Primary solid tumour	UNCID_2658128.ed257c43-c4be-42c9-8968-82bb9c0b8ce2	Murine osteosarcoma virus	NC_001506.1	3811	0	0	0	0	22898		15.53	0	0	22696
48726d56-93a1-4730-a660-fceee0321084	ed73f136-42e8-4100-b432-d10370d07e8b	Primary solid tumour	UNCID_1233163.5bd95b46-d04b-49a9-964a-dd49570f4960	Enterobacteria phage phiX174 sensu lato	NC_001422.1	5386	1007	0	0	18	22864	99.46	100	168	16544	0
f9160e70-27f0-4c8c-a667-b24195ad659c	186d7f36-4e93-4ab2-bc23-95d5cd296656	Primary solid tumour	UNCID_2386003.2de65e78-be71-4f41-be55-d9ef61b277c3	Choristoneura occidentalis granulovirus	NC_008168.1	104710	14	0	0	0	22842	0.06	0.12	0	0	22784
9e579a4b-7f6b-4e1b-9b68-169d7e104b26	b7b61392-c085-4e28-892f-e9b6fe6ece41	Primary solid tumour	UNCID_2615911.7ea62df0-1cc5-4bd9-ad9e-3d68aa965731	Murine osteosarcoma virus	NC_001506.1	3811	0	0	0	0	22751		16.74	0	0	22518
4cba0ba5-58c3-455c-9cd5-7d9428d27f8c	bcc94953-ce79-428e-99c1-632e42c1b9bc	Primary solid tumour	UNCID_1212743.f8cdc431-ee4c-4337-975f-eb380faebb8c	Enterobacteria phage phiX174 sensu lato	NC_001422.1	5386	107	0	0	20	22684	62.5	100	164	21566	0
56a06467-7cb6-4dff-9f57-88228210619e	bfb973eb-d42d-4900-a606-a381d2317555	Primary solid tumour	UNCID_2455666.905e6c11-d8d7-40a3-a933-f450c544714e	Human endogenous retrovirus K113 complete genome	NC_022518.1	9472	51	0	0	1	22580	15.42	90.46	0	0	22000
b305b74b-8977-4074-8b80-ffc75d7b8531	c4c1b5be-a0e7-4968-92de-7f34c71207fb	Primary solid tumour	UNCID_2172485.631b5e57-557b-48d1-a263-5c1b456e73b2	Murine osteosarcoma virus	NC_001506.1	3811	1	0	0	0	22458	1.26	17.45	0	0	20630
65d588ff-58e3-4932-a7f4-25ef23c433d5	b5b3871c-078c-46a7-ac50-ef916d4a6781	Primary solid tumour	UNCID_1237898.766eb893-3bc9-4a17-9b66-7eed2b1c01c3	Enterobacteria phage phiX174 sensu lato	NC_001422.1	5386	1377	0	0	4	22367	99.91	99.98	153	13916	1
3e598be1-f16d-4efd-9d30-f9bfe7c85cf3	fb7e9935-32a2-422b-8004-88b827a686c2	Primary solid tumour	UNCID_1531356.b081b1a5-2ab9-401b-a892-83e1d51ade54	Human endogenous retrovirus K113 complete genome	NC_022518.1	9472	52	0	0	0	22318	15.99	95.7	0	0	21650
93a64949-b304-43aa-be70-ec151a37fd9c	570ddfb3-2721-42b6-9604-2de6b6090031	Primary solid tumour	UNCID_2177016.f974f0e8-cbca-4d1f-a435-937f945ea3dc	Murine osteosarcoma virus	NC_001506.1	3811	1	0	0	0	22305	1.26	17.74	0	0	21962
23078e16-3d54-4fca-a09f-e9a4838a2a89	e0ff90e5-e6c3-4fb5-9512-6f09a891378b	Primary solid tumour	UNCID_1896609.3d626bcf-fa11-443c-ac02-b2a099494189	Choristoneura occidentalis granulovirus	NC_008168.1	104710	19	0	0	0	22292	0.11	0.13	0	0	22221
b0606cff-c826-40b6-8768-94560bb846e6	9519be01-d78d-462c-8a95-34149538afeb	solid tissue normal	UNCID_1730605.8dfd97d6-25a9-4579-80a7-b3bb0ef53074	Enterobacteria phage phiX174 sensu lato	NC_001422.1	5386	3803	0	0	31	22287	99.94	100	158	12070	0
57e0582e-44ef-4992-83ea-ff4cb63af578	6e3154d4-2ef6-403d-9de1-7b6233c4d505	Primary solid tumour	UNCID_2403092.0b02de77-8d04-4be6-87db-0f0506ee5e54	Shamonda virus N and NSs genes	NC_018464.1	927	19737	0.000579458	60	13	22196	8.63	8.63	0	0	0
60d16cc3-08ef-41a1-8de0-aea3a7994f70	5d8c9b90-8d40-4cdd-900d-03681bc2d2a6	Primary solid tumour	UNCID_2519566.8a7c238f-3e35-4156-b84d-44a95f8653bc	Human endogenous retrovirus K113 complete genome	NC_022518.1	9472	95	0.037037	96	2	22185	20.09	92.72	0	0	21641
94a01526-7771-4a05-a9ce-9694b73df3a7	d8f56d75-51ab-4a86-a502-c86e1dcd1eff	Primary solid tumour	UNCID_1234826.30861ba6-6539-47a5-82df-5f89d8101d05	Human endogenous retrovirus K113 complete genome	NC_022518.1	9472	67	0	0	1	22139	14.73	99.5	0	1	20803
68503fa7-00ca-407b-ae7d-403e7466b809	88658b66-f293-4aff-9e33-05abfafd3b43	Primary solid tumour	UNCID_2322755.1d913abe-aadd-498f-9b1d-7d3746ae315c	Human endogenous retrovirus K113 complete genome	NC_022518.1	9472	58	0	0	2	22130	14.8	89.73	0	0	20769
d83270f9-98b6-4265-b080-716742de38f8	3fc9e3b4-8bc5-4bf8-bff6-dd90346b83a1	Primary solid tumour	UNCID_2173129.e1fd847f-23c7-4baa-a7ff-d0954d855d1a	Murine osteosarcoma virus	NC_001506.1	3811	1	0	0	0	22009	1.26	15.67	0	0	21508
199c6d34-6693-4533-a2ae-c83acedfc004	341940fc-dd2a-485c-a359-d5e5edb22312	Primary solid tumour	UNCID_2391262.f0c1b588-ebe6-4f6c-a013-c36091c8e29c	Human endogenous retrovirus K113 complete genome	NC_022518.1	9472	41	0	0	1	21960	16.22	92.57	0	0	21354
884be452-353e-4aaf-88ba-3d1169cae03a	a468353e-0a96-4a4d-8aef-5140bf1bf952	Primary solid tumour	UNCID_2613663.31f4a718-276b-4bf1-a61b-b6d946a91c32	Murine osteosarcoma virus	NC_001506.1	3811	0	0	0	0	21931		18.84	0	0	21913
98735d47-6497-4b8f-8f1b-d6ae01a34748	701991da-6deb-41df-b9cc-e5049a886b5b	Primary solid tumour	UNCID_2172298.d6c9e56e-c040-40ff-a71b-74bd4a2d431c	Murine osteosarcoma virus	NC_001506.1	3811	0	0	0	0	21760		14.59	0	0	20130
5c19c643-d935-46bd-b7b9-1e2f2342af28	7efc26b2-eff9-4f1e-9f4b-f26af072c84a	Primary solid tumour	UNCID_2612461.d992a3c1-fe30-4d15-a4e6-4e250e834da2	Murine osteosarcoma virus	NC_001506.1	3811	1	0	0	0	21627	1.26	18.08	0	0	21295
243da837-f54b-449c-a7e7-5737935d53d6	8e1ff72b-f1db-4bf9-a8d3-f422e25a65e1	Primary solid tumour	UNCID_2173753.6f5b0c12-0853-49c8-8421-58faa14b3955	Murine osteosarcoma virus	NC_001506.1	3811	1	0	0	0	21609	1.26	15.56	0	0	20446
08e17de6-fe0d-4ff0-b588-1cf1ab03f594	aca312ab-6dbd-4183-8b22-8f37834f3426	Primary solid tumour	UNCID_1464483.a15d99f4-2e43-4fb8-93d5-6cc582b12237	Human endogenous retrovirus K113 complete genome	NC_022518.1	9472	43	0	0	0	21601	12.05	83.92	0	0	20957
635f5b8d-7d96-4e28-ad86-e78ceb2c467c	f211f7a9-cf3b-432c-9ea0-1172cce14e9d	Primary solid tumour	UNCID_1535219.c969c5c7-c72e-4e8f-9213-8ab2f192c845	Murine osteosarcoma virus	NC_001506.1	3811	2	0	0	0	21481	1.47	17.9	0	0	21281
ef2a9b45-0fb8-485a-911f-ff193ae2452d	07ccb4e9-a2a9-4bfd-97bd-13873b01977a	Primary solid tumour	UNCID_1530903.add784d0-7733-448c-a8b9-53442128d8ac	Human endogenous retrovirus K113 complete genome	NC_022518.1	9472	46	0	0	1	21395	15.56	87.88	0	0	20838
f1e56f45-2d59-4975-adff-0bf6998b1958	698ce9a9-6512-4fb8-a574-a26ee259414c	Primary solid tumour	UNCID_1361244.b02ac966-c160-4310-a80d-98fdc6134074	Human endogenous retrovirus K113 complete genome	NC_022518.1	9472	172	0	0	12	21392	19.95	92.4	0	1	19259
13958347-b417-4efc-9450-ff58abe9d7b0	5a790086-4887-4d2b-9c28-0fdd5dd1f1fb	Primary solid tumour	UNCID_2448613.a6841939-e9fa-43cf-9f64-b1b3c57a2576	Human endogenous retrovirus K113 complete genome	NC_022518.1	9472	53	0	0	0	21344	15.83	99.97	0	0	20991
be645d37-b3e1-4d09-91cb-6231e25aceb8	0aad0abd-750a-400d-a34f-491da996d46c	Primary solid tumour	UNCID_1382210.51cd07b8-f680-4bc2-a207-d0317f5f9358	Murine osteosarcoma virus	NC_001506.1	3811	0	0	0	0	21318		20.15	0	0	20789
47ddedfd-f684-4b9b-83b2-99a5abfc1d5a	804ee985-18dd-4f2d-a562-61b454601cdd	solid tissue normal	UNCID_1536053.fff1f232-8978-406d-a6fc-61df98382b86	Murine osteosarcoma virus	NC_001506.1	3811	0	0	0	0	21290		17.58	0	0	21037
ebb5b531-f26f-493c-bf2d-29f1d8118872	3e290dc6-aba3-4135-b844-3e8c4cc8a25f	Primary solid tumour	UNCID_1849344.da8ee6ab-5fde-462b-96ad-b45b9441e495	Shamonda virus N and NSs genes	NC_018464.1	927	20316	0	0	0	21274	8.31	8.31	0	0	8
6c83b5fa-4647-4977-b0cf-8a33944b1bd5	45a04209-8fac-4181-bba3-1437c8fd7f09	Primary solid tumour	UNCID_2245708.3c6d1cda-258e-42f4-ad31-16069e437ac3	Murine osteosarcoma virus	NC_001506.1	3811	1	0	0	0	21225	1.26	17.58	0	0	20869
f6e93a76-4e34-438a-9092-7b3e173e116c	5447a0e0-80ca-40fb-8233-504fde51f22c	Primary solid tumour	UNCID_2245991.dce52b98-298c-4980-ba8b-3791b6528d4c	Human endogenous retrovirus K113 complete genome	NC_022518.1	9472	62	0	0	4	21187	17.72	95.64	0	0	20545
67a7b94d-8462-4d10-ae55-e6149ec53c22	4fdc9f5a-7ba1-4f80-b3db-2b7cbe505217	Primary solid tumour	UNCID_2400829.244e1006-d5b9-46cb-8478-8a4591fdb6be	Murine osteosarcoma virus	NC_001506.1	3811	0	0	0	0	21051		18.55	0	0	20812
8f1a9432-db9e-45e3-bf8c-e4071d49ea34	aca312ab-6dbd-4183-8b22-8f37834f3426	solid tissue normal	UNCID_1266473.ab016062-694f-4925-934e-0ea8b62bc2a9	Murine osteosarcoma virus	NC_001506.1	3811	0	0	0	0	20929		20.28	0	0	20558
9069fc65-9bae-49f3-9329-b78c8cc6cf1e	6a5af80e-07ad-4cd3-aaab-5db1090835d9	Primary solid tumour	UNCID_1321737.a83b2830-20b3-4773-b929-733f772252ec	Murine osteosarcoma virus	NC_001506.1	3811	0	0	0	0	20869		18.6	0	0	20436
76b87139-e8f9-4221-b63e-940848e8c52c	9044098b-415d-4893-a682-3636f6b2b2db	Primary solid tumour	UNCID_2389097.b31f1e9a-cc4d-4e17-ab88-d88e234df83d	Human endogenous retrovirus K113 complete genome	NC_022518.1	9472	36	0	0	1	20774	9.7	88.39	0	0	20415
ceec8847-7c94-47d4-aaf2-357b4fd20df3	ef974c39-8bac-486b-a395-9d1283e08028	Primary solid tumour	UNCID_2612758.5eef1fb4-f7a7-4e33-bb83-5f589f9a4642	Encephalomyocarditis virus	NC_001479.1	7835	587	0	0	0	20719	0.87	1.57	135	7	22
790f98c4-0a6e-4145-84fb-b28724bd47a5	4bc71292-60bb-4b63-86c1-0fe021083804	solid tissue normal	UNCID_1340826.bb77b27a-0450-4874-b46f-ab9505681648	Enterobacteria phage phiX174 sensu lato	NC_001422.1	5386	30	0	0	5	20718	25.29	100	133	20311	0
884be452-353e-4aaf-88ba-3d1169cae03a	a468353e-0a96-4a4d-8aef-5140bf1bf952	Primary solid tumour	UNCID_2613663.31f4a718-276b-4bf1-a61b-b6d946a91c32	Human endogenous retrovirus K113 complete genome	NC_022518.1	9472	32	0	0	3	20647	12.6	99.9	0	0	20513
f5d26ffe-21b5-4d4a-be82-8c858bef1586	9fe9cbae-37b9-4030-a204-4502760f5dab	Primary solid tumour	UNCID_2171878.0eb9fc91-e56d-496b-9ecf-683a4d4d6fa1	Murine osteosarcoma virus	NC_001506.1	3811	0	0	0	0	20646		18.84	0	0	19318
8d739c95-ceb7-4411-acd5-e9cbfc238023	7fc65e49-0401-4a36-8800-fd87b7927fc1	Primary solid tumour	UNCID_2387537.f8fba04c-cd45-4f85-8b75-dcf5426b7637	Shamonda virus N and NSs genes	NC_018464.1	927	18108	0.00014951	52	11	20633	8.41	8.41	0	0	0
e7914d79-48ad-4ea1-8a8f-735183c16c56	13a63fd0-6c8c-4707-9135-8052f454d1ac	Primary solid tumour	UNCID_1363715.6551bbb1-297f-41db-969b-17bb3c432426	Human endogenous retrovirus K113 complete genome	NC_022518.1	9472	85	0	0	7	20532	16.66	91.49	0	0	19022
4dbe4fa2-308f-4d5b-bf33-4c051f7dc537	eec48399-5660-4b25-8d34-191b54315c72	Primary solid tumour	UNCID_1213447.8536a0fb-4aed-4db0-80b0-994606c87ace	Human endogenous retrovirus K113 complete genome	NC_022518.1	9472	66	0.0444444	96	1	20482	12.52	95.51	0	0	19343
09e8596f-c2a4-4990-a483-639f0d4fe31c	f0f637b5-de40-4853-b54b-08468d45b195	Primary solid tumour	UNCID_2615076.3e70c3e7-e946-46c8-b703-bc531bd1edce	Human endogenous retrovirus K113 complete genome	NC_022518.1	9472	38	0	0	0	20422	14.66	90.93	0	0	20288
053e0038-706d-4143-be3a-25a188315c19	89b995ba-d13a-461b-ade4-d791844c1a0c	Primary solid tumour	UNCID_2393812.994566a7-664e-4b9b-9320-126940c14b6b	Shamonda virus N and NSs genes	NC_018464.1	927	18344	0.000607857	58	10	20374	8.41	8.41	0	0	0
8a59b137-8e5e-4484-a9a9-65a596a47ef8	5dc7e186-7e01-4a54-8ae8-350dace2297b	Primary solid tumour	UNCID_2391725.4dc2d981-d303-4dd8-8ef5-1d1bcd0e8250	Human endogenous retrovirus K113 complete genome	NC_022518.1	9472	56	0	0	0	20324	12.34	98.8	0	0	19903
72bb37e2-a3a1-4dae-9a12-818adebba4e1	24e5d323-f3d4-4add-9a29-79e77ced357c	Primary solid tumour	UNCID_2481413.8da55b3d-99f9-4ab4-8ee3-35bafb8d624f	Human endogenous retrovirus K113 complete genome	NC_022518.1	9472	40	0	0	0	20194	13.25	91.58	0	0	19935
a1e37a0a-67f5-4a19-a540-a45cb89c4203	8df0c1e8-966c-4f46-ad15-fae9e745a32e	Primary solid tumour	UNCID_1464922.b896a143-8a90-424e-9124-45edb6f3f26d	Murine osteosarcoma virus	NC_001506.1	3811	0	0	0	0	20186		19.52	0	0	19711
18365c1f-9bc0-4865-b40d-def3ee73331c	c3a509c6-35a6-4d17-a9fd-0aa8884b33a0	Primary solid tumour	UNCID_1225169.5ed0de42-f949-4046-895b-f97853201a8d	Murine osteosarcoma virus	NC_001506.1	3811	0	0	0	0	20148		17.21	0	0	18637
e30730b8-81f1-49a8-8446-547b5c3cc730	fd50ff41-ec9d-4db1-a673-36ba0ca1eac8	Primary solid tumour	UNCID_1215636.8d250084-d374-4ec4-994b-6c5f9c0f1a14	Human endogenous retrovirus K113 complete genome	NC_022518.1	9472	162	0	0	2	20142	22.94	91.7	0	0	19113
b87ab14e-64b3-4699-923b-41aaf738dce7	9d499039-37ca-4300-ae95-04bbe007c0d2	solid tissue normal	UNCID_1360948.c4aa58a3-f1ef-489f-be76-ce0f20a5446f	Choristoneura occidentalis granulovirus	NC_008168.1	104710	103	0	0	0	20012	0.11	0.15	0	0	19254
144f52d8-5650-475a-9cde-4a1952ee22db	4f9f1fce-d96e-407b-a873-56129985aece	Primary solid tumour	UNCID_1234525.b966ca07-fd34-4428-a460-1ba57a3e519d	Murine osteosarcoma virus	NC_001506.1	3811	2	0	0	0	19987	2.52	19.23	0	0	18126
2e3e6d4d-d87c-4993-8f41-076cd028c485	3fa83688-1724-42cb-a600-472e4c500e89	Primary solid tumour	UNCID_2172693.deeaffd6-c733-4fc1-857e-693a49b73423	Murine osteosarcoma virus	NC_001506.1	3811	0	0	0	0	19894		18.53	0	0	18791
1b3ddb03-5ab6-4fc8-af0d-616a41c69d89	d05681cc-dffa-44d0-b6a1-0a99a4ce3be5	Primary solid tumour	UNCID_2394248.d5cb344a-fec2-4370-88ef-4837ae8573dc	Human endogenous retrovirus K113 complete genome	NC_022518.1	9472	42	0	0	0	19865	10.57	97.41	0	0	19359
190ef71a-5b5d-4009-b707-68f10147cb65	10fbe481-f111-4f88-ae45-4d67cb265567	Primary solid tumour	UNCID_1896679.0a67e3de-1840-44f1-ae19-14f3c2df230c	Murine osteosarcoma virus	NC_001506.1	3811	0	0	0	0	19796		18.42	0	0	19719
2426f010-6122-410c-95fd-9ee4a185f4ed	98240f19-bca7-4001-8aa2-4d790c7c4c53	Primary solid tumour	UNCID_2391582.2bbec916-3c74-45b7-9eab-76022899fe7d	Murine osteosarcoma virus	NC_001506.1	3811	1	0	0	0	19659	1.26	18.58	0	0	19498
b9d6c505-4d71-4189-925f-36914241b831	931feb14-3f69-41c1-8435-5fd4fb775bdf	Primary solid tumour	UNCID_1328407.2fbbb35f-15ae-43a1-bf6b-d3da0bbd38d4	Murine osteosarcoma virus	NC_001506.1	3811	0	0	0	0	19450		19.52	0	0	18712
b9d6c505-4d71-4189-925f-36914241b831	931feb14-3f69-41c1-8435-5fd4fb775bdf	Primary solid tumour	UNCID_1328407.2fbbb35f-15ae-43a1-bf6b-d3da0bbd38d4	Human endogenous retrovirus K113 complete genome	NC_022518.1	9472	84	0	0	1	19418	14.01	89.42	0	0	18433
489ea5d8-ae40-405b-bbf5-e0e091193270	c5f8c89c-ef69-42f4-9b37-5b552fccdf4b	Primary solid tumour	UNCID_2599307.968c1021-d6c1-4e0e-8417-43b78a6bdf6d	Human endogenous retrovirus K113 complete genome	NC_022518.1	9472	35	0	0	1	19402	11.98	88.24	0	0	19202
8f1a9432-db9e-45e3-bf8c-e4071d49ea34	aca312ab-6dbd-4183-8b22-8f37834f3426	solid tissue normal	UNCID_1266473.ab016062-694f-4925-934e-0ea8b62bc2a9	Enterobacteria phage phiX174 sensu lato	NC_001422.1	5386	149	0	0	4	19369	71.61	100	133	17532	0
10bfe256-c4a2-4d88-b907-56f86ef63de9	87959988-bb25-47ee-afc1-9af92592bbe7	Primary solid tumour	UNCID_1535157.79ff57d5-3224-4195-aa64-32ccd6d23e27	Murine osteosarcoma virus	NC_001506.1	3811	0	0	0	0	19362		18.18	0	0	19104
a1468ddd-3273-407f-ac8e-8abf4b952fc1	dcf383d5-b25a-4ea9-a3f4-4d7ea5ddd9ef	Primary solid tumour	UNCID_2171780.5793ef8d-17da-49a6-a606-9ce76c0a7a2a	Murine osteosarcoma virus	NC_001506.1	3811	1	0	0	0	19316	1.26	17.27	0	0	17200
2c17d9be-a1e8-4c37-879c-c8bab565b3fb	d4dc7c5c-45b3-4741-b0c1-fee477da2ef4	Primary solid tumour	UNCID_2614548.e6f9cecd-b130-441d-9073-cf1df303e2ab	Human endogenous retrovirus K113 complete genome	NC_022518.1	9472	36	0	0	0	19297	14.92	90.94	0	0	19157
a863236e-3fd1-42b5-a3eb-49f91bb072e7	fadd80e3-8087-4494-a8f0-1caa92acbb67	Primary solid tumour	UNCID_2615174.692c9e12-4ebc-43e2-a520-6e22b6b4e8ed	Murine osteosarcoma virus	NC_001506.1	3811	0	0	0	0	19275		18.6	0	0	19006
9b3b019c-b8d4-498c-905c-27dbd44afe20	661dc657-d2b3-44fa-b859-2c4ee42b0046	Primary solid tumour	UNCID_2391449.3aba16f9-47fe-419a-92d3-c73049adce2b	Human endogenous retrovirus K113 complete genome	NC_022518.1	9472	53	0	0	0	19232	13.75	93.75	0	0	18524
e3dff24d-8dca-4d85-8c83-738d66421bee	a8573f49-9fed-4c85-9e1d-40abab7f86ec	Primary solid tumour	UNCID_2600257.e41ecd5a-af8e-4852-991a-026efa65e442	Murine osteosarcoma virus	NC_001506.1	3811	1	0	0	0	19210	1.26	20.05	0	0	19003
152bc45f-6d11-48c3-ab68-2119e4534d64	ebe711e4-45af-4082-bdf6-b0f7ac899b3e	Primary solid tumour	UNCID_1325220.776e6a2e-e939-4c92-b8dc-000c91bf5f64	Human endogenous retrovirus K113 complete genome	NC_022518.1	9472	41	0	0	0	19117	15.49	96.57	0	0	18467
bc8954d4-1d39-4f99-bd91-a3f4e3b6b1e2	d07d20f4-dd65-4ffc-add4-01f350ca7b65	Primary solid tumour	UNCID_2176875.3447e7c9-5d79-4cc0-9e00-6c8552565597	Human endogenous retrovirus K113 complete genome	NC_022518.1	9472	144	0	0	2	18964	17.85	58.17	0	0	18199
0eab8ab8-59c3-4853-9296-94a9b9d07006	cfcf057a-00fe-4603-a720-586712b75803	Primary solid tumour	UNCID_2614079.a63b38f7-5d53-4556-a7dc-4e6c3f75ec9b	Human endogenous retrovirus K113 complete genome	NC_022518.1	9472	32	0	0	1	18878	12.83	95.8	0	0	18755
b13d4e3d-898e-4339-a506-110b8e803b6e	f6743ff8-542e-4fde-8ff2-4878fcabffda	Primary solid tumour	UNCID_2396626.1f891baf-2b98-4c2f-8f5f-799018220513	Shamonda virus N and NSs genes	NC_018464.1	927	17208	0.000489476	53	12	18875	8.31	8.31	0	0	2
8c97a468-f8af-4a81-912f-ac153aa98a08	f6040682-4999-4d71-abc2-354b473c6980	Primary solid tumour	UNCID_1362867.eb9c4bc2-f85e-4ec1-bd7f-ba2eff32ff1b	Human endogenous retrovirus K113 complete genome	NC_022518.1	9472	113	0	0	0	18829	18.06	96.46	0	0	17270
aa7850ac-fb78-433b-8d55-a24c05935db5	582d1177-73b0-4a9c-8505-70d6b402bd01	Primary solid tumour	UNCID_1340123.9675123f-6606-4e75-be55-3ef938c72178	Human endogenous retrovirus K113 complete genome	NC_022518.1	9472	38	0	0	0	18786	11.23	89.07	0	0	18487
3569f2bd-ab7a-4b9d-9fac-09e9e75050f3	804ee985-18dd-4f2d-a562-61b454601cdd	Primary solid tumour	UNCID_1509453.951adcbd-7d7a-466c-bbac-7c7afb8b9df6	Human endogenous retrovirus K113 complete genome	NC_022518.1	9472	25	0	0	0	18741	6.88	92.77	0	0	18321
5706ad0b-6d7f-45b3-b6cf-e2d766fec9a9	8bfac5b9-fa2b-4b6e-9537-e9d8a2f0d1dc	Primary solid tumour	UNCID_2044229.32e41154-dbcb-474c-8605-67c0ae0ed85e	Human endogenous retrovirus K113 complete genome	NC_022518.1	9472	230	0	0	1	18701	23.09	76.48	0	0	14508
8a96a7a8-0413-42b9-9173-fd63761dd83a	74de01bd-30d9-45fc-841d-ed1c0d7446ba	Primary solid tumour	UNCID_2456174.6fc325bf-9627-45d7-9081-28df74e79bdb	Human endogenous retrovirus K113 complete genome	NC_022518.1	9472	49	0	0	0	18612	11.67	97.34	0	0	17941
4c3d7972-4a67-4858-911f-57e20643aebb	f6935f67-5c62-4774-8346-711f36f3b547	Primary solid tumour	UNCID_2615025.dda7df91-6e67-46d3-bfdc-d5bde725f44c	Human endogenous retrovirus K113 complete genome	NC_022518.1	9472	50	0	0	0	18582	13.77	99.25	0	0	18409
dd410832-95aa-4fa6-a2b9-3feca6f70e1d	25d70934-01a5-45a2-9960-68d3058b6965	Primary solid tumour	UNCID_1329404.5ce29b9f-3b54-45a6-96e1-ddc3494e6141	Murine osteosarcoma virus	NC_001506.1	3811	0	0	0	0	18578		18.29	0	0	16406
f3b220b7-f3da-4ef3-96c3-c4d4091635cd	c024c4b6-0143-4071-9175-7435f1eaac58	Primary solid tumour	UNCID_2385937.f01339fa-0c8b-440f-98d2-9f7365e0cc9b	Murine osteosarcoma virus	NC_001506.1	3811	0	0	0	0	18566		19.81	0	0	18504
81987828-dfd9-46ed-bab7-9e1a1a5dfc4d	6b3f53ab-00f4-4c45-9bb5-5c8adbc66084	Primary solid tumour	UNCID_2172606.9605aa9b-2739-4d98-864d-fcfdb59b9ef5	Murine osteosarcoma virus	NC_001506.1	3811	1	0	0	0	18435	1.26	18.42	0	0	17625
b87ab14e-64b3-4699-923b-41aaf738dce7	9d499039-37ca-4300-ae95-04bbe007c0d2	solid tissue normal	UNCID_1360948.c4aa58a3-f1ef-489f-be76-ce0f20a5446f	Shamonda virus N and NSs genes	NC_018464.1	927	15619	0.000404694	52	11	18419	8.74	8.74	0	0	3
d4d800a3-2f29-456e-b4ea-c3cf307c1fce	ca076cfd-c628-4af2-837c-37617429adb9	Primary solid tumour	UNCID_2613128.0e33492b-b79a-42cc-8820-f077875a9384	Murine osteosarcoma virus	NC_001506.1	3811	1	0	0	0	18418	1.26	17.5	0	0	18113
5aa2e382-c8df-44e3-8802-994188b11d55	b424b73a-2dfa-473f-ab56-ab382cd1cdef	Primary solid tumour	UNCID_1417936.0c4495e4-b826-45ee-9ad3-873266b4585b	Human endogenous retrovirus K113 complete genome	NC_022518.1	9472	41	0	0	0	18414	12.21	92.35	0	0	18209
99a7115e-046b-488e-95d2-48c35bd29867	13ce70a8-785c-4b59-b073-41922cb201f9	Primary solid tumour	UNCID_1379651.1c809dd1-f790-458d-9722-c3262afcd416	Murine osteosarcoma virus	NC_001506.1	3811	0	0	0	0	18403		17.58	0	0	17796
edcf4f2e-0575-42c5-b92a-b37b428f0553	bea84d33-3286-44e2-9595-893c34a01f58	Primary solid tumour	UNCID_2483487.0514988e-85d3-4ce1-a860-39bd5ac19660	Human endogenous retrovirus K113 complete genome	NC_022518.1	9472	45	0	0	1	18348	14.2	94.48	0	0	17952
8b1ad92f-3a3c-474b-89a0-bc14ec6046ba	d1fd7be0-6daa-4f1f-a198-3dca7a797e49	Primary solid tumour	UNCID_1346773.285a1a43-5494-49f4-95bb-671ebc1a953a	Human endogenous retrovirus K113 complete genome	NC_022518.1	9472	50	0	0	1	18341	13.32	92.82	0	0	17246
79bf8c2c-470e-4be8-8144-9c0b366ecadd	ec3870c9-4930-4af7-b2eb-1e16c9ec9f14	Primary solid tumour	UNCID_1363407.3b524c3b-40b6-43bd-8108-5243463ce4a0	Human endogenous retrovirus K113 complete genome	NC_022518.1	9472	88	0	0	7	18325	20.15	93.86	0	0	17580
2ce7ba34-3755-46fd-9877-04eec1d0349b	f3e93819-a8f5-4d15-a416-3edd42aa52d1	Primary solid tumour	UNCID_2166849.95fd9476-083d-41d5-a7dc-a605673b82d3	Murine osteosarcoma virus	NC_001506.1	3811	1	0	0	0	18285	1.26	18.08	0	0	17678
b98e3371-bcb8-4b59-9d23-8156dbf4746b	490e84ed-3c02-4593-990e-ade5c109df44	Primary solid tumour	UNCID_2603202.fe001be4-0c13-4754-8888-3961c98ccfe9	Human endogenous retrovirus K113 complete genome	NC_022518.1	9472	25	0	0	0	18257	11.49	91.14	0	0	18092
0ff50861-6b1a-441d-82f1-bf5d3ca8ac86	f98366df-9616-41c0-a6b8-ec92dca7177a	Primary solid tumour	UNCID_1568164.960c1e43-d2be-41f0-9f3a-8234cddb84be	Human endogenous retrovirus K113 complete genome	NC_022518.1	9472	54	0	0	1	18239	17.36	96.22	0	0	17756
6620b1a5-1ccc-4e6a-9b38-0f41baeba170	b8fbfe87-e92c-4d54-a620-17b2dcde6d53	Primary solid tumour	UNCID_2137017.1b8f8f6d-a1c4-43b3-ae29-7fb64e512b83	Murine osteosarcoma virus	NC_001506.1	3811	2	0	0	0	18207	1.36	17.61	0	0	17533
fe3a9d45-8b34-407f-b915-bf80b49629d1	b1bdaf2d-7d84-4409-9427-5390150bb96d	Primary solid tumour	UNCID_2135894.bf46c30c-14fa-4e2a-a013-4e84f24eb63b	Human endogenous retrovirus K113 complete genome	NC_022518.1	9472	58	0	0	0	18171	15.17	95.69	0	0	17175
b6253de4-a1ca-4c9a-8c82-5c4702009706	0b5ed938-6ab8-4e76-8558-1d86f3a90dfa	Primary solid tumour	UNCID_2482421.79169be4-6386-4c36-9330-c56b6c9e6ebd	Human endogenous retrovirus K113 complete genome	NC_022518.1	9472	36	0	0	0	18144	15.47	98.84	0	0	17937
e93cc6cc-ce3b-45eb-8928-d5b13d7194af	73d4e806-2c15-4c9e-a978-106fb9494e82	Primary solid tumour	UNCID_2234626.13d2199f-d552-4ea3-9d7c-c2d1fb01d7a7	Murine osteosarcoma virus	NC_001506.1	3811	0	0	0	0	18050		18.5	0	0	17879
c0a067b3-0bd0-4d11-a283-d25799b3090b	4045f40b-d42a-4598-9ee2-0d371a776d3f	Primary solid tumour	UNCID_2173490.9ff2bdcd-1c48-4f81-8644-c302132b2400	Murine osteosarcoma virus	NC_001506.1	3811	3	0	0	0	18011	1.44	15.95	0	0	17366
4769eff8-1976-426e-9ac0-85bb370cab1f	9b84601b-ee05-4c15-afe3-7bfa7ca5ffac	Primary solid tumour	UNCID_1325498.f57a7df0-0aaf-4181-b8c1-f50133964823	Murine osteosarcoma virus	NC_001506.1	3811	0	0	0	0	18004		16.19	0	0	17779
35bb1f27-5fc0-47c2-8f53-3a9564a2964d	5828401b-0901-4a73-9d0c-1e85d3431475	Primary solid tumour	UNCID_1224092.e5db7986-223c-4ee2-a4c8-c4e8bbb510f3	Murine osteosarcoma virus	NC_001506.1	3811	0	0	0	0	17979		18.84	0	0	17344
734195fb-0c2a-44a9-8698-add1a5caa9a0	2a51e1c2-8a8f-4df3-bcc6-7df94a47d94d	Primary solid tumour	UNCID_2394041.0e2cfe4b-18fe-47f6-b357-a43f97a9b531	Human endogenous retrovirus K113 complete genome	NC_022518.1	9472	39	0	0	0	17977	11.29	98.52	0	0	17548
72735209-5da0-4ea3-9d81-a4f7200899b7	743ffc51-d613-407f-b040-e99969c31802	Primary solid tumour	UNCID_2615450.4e640b86-66f7-458c-af5c-b195778aa295	Murine osteosarcoma virus	NC_001506.1	3811	2	0	0	1	17928	2.52	19.29	0	0	17828
a3a4c83f-c775-4c69-9179-a726379e0fb2	d4f4ddc1-cfd7-4c57-ade6-4f32cb7ffd85	Primary solid tumour	UNCID_2394152.2d669bc4-fb4b-4db9-b6a3-f54dde950056	Murine osteosarcoma virus	NC_001506.1	3811	0	0	0	0	17923		16.11	0	0	17757
3f84ae9d-45d9-4c66-a383-ef4151e4106a	37ec45fd-1c85-49cb-835e-fa7b2b8ce16f	Primary solid tumour	UNCID_2044128.d28ba0e6-a04b-4341-95c2-f03b6d894a5e	Shamonda virus N and NSs genes	NC_018464.1	927	16247	0.000802005	57	5	17910	8.41	8.41	0	0	136
1854d2d5-95da-4764-84c9-64e866b1b890	2f231b79-84bc-4256-bf26-7ce64083d438	Primary solid tumour	UNCID_2231839.4f9b77fa-f087-44c3-a8f2-aeec410bfc9c	Murine osteosarcoma virus	NC_001506.1	3811	0	0	0	0	17891		13.99	0	0	17587
a2513d5c-4834-4ee1-9f0c-6c0494aae48a	1f4ff2c7-3fbb-46a1-99cf-68d2c33c5175	Primary solid tumour	UNCID_1346257.784cb488-904d-49e4-b63e-bb0e5bacb6e3	Enterobacteria phage phiX174 sensu lato	NC_001422.1	5386	29	0	0	1	17888	23.67	100	121	17510	0
b89ac223-9bcc-4ae8-ba4d-6851e291e452	3e71fa1c-855c-475a-9dd0-a314a3ecd48d	Primary solid tumour	UNCID_2281413.47c88c6e-4f26-46bc-8198-06c211f64e00	Shamonda virus N and NSs genes	NC_018464.1	927	16499	0	0	1	17805	8.31	8.31	0	0	11
12a21067-e911-4caf-ad87-9204360dc6c7	3a6e0fd1-6e06-4002-9d1a-88edf7944567	Primary solid tumour	UNCID_2314304.9e0d5361-7994-48b6-a865-18d430b72239	Murine osteosarcoma virus	NC_001506.1	3811	1	0	0	0	17792	1.26	16.11	0	0	17431
22803a08-1230-4246-88c2-e0e454e5d080	35243518-b086-4d76-a336-8c61a14f9ded	Primary solid tumour	UNCID_2380986.aa86654d-003d-4190-b2bc-f4b40f77474f	Murine osteosarcoma virus	NC_001506.1	3811	0	0	0	0	17769		18.11	0	0	17701
a499bf51-b137-4da9-87a3-d1b1a0f04695	0af98331-9305-41e9-af55-30390016d65e	Primary solid tumour	UNCID_1234212.8d91b55d-0a51-44d3-bcc7-d6d95027683a	Human endogenous retrovirus K113 complete genome	NC_022518.1	9472	163	0.0196078	96	1	17717	17.34	92.89	0	0	14858
ab7bf9ef-55f2-41fa-bdb1-f7b7c79b9a48	3fa3cffe-40f1-4853-9cbb-54a99ffd6108	Primary solid tumour	UNCID_2658128.ed257c43-c4be-42c9-8968-82bb9c0b8ce2	Choristoneura occidentalis granulovirus	NC_008168.1	104710	2	0	0	0	17711	0.05	0.12	0	0	17555
dcceaf54-0bce-4650-9980-9843abce0c41	4e76de8e-cb0d-4b83-8ab4-53bc67a7a9d3	Primary solid tumour	UNCID_1327453.abf9624e-048a-412b-a0a8-331bb6fc5e16	Murine osteosarcoma virus	NC_001506.1	3811	0	0	0	0	17684		20.65	0	0	16974
2beeeba8-47fe-4857-8704-e4c63e38c926	928c48a0-68ee-4e28-ae83-9832e52850ca	Primary solid tumour	UNCID_1234543.2031e5cb-18c3-421e-b8af-d5dab73e3a89	Human endogenous retrovirus K113 complete genome	NC_022518.1	9472	191	0	0	5	17650	24.7	97.93	0	0	15324
d80e5eab-10b0-470e-802e-8ba6c006f067	ea953ce5-7082-41ff-8e38-760fe4100414	Primary solid tumour	UNCID_2614344.81f85c7b-5262-466b-b4fb-a4fe9febfe0a	Murine osteosarcoma virus	NC_001506.1	3811	2	0	0	0	17590	2.52	19.21	0	0	17577
5c8782c0-0b0d-4aff-b996-423d214ff5ff	2b5ef82d-e137-43f6-bfef-b202f20ee187	Primary solid tumour	UNCID_1210455.743ad0e2-903e-4438-a575-1f06c286c079	Human endogenous retrovirus K113 complete genome	NC_022518.1	9472	64	0	0	0	17452	14.5	87.83	0	0	16273
42268a74-cfd1-4724-a8c6-4e9b977f1fbe	db2779f6-8fe2-48c3-988b-81db1815a678	Primary solid tumour	UNCID_2171885.5a96d821-45e8-4d06-89c3-1f951c04375d	Murine osteosarcoma virus	NC_001506.1	3811	1	0	0	0	17437	1.26	18.47	0	0	16897
19e1137b-fbbb-4bbd-b5b3-a6892d91bf4e	ead15a1b-726a-46aa-9005-a22f4b89d011	Primary solid tumour	UNCID_2173071.14b3c94a-781d-4df9-9ee6-a3236d099dc6	Murine osteosarcoma virus	NC_001506.1	3811	6	0	0	0	17395	2.05	19.86	0	0	16099
7a9b0cbb-b14f-40b7-9fe1-2375bf68ea3f	89a297be-ebb5-4b9f-8eda-0e548d14ad91	Primary solid tumour	UNCID_1529921.c7ab83e0-85c1-4224-8f47-746221f66d1e	Human endogenous retrovirus K113 complete genome	NC_022518.1	9472	47	0	0	1	17388	11.85	92.23	0	0	16965
566e79d3-defe-48c8-977e-adfbf3a6069b	e35336e1-e358-493f-9beb-276b5fc6685a	Primary solid tumour	UNCID_1348205.83fedf64-9e72-4f9c-ab33-166dc0202cc9	Human endogenous retrovirus K113 complete genome	NC_022518.1	9472	82	0	0	0	17356	17.41	95.8	0	0	16060
df84b710-5819-4e37-b515-a01f78f0b8f0	64bf32c9-9466-404a-a147-e7a0b9e91e34	solid tissue normal	UNCID_1730179.7e787a16-e77d-46eb-8666-7489349b5c82	Enterobacteria phage phiX174 sensu lato	NC_001422.1	5386	100	0	0	2	17335	57.17	100	109	16126	0
8255d1a9-9ab7-4d23-b3de-38a2347e2158	f97fed28-fdf3-4c82-8b6d-1015848b80dc	Primary solid tumour	UNCID_2223321.6b96fce2-199f-463c-982e-4ed8179ddd90	Murine osteosarcoma virus	NC_001506.1	3811	0	0	0	0	17312		19.57	0	0	16716
1abcbe00-5a6f-4e0f-a61c-d158545c2293	a279d5aa-51f7-4e75-9e14-b206b97ec4bd	Primary solid tumour	UNCID_1225002.30e19950-9bbe-4952-8308-41689e57430c	Murine osteosarcoma virus	NC_001506.1	3811	1	0	0	0	17298	1.26	18.95	0	0	16562
bdb07c09-4ffe-459d-a873-6bdee3c9f256	d57d3254-d8f3-4ca2-8b31-790d3ac9a63d	Primary solid tumour	UNCID_1776022.1c78c6f8-4e3c-40f1-afb2-b83a316b4c1a	Human endogenous retrovirus K113 complete genome	NC_022518.1	9472	42	0	0	0	17287	11.91	91.55	0	0	16713
21fc7f0f-fcb3-422f-aa73-0e09fd06da35	2c48b1bf-4e49-4869-874b-f08787fa04b5	Primary solid tumour	UNCID_1730257.3790dc43-aa3d-4d1b-aa7a-340675c98bd4	Enterobacteria phage phiX174 sensu lato	NC_001422.1	5386	59	0	0	1	17277	40.59	99.98	111	16290	0
8477da86-95bd-4b6d-a3e8-c16c9d61ea1f	a5c77ab6-6e98-4a3d-81c8-f3d5fabd31d2	Primary solid tumour	UNCID_1244420.f44cdc06-35ed-42dc-b4b2-fdd19399c7d3	Murine osteosarcoma virus	NC_001506.1	3811	1	0	0	0	17275	1.26	18.29	0	0	16049
424fb9d8-f70e-4a36-b895-a766176eee7c	acd5ceef-c5cf-4e95-9394-c50fdbc70c8d	Primary solid tumour	UNCID_1896680.a597168e-2c74-4e79-b863-45c94ac8efa1	Murine osteosarcoma virus	NC_001506.1	3811	0	0	0	0	17174		18.47	0	0	17034
2c85548b-d1fd-4fc8-9908-60205a42e080	00e41e6a-9fe7-44f9-978b-7b05b179506a	Primary solid tumour	UNCID_1896790.07384291-d5cc-44d8-a025-f10636c91691	Shamonda virus N and NSs genes	NC_018464.1	927	14823	0.00148547	61	14	17173	8.31	8.52	0	0	0
9fea5da6-9e5c-4db2-adfc-62d22469c80c	d1b31524-8034-4fce-b14e-1cef33c26ca5	Primary solid tumour	UNCID_2177194.9fe289f4-0f5f-4d72-935c-4fb3f44fa91a	Murine osteosarcoma virus	NC_001506.1	3811	2	0	0	0	17148	1.39	17.4	0	0	17062
11551cf5-d8e8-4d4b-bf05-aa197f25dabe	7bc369b7-007b-4b10-bd92-5d326dabf675	Primary solid tumour	UNCID_1359633.07b4fdf4-19af-42f6-8c17-520047dce246	Murine osteosarcoma virus	NC_001506.1	3811	0	0	0	0	17119		18.47	0	0	16930
e004f38d-c874-4e03-830b-4e554ef3e274	a08fd0a6-a89a-4adb-b641-d4c1238abb71	Primary solid tumour	UNCID_1730460.3b6f54f6-1812-474f-aced-f6790e59611c	Murine osteosarcoma virus	NC_001506.1	3811	6	0	0	0	17081	1.68	19	0	0	16129
a48cc32c-2ca7-47d8-a051-d8206db59381	00f7f9d3-7a34-4a5b-9d19-38810dcabbba	Primary solid tumour	UNCID_2173271.0c925aa2-8118-498b-8b5f-17740005df68	Murine osteosarcoma virus	NC_001506.1	3811	1	0	0	0	17056	1.26	18.29	0	0	16096
992415ef-53de-4c52-a538-07931e68182b	e90ab72a-4bbb-4c37-b48a-8a1a85d79d04	Primary solid tumour	UNCID_1361364.bc6a091a-720d-4a70-b3de-66db6b240669	Human endogenous retrovirus K113 complete genome	NC_022518.1	9472	102	0	0	3	17019	18.72	95.44	0	0	15324
e2d50dab-ce0f-460a-bdaf-53afc3a50f69	c75bee57-d6da-4083-9be8-17c970b77fc7	Primary solid tumour	UNCID_2603553.52371577-673b-43b9-ae0b-5dd12bd2dc32	Murine osteosarcoma virus	NC_001506.1	3811	0	0	0	0	17002		18.66	0	0	16826
98013499-4fac-4378-9d7e-b3686003a4fc	64bf32c9-9466-404a-a147-e7a0b9e91e34	Primary solid tumour	UNCID_1896591.644e2830-703e-4a1f-86e3-f9cea798c1eb	Murine osteosarcoma virus	NC_001506.1	3811	0	0	0	0	16970		18	0	0	16951
a9360ccf-07bc-4c71-80f3-e638b3b88cf0	d33074f0-5f88-4995-9439-76068a9f4836	Primary solid tumour	UNCID_2167146.edc61caa-7008-45ba-b69b-8998ad510549	Murine osteosarcoma virus	NC_001506.1	3811	0	0	0	0	16900		18.08	0	0	16451
874964ab-d09a-422c-9b51-7239338e78d4	56829c8d-7bb7-4aac-999f-b1353db4915d	Primary solid tumour	UNCID_2657717.984a3498-4b0b-4242-9fd3-640175da22ec	Murine osteosarcoma virus	NC_001506.1	3811	0	0	0	0	16864		16.45	0	0	16752
09bb6311-41ad-46a1-8195-6d1fdacd7cb0	ecade538-f882-4f29-a363-7acb89fd0576	Primary solid tumour	UNCID_1360231.8c9b95d4-ee46-4312-ba8c-8000c9988ee8	Human endogenous retrovirus K113 complete genome	NC_022518.1	9472	70	0	0	0	16800	17.6	90.14	0	0	15484
4bee9900-172c-43b4-9ae8-83a1b199ee1a	42fa9774-9471-4707-8f6f-8041b34c49e4	Primary solid tumour	UNCID_2482447.cc9dfa83-d316-4455-bd08-967fb33a54ff	Human endogenous retrovirus K113 complete genome	NC_022518.1	9472	55	0	0	1	16786	15.29	98.22	0	0	16230
8d739c95-ceb7-4411-acd5-e9cbfc238023	7fc65e49-0401-4a36-8800-fd87b7927fc1	Primary solid tumour	UNCID_2387537.f8fba04c-cd45-4f85-8b75-dcf5426b7637	Choristoneura occidentalis granulovirus	NC_008168.1	104710	7	0	0	0	16783	0.05	0.15	0	0	16737
3e3baef3-4686-41d5-ba55-4456df023975	18b8ad7f-0f39-4853-ae13-5b13aa5e6f7d	Primary solid tumour	UNCID_2615098.d2f9c79e-127a-4e53-869d-3ff6b2baf0aa	Murine osteosarcoma virus	NC_001506.1	3811	0	0	0	0	16766		16.77	0	0	16740
57e0582e-44ef-4992-83ea-ff4cb63af578	6e3154d4-2ef6-403d-9de1-7b6233c4d505	Primary solid tumour	UNCID_2403092.0b02de77-8d04-4be6-87db-0f0506ee5e54	Choristoneura occidentalis granulovirus	NC_008168.1	104710	10	0	0	0	16755	0.07	0.17	0	0	16689
7ee8ba8e-2014-43e8-9025-62f608217141	f98366df-9616-41c0-a6b8-ec92dca7177a	solid tissue normal	UNCID_1535704.a461340b-d5cd-4600-9046-f3942bec1c19	Murine osteosarcoma virus	NC_001506.1	3811	0	0	0	0	16731		17.48	0	0	16416
e3dff24d-8dca-4d85-8c83-738d66421bee	a8573f49-9fed-4c85-9e1d-40abab7f86ec	Primary solid tumour	UNCID_2600257.e41ecd5a-af8e-4852-991a-026efa65e442	Choristoneura occidentalis granulovirus	NC_008168.1	104710	10	0	0	0	16699	0.1	0.16	0	0	16523
184fefbb-a335-4b40-8834-ff641d394786	7bc369b7-007b-4b10-bd92-5d326dabf675	solid tissue normal	UNCID_1322195.15602b9c-e496-4b8b-a416-82db780d8f28	Murine osteosarcoma virus	NC_001506.1	3811	0	0	0	0	16640		19.13	0	0	16380
e3dff24d-8dca-4d85-8c83-738d66421bee	a8573f49-9fed-4c85-9e1d-40abab7f86ec	Primary solid tumour	UNCID_2600257.e41ecd5a-af8e-4852-991a-026efa65e442	Human endogenous retrovirus K113 complete genome	NC_022518.1	9472	52	0	0	1	16633	15.37	88.79	0	0	16259
3569f2bd-ab7a-4b9d-9fac-09e9e75050f3	804ee985-18dd-4f2d-a562-61b454601cdd	Primary solid tumour	UNCID_1509453.951adcbd-7d7a-466c-bbac-7c7afb8b9df6	Murine osteosarcoma virus	NC_001506.1	3811	0	0	0	0	16628		18.21	0	0	16322
f3b220b7-f3da-4ef3-96c3-c4d4091635cd	c024c4b6-0143-4071-9175-7435f1eaac58	Primary solid tumour	UNCID_2385937.f01339fa-0c8b-440f-98d2-9f7365e0cc9b	Human endogenous retrovirus K113 complete genome	NC_022518.1	9472	40	0	0	0	16580	13.89	83.37	0	0	16381
3b08bfe0-2e9e-4c2a-a0e3-f2c837451f48	6845076e-e940-4437-8618-81db4a447544	solid tissue normal	UNCID_1226742.40c411e7-c0cb-4aff-8418-fd7400562bad	Human endogenous retrovirus K113 complete genome	NC_022518.1	9472	120	0	0	0	16557	17.8	95.33	0	0	15428
0eab8ab8-59c3-4853-9296-94a9b9d07006	cfcf057a-00fe-4603-a720-586712b75803	Primary solid tumour	UNCID_2614079.a63b38f7-5d53-4556-a7dc-4e6c3f75ec9b	Murine osteosarcoma virus	NC_001506.1	3811	0	0	0	0	16550		18.97	0	0	16536
4769eff8-1976-426e-9ac0-85bb370cab1f	9b84601b-ee05-4c15-afe3-7bfa7ca5ffac	Primary solid tumour	UNCID_1325498.f57a7df0-0aaf-4181-b8c1-f50133964823	Human endogenous retrovirus K113 complete genome	NC_022518.1	9472	53	0.0588235	96	0	16533	10.66	60.26	0	0	16205
a87e6352-c469-484d-87fc-fabdba237d01	8dc53431-44ab-485e-b4e6-c3d06509506d	Primary solid tumour	UNCID_1284621.07f49527-0833-481f-b172-cb67601f8b03	Human endogenous retrovirus K113 complete genome	NC_022518.1	9472	67	0	0	1	16516	18.08	89.07	0	0	16310
9b10fa22-3a5b-49cf-81d9-22158ca6a707	1d7ffbe7-6139-412b-8739-8082a63a2b33	solid tissue normal	UNCID_1263133.aabc18c1-ba2e-40a8-b564-eb97b2a188f8	Murine osteosarcoma virus	NC_001506.1	3811	0	0	0	0	16436		18.29	0	0	15612
e93cc6cc-ce3b-45eb-8928-d5b13d7194af	73d4e806-2c15-4c9e-a978-106fb9494e82	Primary solid tumour	UNCID_2234626.13d2199f-d552-4ea3-9d7c-c2d1fb01d7a7	Shamonda virus N and NSs genes	NC_018464.1	927	14478	0.00127761	63	13	16436	8.31	8.31	0	0	1
3f84ae9d-45d9-4c66-a383-ef4151e4106a	37ec45fd-1c85-49cb-835e-fa7b2b8ce16f	Primary solid tumour	UNCID_2044128.d28ba0e6-a04b-4341-95c2-f03b6d894a5e	Human endogenous retrovirus K113 complete genome	NC_022518.1	9472	258	0	0	1	16433	20.66	84.36	0	0	13314
10734690-4930-4c58-a307-70eb4623e545	a186c956-6756-4339-9793-494fe9b80c94	Primary solid tumour	UNCID_2386029.f7aad847-52aa-4dc8-8ea5-6f1a4f47e2aa	Murine osteosarcoma virus	NC_001506.1	3811	0	0	0	0	16401		17.48	0	0	16330
6c83b5fa-4647-4977-b0cf-8a33944b1bd5	45a04209-8fac-4181-bba3-1437c8fd7f09	Primary solid tumour	UNCID_2245708.3c6d1cda-258e-42f4-ad31-16069e437ac3	Shamonda virus N and NSs genes	NC_018464.1	927	14913	0.000562905	52	9	16365	8.41	8.41	0	0	2
92436584-12d6-4cf2-9ab1-cdf98e4e8260	f59b9c65-46e8-4cc3-aa71-8844f6c2273c	Primary solid tumour	UNCID_1896676.5b656979-9a9f-4ef2-8948-2979d1db0c68	Murine osteosarcoma virus	NC_001506.1	3811	0	0	0	0	16344		18.68	0	0	16273
71ad3327-1633-4a4e-98b3-2bd4f1746b6d	e0dfc37a-4a2e-4353-9673-241b100b3467	metastatic	UNCID_2615519.b23ad2ad-d6d2-4e5a-96d7-424cd506a180	Human endogenous retrovirus K113 complete genome	NC_022518.1	9472	58	0	0	0	16325	13.32	99.42	0	0	16067
fcbbc85a-d75b-4280-b6fb-643c8643e2f7	8dc53431-44ab-485e-b4e6-c3d06509506d	solid tissue normal	UNCID_1283084.6eb0d270-797d-49ab-9bda-a5f0a70a6695	Human endogenous retrovirus K113 complete genome	NC_022518.1	9472	62	0	0	3	16264	15.55	98.15	0	0	15819
a87e6352-c469-484d-87fc-fabdba237d01	8dc53431-44ab-485e-b4e6-c3d06509506d	Primary solid tumour	UNCID_1284621.07f49527-0833-481f-b172-cb67601f8b03	Murine osteosarcoma virus	NC_001506.1	3811	1	0	0	0	16248	1.26	18.39	0	0	16189
bdf77be2-f833-45f2-bd32-dbf53eb11eb4	929837f9-297a-47c0-ac9a-a142eef620d3	Primary solid tumour	UNCID_1340930.df9ee925-86bc-4ccc-b308-0c7d6d1d4fd7	Enterobacteria phage phiX174 sensu lato	NC_001422.1	5386	14	0	0	1	16192	9.88	100	122	15878	0
fc2033b2-79b6-4feb-9084-07082ea73b8b	432f15ba-7401-4827-83a5-3eaafaaa4bea	Primary solid tumour	UNCID_2135992.d268f4e1-937a-40a8-b058-a87949bedd8b	Human endogenous retrovirus K113 complete genome	NC_022518.1	9472	56	0	0	1	16190	12.98	95.07	0	0	15517
41e0d8f7-e104-43c4-b3bb-fd0b5cb3c7b2	f6381367-142c-45d0-92b3-c1727d1813ce	Primary solid tumour	UNCID_1346442.82b1d50a-9ed4-4d42-80d4-59d06b43df3e	Human endogenous retrovirus K113 complete genome	NC_022518.1	9472	39	0	0	0	16156	13.64	86.49	0	0	14858
e93cc6cc-ce3b-45eb-8928-d5b13d7194af	73d4e806-2c15-4c9e-a978-106fb9494e82	Primary solid tumour	UNCID_2234626.13d2199f-d552-4ea3-9d7c-c2d1fb01d7a7	Choristoneura occidentalis granulovirus	NC_008168.1	104710	12	0	0	0	16038	0.07	0.16	0	0	15851
da5f8107-7b69-45b5-8beb-21d17b066cb4	8a5f2d7f-835c-4726-b238-f82d6a7f25bd	Primary solid tumour	UNCID_1378157.4db58676-4bfe-46de-9db9-8270d67b49fe	Murine osteosarcoma virus	NC_001506.1	3811	1	0	0	0	16033	1.26	19.63	0	0	15574
6d3bc61b-a0ca-4b59-bbbd-c612cb45f05d	fb7e9935-32a2-422b-8004-88b827a686c2	solid tissue normal	UNCID_1529542.4979a47e-0078-40c7-abad-849dfd54263c	Murine osteosarcoma virus	NC_001506.1	3811	0	0	0	0	16028		18.81	0	0	15879
6d1a2d44-72f3-4333-8506-e53cdc4e5185	d4ffafdc-ee83-43df-aa3b-7326503c6438	Primary solid tumour	UNCID_1233771.bb36bff9-44fd-4f93-a82f-8c23658c335c	Human endogenous retrovirus K113 complete genome	NC_022518.1	9472	204	0	0	2	15984	23.22	93.05	0	0	13205
93a64949-b304-43aa-be70-ec151a37fd9c	570ddfb3-2721-42b6-9604-2de6b6090031	Primary solid tumour	UNCID_2177016.f974f0e8-cbca-4d1f-a435-937f945ea3dc	Human endogenous retrovirus K113 complete genome	NC_022518.1	9472	155	0	0	2	15968	16.81	49.47	0	0	15369
8910606c-191e-4973-8c8b-f34e90198dca	f8b98552-ae2a-4609-9929-7864485b3c51	Primary solid tumour	UNCID_2235015.8a3c4f20-3714-4dfd-9fb2-e7bae0c73432	Human endogenous retrovirus K113 complete genome	NC_022518.1	9472	37	0	0	0	15895	12.9	76.05	0	0	15564
24ea6487-8770-452c-ab55-5baca00e1243	b47791ba-85fd-41d0-ac1f-b6fa06f18e96	Primary solid tumour	UNCID_2403648.ae50d91a-35e2-4b18-8089-b18844a63b5e	Human endogenous retrovirus K113 complete genome	NC_022518.1	9472	60	0	0	1	15838	17.45	96.37	0	0	15411
8910606c-191e-4973-8c8b-f34e90198dca	f8b98552-ae2a-4609-9929-7864485b3c51	Primary solid tumour	UNCID_2235015.8a3c4f20-3714-4dfd-9fb2-e7bae0c73432	Murine osteosarcoma virus	NC_001506.1	3811	0	0	0	0	15799		17.45	0	0	15614
d6520ff3-719d-4953-b5cb-06ed4d02a272	91e249a6-b0b0-487e-9fad-0e9f5798dcae	Primary solid tumour	UNCID_1865036.b7f3a96d-01f8-4ef2-a71d-2c684bd18812	Cyprinid herpesvirus 1 strain NG-J1	NC_019491.1	291144	23	0	0	0	15755	0.4	1.1	14522	0	15128
be645d37-b3e1-4d09-91cb-6231e25aceb8	0aad0abd-750a-400d-a34f-491da996d46c	Primary solid tumour	UNCID_1382210.51cd07b8-f680-4bc2-a207-d0317f5f9358	Human endogenous retrovirus K113 complete genome	NC_022518.1	9472	84	0	0	1	15720	14.22	99.2	0	0	15002
d6520ff3-719d-4953-b5cb-06ed4d02a272	91e249a6-b0b0-487e-9fad-0e9f5798dcae	Primary solid tumour	UNCID_1849089.b7f3a96d-01f8-4ef2-a71d-2c684bd18812	Pandoravirus salinus	NC_022098.1	2473870	485	0	0	1	15699	0.05	0.09	6516	2267	9730
07fb63a4-839c-4e46-98f8-2908125622e2	6641a298-1dbd-445d-a4ab-95ceb98e1427	Primary solid tumour	UNCID_1342126.d26a0c98-2768-48df-ab84-dcce5e18537a	Murine osteosarcoma virus	NC_001506.1	3811	0	0	0	0	15679		18.53	0	0	14775
fed650b8-8dba-41ec-9453-076feaa95795	494a8495-8d10-4a8f-8664-f68ac339c889	Primary solid tumour	UNCID_2456111.8a1e40cc-f9be-4df4-9958-53c97d7fd794	Human endogenous retrovirus K113 complete genome	NC_022518.1	9472	47	0	0	0	15669	11.64	98.06	0	0	15047
563e009c-c93d-46cc-867d-f5c89d9336d9	2d70eacc-d0c3-4121-bd1a-a47d68ecede5	Primary solid tumour	UNCID_2481766.2bb8de70-7555-4409-b667-c11b1fb716b5	Human endogenous retrovirus K113 complete genome	NC_022518.1	9472	48	0	0	0	15625	14.71	85.91	0	0	15182
680b539d-25c4-4f00-9b1a-904f90c148c4	adbf5bda-e2dc-4b25-8fb9-96d89093f77d	Primary solid tumour	UNCID_2613530.8083711c-418c-49d4-9717-0e494b50103e	Human endogenous retrovirus K113 complete genome	NC_022518.1	9472	48	0	0	0	15607	12.2	97.34	0	0	15440
aa0e444b-c913-4a70-a76d-be70ccf80691	56df9de6-613d-44ce-8827-9213cc6c8b56	Primary solid tumour	UNCID_2393988.c84acacb-d7ab-481e-8462-94693fdf5980	Shamonda virus N and NSs genes	NC_018464.1	927	13919	0.000395961	62	8	15600	8.41	8.41	0	0	0
3e3baef3-4686-41d5-ba55-4456df023975	18b8ad7f-0f39-4853-ae13-5b13aa5e6f7d	Primary solid tumour	UNCID_2615098.d2f9c79e-127a-4e53-869d-3ff6b2baf0aa	Human endogenous retrovirus K113 complete genome	NC_022518.1	9472	57	0	0	0	15569	15.37	75	0	0	15428
0db0ab4d-46a5-4e9d-8641-b0f74fc763b2	e6cbf99d-4a10-4c11-9ac2-eb26ef57331f	Primary solid tumour	UNCID_2172835.97ce2468-dfb0-41c5-903c-577728feff95	Human endogenous retrovirus K113 complete genome	NC_022518.1	9472	69	0	0	1	15544	16.43	68.93	0	0	14596
1a2cf323-2c13-4ffb-91f7-1a6a3b627012	daa9292e-8012-4aa2-8221-ad65fb1c7b78	Primary solid tumour	UNCID_2476787.8d4a6058-e687-4bb7-afdc-e9936fdc49b1	Shamonda virus N and NSs genes	NC_018464.1	927	13344	0.000399241	58	5	15528	8.31	8.41	0	0	1
f5243ba4-684d-4401-a1a5-7713bcc9106e	159b47b2-dc7d-4856-9a00-454e27301e23	Primary solid tumour	UNCID_2482370.530578d1-044b-4423-bd9c-ae80a2d7fda1	Murine osteosarcoma virus	NC_001506.1	3811	0	0	0	0	15521		17.66	0	0	15362
01dee5bc-b28d-4251-8875-b0acb02a1000	93e78f4c-e74b-4675-8d2c-d641fa25d8f2	Primary solid tumour	UNCID_1534965.5f4f5adc-cebd-473a-94c7-b93426be2b95	Murine osteosarcoma virus	NC_001506.1	3811	1	0	0	0	15518	1.26	17.55	0	0	15215
bfbe6bf9-86c3-41db-9081-8832e8cbc059	9357e8eb-1ce5-4c0f-a668-e5e7f3031d6c	Primary solid tumour	UNCID_2621310.a79de49e-9b1c-4512-b6ed-df4a858c4875	Murine osteosarcoma virus	NC_001506.1	3811	0	0	0	0	15510		17.58	0	0	15488
1a2cf323-2c13-4ffb-91f7-1a6a3b627012	daa9292e-8012-4aa2-8221-ad65fb1c7b78	Primary solid tumour	UNCID_2476787.8d4a6058-e687-4bb7-afdc-e9936fdc49b1	Murine osteosarcoma virus	NC_001506.1	3811	0	0	0	0	15492		17.61	0	0	15313
f5d26ffe-21b5-4d4a-be82-8c858bef1586	9fe9cbae-37b9-4030-a204-4502760f5dab	Primary solid tumour	UNCID_2171878.0eb9fc91-e56d-496b-9ecf-683a4d4d6fa1	Human endogenous retrovirus K113 complete genome	NC_022518.1	9472	78	0.0434783	96	0	15456	16.41	67.22	0	0	14280
eaa8850b-9a03-40c4-ab17-fe8b405b4fed	8990ce28-c671-4487-8dda-864f0675bbb3	Primary solid tumour	UNCID_2157591.246b4ac3-ceec-41c2-bab9-ed88baf668ae	Murine osteosarcoma virus	NC_001506.1	3811	2	0	0	0	15417	1.26	16.5	0	0	15066
a31147e1-4a52-4233-bc27-b0dfa6708dc6	1ea3b879-5451-49fb-b930-16e9b5627f18	Primary solid tumour	UNCID_1247728.b304cf7b-274d-4617-9830-459601eedc10	Human endogenous retrovirus K113 complete genome	NC_022518.1	9472	46	0	0	1	15394	11.98	88.79	0	0	14737
a1e37a0a-67f5-4a19-a540-a45cb89c4203	8df0c1e8-966c-4f46-ad15-fae9e745a32e	Primary solid tumour	UNCID_1464922.b896a143-8a90-424e-9124-45edb6f3f26d	Human endogenous retrovirus K113 complete genome	NC_022518.1	9472	62	0	0	1	15386	12.36	95.16	0	0	14892
b5504343-6915-4d15-a81e-641b03c77f24	33283111-9a2f-4d5e-92a5-3435846404f7	Primary solid tumour	UNCID_1361670.26cd2872-7067-4cd7-bf85-4f028d9a819d	Human endogenous retrovirus K113 complete genome	NC_022518.1	9472	73	0	0	1	15340	14.36	94.92	0	0	14574
b8bac212-127d-4eee-8647-3bddc13c9415	03c66cf8-bc68-4ee1-a322-689a29b72262	Primary solid tumour	UNCID_1323543.2ff3af27-d43b-4707-a337-0ff988ac2763	Human endogenous retrovirus K113 complete genome	NC_022518.1	9472	23	0	0	0	15330	9.35	90.88	0	0	14939
9e579a4b-7f6b-4e1b-9b68-169d7e104b26	b7b61392-c085-4e28-892f-e9b6fe6ece41	Primary solid tumour	UNCID_2615911.7ea62df0-1cc5-4bd9-ad9e-3d68aa965731	Human endogenous retrovirus K113 complete genome	NC_022518.1	9472	53	0	0	0	15328	10.12	91.13	0	0	15066
aa7850ac-fb78-433b-8d55-a24c05935db5	582d1177-73b0-4a9c-8505-70d6b402bd01	Primary solid tumour	UNCID_1340123.9675123f-6606-4e75-be55-3ef938c72178	Murine osteosarcoma virus	NC_001506.1	3811	0	0	0	0	15275		18.26	0	0	15137
142005b5-fa96-4137-b347-b807e346cb5f	67cd72e2-a4cf-48e4-943e-406c252f056a	Primary solid tumour	UNCID_2172108.2ccc0221-155e-47b1-ace4-6c78bfc5d4a4	Murine osteosarcoma virus	NC_001506.1	3811	3	1	55	0	15233	2.7	18	0	0	14061
3fb026cb-327c-495c-adbe-a80f7c5c80b4	d7e22af5-88aa-4a83-985c-1d346dff652d	Primary solid tumour	UNCID_2613689.93dcc430-967c-4410-97ec-c3c814d9b826	Human endogenous retrovirus K113 complete genome	NC_022518.1	9472	12	0	0	1	15230	7.32	98.83	0	0	15128
004bde0b-224a-48ce-aa33-242ba7385ecc	d6974db6-2bd3-4082-b48e-9c60f7fe3a1f	Primary solid tumour	UNCID_2386160.8ab941c0-6e1c-403c-901d-03ac81bbb81f	Murine osteosarcoma virus	NC_001506.1	3811	2	0	0	0	15224	2.52	18.74	0	0	15031
79bf8c2c-470e-4be8-8144-9c0b366ecadd	ec3870c9-4930-4af7-b2eb-1e16c9ec9f14	Primary solid tumour	UNCID_1363407.3b524c3b-40b6-43bd-8108-5243463ce4a0	Murine osteosarcoma virus	NC_001506.1	3811	2	0	0	0	15179	2.52	18.81	0	0	14770
2202513c-380f-453c-824c-881296ab638c	c606918f-e8c0-4019-ad6f-47d5cd7615c4	Primary solid tumour	UNCID_1361345.c5dbae69-fb0e-458b-81ce-1f64c391cfe1	Human endogenous retrovirus K113 complete genome	NC_022518.1	9472	95	0	0	2	15150	15.14	86.25	0	0	13594
10734690-4930-4c58-a307-70eb4623e545	a186c956-6756-4339-9793-494fe9b80c94	Primary solid tumour	UNCID_2386029.f7aad847-52aa-4dc8-8ea5-6f1a4f47e2aa	Human endogenous retrovirus K113 complete genome	NC_022518.1	9472	33	0	0	2	15136	10.3	90.4	0	0	14968
a70549d1-2bc4-4a1e-977a-f24b1c70d4c0	7d0c6960-710f-42c7-889e-c3a7d4a30b3c	Primary solid tumour	UNCID_2615370.b5d317d7-382e-4695-9f30-bb6664b3189f	Human endogenous retrovirus K113 complete genome	NC_022518.1	9472	33	0	0	1	15129	12.33	86.57	0	0	14985
b5fe6254-d1c6-4ba2-bd75-5caf4fb2e2b7	4b9aa301-d2e3-47f3-b724-a34f420b2b6b	Primary solid tumour	UNCID_1215119.bfdc11be-a30b-498b-bdf6-4b98ec4f1ea1	Human endogenous retrovirus K113 complete genome	NC_022518.1	9472	44	0	0	0	15109	12.7	84.06	0	0	14521
ebb062c0-ea5b-48f6-aeee-2674b6dabdec	181c6d37-9d8d-4ffa-827b-e3785450ff88	solid tissue normal	UNCID_1357113.7afedcd4-d921-4996-9587-a8faa03dcea0	Murine osteosarcoma virus	NC_001506.1	3811	0	0	0	0	15093		18.37	0	0	14546
81987828-dfd9-46ed-bab7-9e1a1a5dfc4d	6b3f53ab-00f4-4c45-9bb5-5c8adbc66084	Primary solid tumour	UNCID_2172606.9605aa9b-2739-4d98-864d-fcfdb59b9ef5	Human endogenous retrovirus K113 complete genome	NC_022518.1	9472	92	0	0	2	15092	15.14	66.16	0	0	14239
cb9b0a6a-d09b-4ee9-b30e-e4da3b6ac0af	7d931c19-1fce-4409-8a9c-9c65631ccbac	Primary solid tumour	UNCID_2232661.4d8fe8a9-7bf2-4c95-8aae-f43baeab5826	Murine osteosarcoma virus	NC_001506.1	3811	1	0	0	0	15049	1.26	18.55	0	0	14821
f12fa61c-ff1b-48e2-be19-1d52d50dc261	2b35c119-cdc1-49e2-8229-ca5cde9e63d0	Primary solid tumour	UNCID_1379764.01d4c289-6d85-4119-86f5-bcf3de30d0f7	Human endogenous retrovirus K113 complete genome	NC_022518.1	9472	88	0	0	0	15036	16.52	93.9	0	0	14143
a0fd8790-8db2-4a4f-8fd6-657b263e1579	0f01ec33-00a8-4188-a8f0-e90d46ad9bc7	Primary solid tumour	UNCID_1536320.104e14d3-f1d5-443f-88fd-6d67c98b1eff	Murine osteosarcoma virus	NC_001506.1	3811	0	0	0	0	14961		18.03	0	0	14741
12a21067-e911-4caf-ad87-9204360dc6c7	3a6e0fd1-6e06-4002-9d1a-88edf7944567	Primary solid tumour	UNCID_2314304.9e0d5361-7994-48b6-a865-18d430b72239	Human endogenous retrovirus K113 complete genome	NC_022518.1	9472	76	0	0	0	14952	15.48	77.62	0	0	14422
ec6a094b-d876-4b92-be62-8833ca961229	720d77bc-58e3-42ee-aae7-5de586c2ac41	Primary solid tumour	UNCID_2614391.b426dd0e-446d-4738-a608-beaa368920bf	Human endogenous retrovirus K113 complete genome	NC_022518.1	9472	25	0	0	2	14947	7.68	97.43	0	0	14828
d6520ff3-719d-4953-b5cb-06ed4d02a272	91e249a6-b0b0-487e-9fad-0e9f5798dcae	Primary solid tumour	UNCID_1865036.b7f3a96d-01f8-4ef2-a71d-2c684bd18812	Falconid herpesvirus 1 strain S-18	NC_024450.1	204054	69	0	0	17	14941	0.29	0.31	14819	0	14390
6620b1a5-1ccc-4e6a-9b38-0f41baeba170	b8fbfe87-e92c-4d54-a620-17b2dcde6d53	Primary solid tumour	UNCID_2137017.1b8f8f6d-a1c4-43b3-ae29-7fb64e512b83	Human endogenous retrovirus K113 complete genome	NC_022518.1	9472	102	0	0	0	14939	14.74	63.48	0	0	14180
22803a08-1230-4246-88c2-e0e454e5d080	35243518-b086-4d76-a336-8c61a14f9ded	Primary solid tumour	UNCID_2380986.aa86654d-003d-4190-b2bc-f4b40f77474f	Shamonda virus N and NSs genes	NC_018464.1	927	13475	0.000832726	64	6	14933	8.31	8.31	0	0	0
af0c6ecc-502d-46ff-b5aa-4a34d9928a6e	8631bb5e-6d08-4c20-a85e-cb84f5dac290	Primary solid tumour	UNCID_2136426.3479eef9-e120-4723-b333-cd4623de6499	Human endogenous retrovirus K113 complete genome	NC_022518.1	9472	68	0	0	1	14928	16.93	97.76	0	0	13656
d4d800a3-2f29-456e-b4ea-c3cf307c1fce	ca076cfd-c628-4af2-837c-37617429adb9	Primary solid tumour	UNCID_2613128.0e33492b-b79a-42cc-8820-f077875a9384	Human endogenous retrovirus K113 complete genome	NC_022518.1	9472	44	0	0	1	14919	14.57	96.42	0	0	14540
2426f010-6122-410c-95fd-9ee4a185f4ed	98240f19-bca7-4001-8aa2-4d790c7c4c53	Primary solid tumour	UNCID_2391582.2bbec916-3c74-45b7-9eab-76022899fe7d	Human endogenous retrovirus K113 complete genome	NC_022518.1	9472	38	0	0	0	14917	13.36	91.75	0	0	14696
0db0ab4d-46a5-4e9d-8641-b0f74fc763b2	e6cbf99d-4a10-4c11-9ac2-eb26ef57331f	Primary solid tumour	UNCID_2172835.97ce2468-dfb0-41c5-903c-577728feff95	Murine osteosarcoma virus	NC_001506.1	3811	0	0	0	0	14914		19.16	0	0	14182
df184572-7ecf-4911-b4bb-4b7fda3780d6	1cbaa137-c3b0-46a2-9b23-208682c2a438	Primary solid tumour	UNCID_2172094.1b57a251-d1ee-4635-b3f8-8109ddbabf7d	Murine osteosarcoma virus	NC_001506.1	3811	0	0	0	0	14890		18.39	0	0	14341
a3508946-63fd-40ef-98d0-38f3b0c92d4f	68fc3693-0910-4ee8-8997-99c6333b65f4	solid tissue normal	UNCID_1339097.7e9f1df1-e76f-45a0-9f1b-9a0cbd626430	Enterobacteria phage phiX174 sensu lato	NC_001422.1	5386	24	0	0	3	14884	20.18	100	97	14572	0
001824eb-43f0-42ef-b18c-61bef23235f7	69fc0351-6496-46b5-be22-25b80c1dc4cc	Primary solid tumour	UNCID_2614418.35900b9c-bc5c-49cc-acb4-410305e8ab64	Human endogenous retrovirus K113 complete genome	NC_022518.1	9472	9	0	0	0	14857	6.59	87.65	0	0	14790
9069fc65-9bae-49f3-9329-b78c8cc6cf1e	6a5af80e-07ad-4cd3-aaab-5db1090835d9	Primary solid tumour	UNCID_1321737.a83b2830-20b3-4773-b929-733f772252ec	Human endogenous retrovirus K113 complete genome	NC_022518.1	9472	39	0	0	0	14839	9.9	89.54	0	0	14403
d6520ff3-719d-4953-b5cb-06ed4d02a272	91e249a6-b0b0-487e-9fad-0e9f5798dcae	Primary solid tumour	UNCID_1865036.b7f3a96d-01f8-4ef2-a71d-2c684bd18812	Gallid herpesvirus 2	NC_002229.3	177874	49	0	0	5	14826	0.34	0.58	14707	0	14306
5b2c8981-0771-40cd-ae7c-e5b9ac662239	7c398299-d789-4185-adfa-194817877947	Primary solid tumour	UNCID_2386052.e6e404f0-3317-496c-b4f8-555408a3dfd6	Shamonda virus N and NSs genes	NC_018464.1	927	13031	0.000833333	59	9	14818	8.31	8.41	0	0	0
37e9c5a5-4c5d-41f9-b14d-12337432caca	4d5d61c4-2e64-422e-aba6-ec098f40eeec	Primary solid tumour	UNCID_2234780.f64c8677-da87-4543-b53c-4de28d86fff1	Murine osteosarcoma virus	NC_001506.1	3811	0	0	0	0	14772		18.11	0	0	14554
edcf4f2e-0575-42c5-b92a-b37b428f0553	bea84d33-3286-44e2-9595-893c34a01f58	Primary solid tumour	UNCID_2483487.0514988e-85d3-4ce1-a860-39bd5ac19660	Murine osteosarcoma virus	NC_001506.1	3811	0	0	0	0	14740		16.29	0	0	14511
9f016e40-6306-4fe6-b90c-38273e043c30	fe7b283c-9cf4-4be2-8a3a-251a81a8d78f	Primary solid tumour	UNCID_2519546.bac074d2-4e5b-4450-baee-749fc4a93c7a	Human endogenous retrovirus K113 complete genome	NC_022518.1	9472	39	0	0	1	14733	11.13	93.88	0	0	14267
790f98c4-0a6e-4145-84fb-b28724bd47a5	4bc71292-60bb-4b63-86c1-0fe021083804	solid tissue normal	UNCID_1340826.bb77b27a-0450-4874-b46f-ab9505681648	Murine osteosarcoma virus	NC_001506.1	3811	0	0	0	0	14700		18.13	0	0	14668
a369c190-964e-471c-878a-d8fade7cf992	71d14304-ccb0-4a4c-b935-8c014ca75fd0	Primary solid tumour	UNCID_1273149.011453b6-9736-4ea4-8845-bbe4416783d3	Murine osteosarcoma virus	NC_001506.1	3811	0	0	0	0	14692		17.19	0	0	14599
6a0e1748-c2cd-43e5-8624-10d8297496fb	aeec3005-25d7-45fc-a9ff-014d57960216	Primary solid tumour	UNCID_1322252.cecb86b2-f20c-4fde-b9b6-c87e95f2e390	Human endogenous retrovirus K113 complete genome	NC_022518.1	9472	49	0	0	0	14654	14.42	92.87	0	0	13961
680c945d-7bff-47a6-a520-9aaa677fa7ed	e27bc39b-54f1-47b5-ac8f-3245dce690f4	Primary solid tumour	UNCID_2266570.d139f13a-72aa-4bd8-bee2-c60c6bb016f2	Shamonda virus N and NSs genes	NC_018464.1	927	13053	0.000656383	60	8	14639	8.31	8.31	0	0	2
842cacf7-8288-42c6-b2ae-1099dddeb60f	9f802576-1e98-496c-bda4-4b1dd2e411c8	Primary solid tumour	UNCID_1361848.c1188eb0-1e8b-4451-b9bc-312f33bb9fd3	Human endogenous retrovirus K113 complete genome	NC_022518.1	9472	81	0	0	0	14635	16.78	93.73	0	0	13512
9b931128-1883-4229-a258-a4a1d50c1e41	f25bae1a-8627-46a8-87af-07f82773c68a	Primary solid tumour	UNCID_1339039.a88b498e-6e56-4d49-b11d-827ad2b29b5d	Murine osteosarcoma virus	NC_001506.1	3811	2	0	0	0	14619	1.44	17.76	0	0	14524
ed22176a-f208-477c-8941-0dab957a64ce	94d6675e-27ae-4f34-9d53-6e19238eb01d	Primary solid tumour	UNCID_2455918.0386cc4d-0318-4293-a22e-869c3b34fa63	Human endogenous retrovirus K113 complete genome	NC_022518.1	9472	69	0	0	0	14611	13.44	88.14	0	0	14178
95d6e1d3-91c1-40e5-986d-1c5abb33a03f	6845076e-e940-4437-8618-81db4a447544	Primary solid tumour	UNCID_1225727.67816085-c038-4c4f-86f0-b03e6da18aee	Murine osteosarcoma virus	NC_001506.1	3811	0	0	0	0	14609		17.95	0	0	13662
5b2c8981-0771-40cd-ae7c-e5b9ac662239	7c398299-d789-4185-adfa-194817877947	Primary solid tumour	UNCID_2386052.e6e404f0-3317-496c-b4f8-555408a3dfd6	Human endogenous retrovirus K113 complete genome	NC_022518.1	9472	30	0	0	2	14607	11.64	98.79	0	0	14471
54ad063e-68d9-4104-856a-2bd3905fa971	618272c0-c2ed-4bfb-bb4b-404f0987f822	Primary solid tumour	UNCID_1225399.e129e211-8237-4842-a5f5-c3dc05607527	Murine osteosarcoma virus	NC_001506.1	3811	0	0	0	0	14586		17.95	0	0	13541
cb4a8a9d-bf54-4a1d-970c-7aa6710c1fb9	40ebeb10-7390-44fc-9ef2-80d40d251018	Primary solid tumour	UNCID_2615140.66e392a4-c4fb-43a7-bba1-6a940967158f	Human endogenous retrovirus K113 complete genome	NC_022518.1	9472	44	0	0	1	14586	13.12	99.16	0	0	14290
3908ad4b-e278-422c-8ede-e4c942f9b451	2648c3c9-9884-4a0c-96aa-61130cd289ea	Primary solid tumour	UNCID_2322203.041bbea8-d1fe-4f96-be85-67a95e651044	Murine osteosarcoma virus	NC_001506.1	3811	0	0	0	0	14579		18.26	0	0	13078
a2513d5c-4834-4ee1-9f0c-6c0494aae48a	1f4ff2c7-3fbb-46a1-99cf-68d2c33c5175	Primary solid tumour	UNCID_1346257.784cb488-904d-49e4-b63e-bb0e5bacb6e3	Human endogenous retrovirus K113 complete genome	NC_022518.1	9472	74	0.0526316	96	4	14557	20.03	99.44	0	0	14224
89fb9220-8f32-4030-91ee-b02264995f6d	88c87cce-4361-499c-9e3a-e9d9040af2db	Primary solid tumour	UNCID_1362316.cd77237d-0598-41cd-b12c-eea4b9c06e6d	Murine osteosarcoma virus	NC_001506.1	3811	1	0	0	0	14553	1.29	18.92	0	0	13831
df84b710-5819-4e37-b515-a01f78f0b8f0	64bf32c9-9466-404a-a147-e7a0b9e91e34	solid tissue normal	UNCID_1730179.7e787a16-e77d-46eb-8666-7489349b5c82	Murine osteosarcoma virus	NC_001506.1	3811	2	0	0	0	14553	1.34	19	0	0	14370
6bb295a8-d8f7-454e-8d7a-b4f12c32ed0c	39303e7c-5baf-479d-a112-d8f03a18c621	Primary solid tumour	UNCID_2232355.eb344d08-f396-47b1-b832-dc0eb5d4abfb	Human endogenous retrovirus K113 complete genome	NC_022518.1	9472	74	0	0	1	14546	19.17	89.57	0	0	13868
644e1e7d-dfd1-4f83-82dc-ae0c7e010f6f	f947b0bc-bdac-44e8-b5b9-ffae4147740a	Primary solid tumour	UNCID_1221597.d964a3c5-aa6c-431c-b179-7e0b70e26e2d	Murine osteosarcoma virus	NC_001506.1	3811	0	0	0	0	14531		18.81	0	0	13676
09e8596f-c2a4-4990-a483-639f0d4fe31c	f0f637b5-de40-4853-b54b-08468d45b195	Primary solid tumour	UNCID_2615076.3e70c3e7-e946-46c8-b703-bc531bd1edce	Murine osteosarcoma virus	NC_001506.1	3811	1	0	0	0	14522	1.26	17.24	0	0	14508
9eebd2ec-af9d-493c-a006-a436c28d4cd3	d44d4bcb-beb1-4464-acd2-9972751f5018	Primary solid tumour	UNCID_1372461.f18be8ba-45a0-4db4-90e7-9f0998eb959e	Human endogenous retrovirus K113 complete genome	NC_022518.1	9472	39	0	0	0	14504	11.85	73.67	0	0	13759
5807f769-5be7-4d07-a415-033dabfacff2	ab540819-9531-4e99-868a-751649f25e6a	Primary solid tumour	UNCID_2386330.c44359a0-d7c7-45bc-80e7-5139d4a77234	Shamonda virus N and NSs genes	NC_018464.1	927	12621	0.000865988	64	7	14497	8.31	8.41	0	0	1
6bd8573d-535f-4f6d-8eaf-60918b5da578	2dee4bd8-b00e-4f8a-bfea-5d8d1a068202	Primary solid tumour	UNCID_1236971.8f097693-4c17-42f4-b319-dd3b4ae93005	Murine osteosarcoma virus	NC_001506.1	3811	1	0	0	0	14468	1.26	18.32	0	0	14290
0d98f39e-cf75-4d68-8b25-1df098bd4930	24d7d4d8-f5c1-4d71-80e0-72a429fc9dbd	Primary solid tumour	UNCID_2381167.1a9b6614-f2fd-4a0f-9586-a8b7d339c7ca	Human endogenous retrovirus K113 complete genome	NC_022518.1	9472	52	0	0	0	14447	13.58	92.82	0	0	14144
56aeaeeb-d549-405a-bf32-e355c2366428	00e41e6a-9fe7-44f9-978b-7b05b179506a	solid tissue normal	UNCID_1897158.35c918eb-2a20-4e32-93d4-ae2c80d6cee7	Murine osteosarcoma virus	NC_001506.1	3811	0	0	0	0	14433		18.08	0	0	14365
92436584-12d6-4cf2-9ab1-cdf98e4e8260	f59b9c65-46e8-4cc3-aa71-8844f6c2273c	Primary solid tumour	UNCID_1896676.5b656979-9a9f-4ef2-8948-2979d1db0c68	Human endogenous retrovirus K113 complete genome	NC_022518.1	9472	37	0.08	96	1	14432	13.82	81.64	0	0	14248
243da837-f54b-449c-a7e7-5737935d53d6	8e1ff72b-f1db-4bf9-a8d3-f422e25a65e1	Primary solid tumour	UNCID_2173753.6f5b0c12-0853-49c8-8421-58faa14b3955	Human endogenous retrovirus K113 complete genome	NC_022518.1	9472	54	0	0	1	14398	16.45	73.33	0	0	13489
a692e125-ccfc-4376-9cea-2410511882bf	8ad78c4f-c84c-4f9e-88c9-42a05eb65498	Primary solid tumour	UNCID_1264630.f1647dd0-3eda-473f-9902-12d0817ee165	Murine osteosarcoma virus	NC_001506.1	3811	0	0	0	0	14367		17.37	0	0	13919
b8852ba4-d41a-434d-9ec8-dc44961b6e77	25c669b3-4d4a-4142-a403-677be8522875	Primary solid tumour	UNCID_2157137.025caa8f-3290-488b-b7d0-aacf769a53e4	Murine osteosarcoma virus	NC_001506.1	3811	0	0	0	0	14356		18.45	0	0	14115
d1a1ccfe-1215-4b34-94a9-c9765264f617	a80d3ee7-60dd-49bb-b049-9335afc035f5	Primary solid tumour	UNCID_1374067.5c6bca7d-7dcc-4908-add3-c56606b313a7	Murine osteosarcoma virus	NC_001506.1	3811	0	0	0	0	14349		18.5	0	0	13917
1e2b64de-e05f-4fcd-9e41-e47f0e538ca0	29bd2c05-254b-4bb2-ae32-5b328f772441	Primary solid tumour	UNCID_2172372.1636e620-09c8-46c7-bf33-9efeceae7cd4	Murine osteosarcoma virus	NC_001506.1	3811	0	0	0	0	14338		17.48	0	0	13701
225bc907-afa6-424e-a618-2eb6bbf191eb	b2bcc97f-03a6-409a-8b91-78221cb10d7f	Primary solid tumour	UNCID_2657785.0da1e08f-d489-4579-a1ac-5cd79072ce9a	Murine osteosarcoma virus	NC_001506.1	3811	0	0	0	0	14320		17.74	0	0	14230
24fab49c-b031-47c8-b873-8f431390f327	d17b1955-0565-46c1-a5a7-ecd41ac0286a	Primary solid tumour	UNCID_2614549.ec7657a0-88da-482a-90d1-1fd03578e11b	Murine osteosarcoma virus	NC_001506.1	3811	1	0	0	0	14317	1.26	18.16	0	0	14309
6ac7857c-5446-4297-95a9-5f2c11c28220	b182bda9-3d9f-4958-96eb-bd6cc441830c	Primary solid tumour	UNCID_1346502.f7d253d6-fce6-42d3-8926-563e8e7eff7f	Human endogenous retrovirus K113 complete genome	NC_022518.1	9472	51	0	0	0	14309	11.17	89.52	0	0	13388
7c6fe384-485c-423a-8f84-b8bc6c3100ad	17916c4e-febe-48c6-b475-ad29397425e8	Primary solid tumour	UNCID_2394390.fbf9c35e-9b03-4c5e-a065-0265ae35a409	Human endogenous retrovirus K113 complete genome	NC_022518.1	9472	47	0.1	96	1	14297	12.77	90.21	0	0	13825
8f105d0d-0630-46fc-8168-dcba11a5197f	007f9081-5093-4323-b4f8-cd510bf20705	Primary solid tumour	UNCID_1730291.47d13480-7771-450a-ab70-07c8ca2eb14f	Human endogenous retrovirus K113 complete genome	NC_022518.1	9472	41	0	0	0	14290	12.42	77.1	0	0	13735
d6520ff3-719d-4953-b5cb-06ed4d02a272	91e249a6-b0b0-487e-9fad-0e9f5798dcae	Primary solid tumour	UNCID_1865036.b7f3a96d-01f8-4ef2-a71d-2c684bd18812	Meleagrid herpesvirus 1	NC_002641.1	159160	22	0	0	0	14268	0.1	0.21	14222	0	13812
aa0e444b-c913-4a70-a76d-be70ccf80691	56df9de6-613d-44ce-8827-9213cc6c8b56	Primary solid tumour	UNCID_2393988.c84acacb-d7ab-481e-8462-94693fdf5980	Choristoneura occidentalis granulovirus	NC_008168.1	104710	63	0	0	0	14257	0.17	0.18	0	0	13993
dd410832-95aa-4fa6-a2b9-3feca6f70e1d	25d70934-01a5-45a2-9960-68d3058b6965	Primary solid tumour	UNCID_1329404.5ce29b9f-3b54-45a6-96e1-ddc3494e6141	Human endogenous retrovirus K113 complete genome	NC_022518.1	9472	122	0	0	1	14216	16.49	87.8	0	0	12337
ccaded36-56b9-471b-8348-094b33634eeb	75a7afb5-66d5-47e3-8a8a-3e3a1e749a96	Primary solid tumour	UNCID_2472324.45eca81f-9ce2-4de6-b970-65959d76398c	Human endogenous retrovirus K113 complete genome	NC_022518.1	9472	31	0	0	0	14210	11.7	86.88	0	0	14075
13705117-87cb-40d8-bf8a-ed91aea397a0	56353d9c-9578-4d62-9dcd-92d800efdea0	Primary solid tumour	UNCID_2411526.cff667cc-724f-4f8a-96c0-cdd6512805a2	Shamonda virus N and NSs genes	NC_018464.1	927	12194	0.000881834	63	13	14192	8.31	8.52	0	0	0
90811d39-d677-4955-8b62-ed36dfe86a5b	8ad78c4f-c84c-4f9e-88c9-42a05eb65498	solid tissue normal	UNCID_1269249.f2ad4c22-c476-44af-a8ca-dffcae313ae2	Shamonda virus N and NSs genes	NC_018464.1	927	12350	0.00113033	59	9	14174	8.41	8.41	0	0	1
5bd08756-9dfd-4b50-ba8a-a389bd863a39	5b12458b-f5d7-41de-a4e1-26d39dca9b17	Primary solid tumour	UNCID_2385946.4558d242-2bd6-4272-913f-59c6b8f05d64	Shamonda virus N and NSs genes	NC_018464.1	927	12404	0.000455944	60	4	14173	8.31	8.31	0	0	0
d6520ff3-719d-4953-b5cb-06ed4d02a272	91e249a6-b0b0-487e-9fad-0e9f5798dcae	Primary solid tumour	UNCID_1865036.b7f3a96d-01f8-4ef2-a71d-2c684bd18812	Human herpesvirus 7	NC_001716.2	153080	33	0	0	1	14155	0.83	1.4	14005	0	13690
b79ed761-77ef-4abb-9c52-344eca9bc08e	aae0fca8-99e9-4fde-a2e9-b0ea500737f8	Primary solid tumour	UNCID_2232296.ea34e227-a427-42a6-9f42-80069e972764	Murine osteosarcoma virus	NC_001506.1	3811	0	0	0	0	14151		18.05	0	0	13977
d6520ff3-719d-4953-b5cb-06ed4d02a272	91e249a6-b0b0-487e-9fad-0e9f5798dcae	Primary solid tumour	UNCID_1865036.b7f3a96d-01f8-4ef2-a71d-2c684bd18812	Human herpesvirus 6B	NC_000898.1	162114	6	0	0	0	14145	0.3	0.85	14119	0	13743
d6520ff3-719d-4953-b5cb-06ed4d02a272	91e249a6-b0b0-487e-9fad-0e9f5798dcae	Primary solid tumour	UNCID_1865036.b7f3a96d-01f8-4ef2-a71d-2c684bd18812	Human herpesvirus 6A	NC_001664.2	159322	8	0	0	0	14106	0.23	0.72	14065	0	13695
b0606cff-c826-40b6-8768-94560bb846e6	9519be01-d78d-462c-8a95-34149538afeb	solid tissue normal	UNCID_1730605.8dfd97d6-25a9-4579-80a7-b3bb0ef53074	Murine osteosarcoma virus	NC_001506.1	3811	10	0	0	0	14100	2.99	18.53	0	0	13023
f3ae5486-0f79-48aa-b10e-352d36bd2afd	e377f873-c0d1-4810-9f3d-e551723858e1	Primary solid tumour	UNCID_2135629.79922276-6e00-4f17-851f-554f52f71520	Murine osteosarcoma virus	NC_001506.1	3811	1	0	0	0	14100	1.26	18.76	0	0	13336
f769b0d1-5736-4a74-a418-9d66a6be5b75	7315bb0a-96a1-45ab-a704-b084d237cf5c	Primary solid tumour	UNCID_2245620.9bf3daf6-37b4-4dea-92e9-6ed6e54f69f6	Human endogenous retrovirus K113 complete genome	NC_022518.1	9472	56	0	0	3	14087	17.37	94.35	0	0	13685
df8eaf3a-68cd-421f-8494-17b09866d457	5e7a7629-800a-45c4-b4cb-314a853a1bec	Primary solid tumour	UNCID_2598019.08fc16b8-f635-4e11-9ee7-afc7e3ea084c	Murine osteosarcoma virus	NC_001506.1	3811	0	0	0	0	14087		17.79	0	0	14047
aebabb43-b2aa-4fd0-87c0-08ae1d584f51	5e2ff1e6-87bc-4b91-a959-f0f553af4e27	Primary solid tumour	UNCID_2245709.0b50b27b-e429-41b1-8324-c9e03b6bbaaf	Human endogenous retrovirus K113 complete genome	NC_022518.1	9472	26	0	0	0	14085	11.73	71.94	0	0	13861
49e270b1-8a45-4af9-b071-3a54845ff6fe	5277f041-f9fb-47c2-83f3-65ad230dd40a	Primary solid tumour	UNCID_2403583.ad733fd8-9c1f-4552-88de-3bc50ec1a9ac	Human endogenous retrovirus K113 complete genome	NC_022518.1	9472	36	0	0	1	14057	14.79	92.35	0	0	13903
e30730b8-81f1-49a8-8446-547b5c3cc730	fd50ff41-ec9d-4db1-a673-36ba0ca1eac8	Primary solid tumour	UNCID_1215636.8d250084-d374-4ec4-994b-6c5f9c0f1a14	Shamonda virus N and NSs genes	NC_018464.1	927	13163	0.000523081	53	6	14043	8.31	8.31	0	0	2
aca72f05-77b0-4bf3-aa43-ed10c3898c9f	9c8447ac-5b26-4558-8bfd-f0e7046c1fb9	Primary solid tumour	UNCID_2614723.1747f562-8e96-47e6-96ab-26f34d54b4bd	Murine osteosarcoma virus	NC_001506.1	3811	0	0	0	0	14035		17.03	0	0	13964
f3919f4c-e401-4ec4-96c5-a85bf0c398f8	b6f54bdc-9b1b-4465-a6e3-f0524885e10e	Primary solid tumour	UNCID_2403377.d6c16450-87c1-4b18-bab5-8cb782fdb99c	Human endogenous retrovirus K113 complete genome	NC_022518.1	9472	27	0	0	0	14033	9.61	89.82	0	0	13917
7cc7e1eb-2f2a-4721-9f05-a0bd9f3055a7	9938c4ad-748c-4086-9081-fac0aefad440	Primary solid tumour	UNCID_2394024.c7a98315-43bb-4917-90c9-93f9caf47fdc	Human endogenous retrovirus K113 complete genome	NC_022518.1	9472	44	0	0	1	13983	14.42	96.39	0	0	13594
bd13998c-d615-4af6-9eab-b59fad85f31f	f4e17ba1-f14f-480e-8fe3-415909fc320a	Primary solid tumour	UNCID_1530790.e0888e7a-a0d3-4016-8ed2-8818c332aeea	Murine osteosarcoma virus	NC_001506.1	3811	0	0	0	0	13946		16.98	0	0	13481
d6520ff3-719d-4953-b5cb-06ed4d02a272	91e249a6-b0b0-487e-9fad-0e9f5798dcae	Primary solid tumour	UNCID_1865036.b7f3a96d-01f8-4ef2-a71d-2c684bd18812	Gallid herpesvirus 3	NC_002577.1	164270	28	0	0	1	13930	0.44	0.75	13893	0	13493
22c4f5c2-1b1e-4212-8110-09dbd5ce10a9	fd1aa612-df86-4d48-892d-2acebd76ea96	Primary solid tumour	UNCID_1214139.b1d3e9ee-f0d0-4efd-a505-ea1a9f7fa6df	Human endogenous retrovirus K113 complete genome	NC_022518.1	9472	49	0	0	0	13919	11.01	78.52	0	0	12955
324fafe4-0109-4273-87ea-f0e212b2be84	08f11bdd-d665-45ab-b1a2-5485d91922c2	Primary solid tumour	UNCID_1870840.a4f08d6b-fdb9-406c-9e55-d03fa1a7ad78	Murine osteosarcoma virus	NC_001506.1	3811	0	0	0	0	13911		13.2	0	0	13327
faddb560-8baf-4555-a43e-dd8f20efb3f5	1a8a887e-b9f0-42f5-8dce-4e58cb13844b	Primary solid tumour	UNCID_1780179.33f711ae-41c4-415e-8faf-3d7984c4b5cb	Human endogenous retrovirus K113 complete genome	NC_022518.1	9472	93	0	0	3	13893	18.12	99.7	0	0	13264
1a2cf323-2c13-4ffb-91f7-1a6a3b627012	daa9292e-8012-4aa2-8221-ad65fb1c7b78	Primary solid tumour	UNCID_2476787.8d4a6058-e687-4bb7-afdc-e9936fdc49b1	Choristoneura occidentalis granulovirus	NC_008168.1	104710	18	0	0	0	13892	0.12	0.17	0	0	13751
c197a81d-2aa5-4285-88e3-761798e2c190	4048c139-1329-4e6a-8d2f-c0aa104a68ee	Primary solid tumour	UNCID_1211567.c88d608d-79c7-41af-a3b3-e27b413cba28	Human endogenous retrovirus K113 complete genome	NC_022518.1	9472	41	0	0	1	13864	13.66	91.96	0	0	13207
6c008a4c-200b-4786-aee3-135e9d6cd26a	b0669eec-6a1a-4618-ae23-ae0f9e9c266c	Primary solid tumour	UNCID_2455895.ada9616f-c9d1-46cd-bccc-29d2e4e0d1ea	Murine osteosarcoma virus	NC_001506.1	3811	0	0	0	0	13860		17.92	0	0	13189
57e0582e-44ef-4992-83ea-ff4cb63af578	6e3154d4-2ef6-403d-9de1-7b6233c4d505	Primary solid tumour	UNCID_2403092.0b02de77-8d04-4be6-87db-0f0506ee5e54	Human endogenous retrovirus K113 complete genome	NC_022518.1	9472	35	0	0	0	13852	13.03	89.95	0	0	13687
5937419c-28b9-401a-916a-a86d2e74b9c8	11882dac-3ba3-40fa-8af4-174cba77881a	Primary solid tumour	UNCID_2380852.1cba2729-ee83-44a3-a21a-ad5359a2bbe3	Human endogenous retrovirus K113 complete genome	NC_022518.1	9472	32	0	0	0	13831	11.29	93.6	0	0	13704
879d9093-9837-401d-8582-9b28a2b28265	fc823ab7-9390-4c57-9883-3e32ee17e794	Primary solid tumour	UNCID_2314128.cea23bbc-1a4a-4498-987b-67728912ae40	Human endogenous retrovirus K113 complete genome	NC_022518.1	9472	40	0	0	1	13777	13.69	85.37	0	0	13425
084c6d1f-047e-4b0e-9034-3b0fc18d510d	36b87d12-9f96-460f-a3b5-a4c08cbf5b07	Primary solid tumour	UNCID_1272457.938046b4-330f-49e1-99b3-4cc4a1a1e48d	Murine osteosarcoma virus	NC_001506.1	3811	0	0	0	0	13773		16.56	0	0	13738
8c0d4ed2-f07e-4249-9294-85222d5f0936	acd5ceef-c5cf-4e95-9394-c50fdbc70c8d	solid tissue normal	UNCID_1896978.0cb961d7-87be-40c2-b703-3e424b8c8e78	Murine osteosarcoma virus	NC_001506.1	3811	1	0	0	0	13771	1.26	19.44	0	0	13723
ed22176a-f208-477c-8941-0dab957a64ce	94d6675e-27ae-4f34-9d53-6e19238eb01d	Primary solid tumour	UNCID_2455918.0386cc4d-0318-4293-a22e-869c3b34fa63	Murine osteosarcoma virus	NC_001506.1	3811	0	0	0	0	13771		16.98	0	0	13554
d6520ff3-719d-4953-b5cb-06ed4d02a272	91e249a6-b0b0-487e-9fad-0e9f5798dcae	Primary solid tumour	UNCID_1865036.b7f3a96d-01f8-4ef2-a71d-2c684bd18812	Equid herpesvirus 3 strain AR/2007/C3A	NC_024771.1	151601	1	0	0	0	13757	0.04	0.16	13745	0	13379
5807f769-5be7-4d07-a415-033dabfacff2	ab540819-9531-4e99-868a-751649f25e6a	Primary solid tumour	UNCID_2386330.c44359a0-d7c7-45bc-80e7-5139d4a77234	Human endogenous retrovirus K113 complete genome	NC_022518.1	9472	24	0	0	0	13756	11.54	90.83	0	0	13573
9b931128-1883-4229-a258-a4a1d50c1e41	f25bae1a-8627-46a8-87af-07f82773c68a	Primary solid tumour	UNCID_1339039.a88b498e-6e56-4d49-b11d-827ad2b29b5d	Enterobacteria phage phiX174 sensu lato	NC_001422.1	5386	17	0	0	1	13744	15.15	100	87	13378	0
a7086ff4-1aa3-4d27-bf97-987269b2ebe6	3f3128c9-1072-443c-b6ae-8b63166fa9a4	Primary solid tumour	UNCID_2314619.81ee8dcb-89dd-462e-b5de-2394bc6d522b	Human endogenous retrovirus K113 complete genome	NC_022518.1	9472	73	0	0	3	13744	19	89.61	0	0	13396
7770f4fd-6cf5-4c69-b5a8-8fb57bc4b041	b751083d-be6d-45da-be97-a6d41d8ebe97	solid tissue normal	UNCID_2391399.edeacf74-688e-4996-868e-e78277d17415	Murine osteosarcoma virus	NC_001506.1	3811	0	0	0	0	13731		17.74	0	0	13555
d6520ff3-719d-4953-b5cb-06ed4d02a272	91e249a6-b0b0-487e-9fad-0e9f5798dcae	Primary solid tumour	UNCID_1865036.b7f3a96d-01f8-4ef2-a71d-2c684bd18812	Cyprinid herpesvirus 2 strain ST-J1	NC_019495.1	290304	42	0	0	5	13706	0.06	0.15	13658	0	13265
10bfe256-c4a2-4d88-b907-56f86ef63de9	87959988-bb25-47ee-afc1-9af92592bbe7	Primary solid tumour	UNCID_1535157.79ff57d5-3224-4195-aa64-32ccd6d23e27	Human endogenous retrovirus K113 complete genome	NC_022518.1	9472	26	0	0	0	13684	8.07	80.19	0	0	13409
19c87de2-7936-4277-8aa8-3942d36e7579	3acd8328-76f7-4f43-9660-394b95748c3d	Primary solid tumour	UNCID_1377902.a771088e-45e1-4e67-8e3e-88c65d0b0618	Human endogenous retrovirus K113 complete genome	NC_022518.1	9472	59	0	0	0	13656	12.49	91.36	0	0	13139
d1a1ccfe-1215-4b34-94a9-c9765264f617	a80d3ee7-60dd-49bb-b049-9335afc035f5	Primary solid tumour	UNCID_1374067.5c6bca7d-7dcc-4908-add3-c56606b313a7	Human endogenous retrovirus K113 complete genome	NC_022518.1	9472	37	0	0	2	13642	11.16	86.44	0	0	13103
54ad063e-68d9-4104-856a-2bd3905fa971	618272c0-c2ed-4bfb-bb4b-404f0987f822	Primary solid tumour	UNCID_1225399.e129e211-8237-4842-a5f5-c3dc05607527	Human endogenous retrovirus K113 complete genome	NC_022518.1	9472	102	0	0	0	13600	17.8	94.12	0	1	12426
befc6582-0e80-4d57-9d8c-6f15f5e85e37	eb80244a-5f20-49a8-8f73-e92c14395895	Primary solid tumour	UNCID_2396685.ecb89f0a-31a4-428f-b2be-f882d55a146c	Human endogenous retrovirus K113 complete genome	NC_022518.1	9472	32	0	0	1	13590	9.16	86.01	0	0	13351
23078e16-3d54-4fca-a09f-e9a4838a2a89	e0ff90e5-e6c3-4fb5-9512-6f09a891378b	Primary solid tumour	UNCID_1896609.3d626bcf-fa11-443c-ac02-b2a099494189	Murine osteosarcoma virus	NC_001506.1	3811	1	0	0	0	13584	1.26	18.39	0	0	13552
d6520ff3-719d-4953-b5cb-06ed4d02a272	91e249a6-b0b0-487e-9fad-0e9f5798dcae	Primary solid tumour	UNCID_1865036.b7f3a96d-01f8-4ef2-a71d-2c684bd18812	Paramecium bursaria Chlorella virus AR158	NC_009899.1	344691	150	0	0	4	13574	0.03	0.03	11378	5815	11945
cfe4b1fa-b658-49d3-87ad-6df7d75a58df	e82a04cf-e81e-43c6-9cd9-0e29fa0f00ae	Primary solid tumour	UNCID_1235025.c72a1f85-6eb7-45ef-ac30-f695d87226ed	Human endogenous retrovirus K113 complete genome	NC_022518.1	9472	126	0	0	0	13566	18.96	85.38	0	0	11904
2f91086c-adcd-4a79-96aa-58819ab28a57	d5c43a14-21ab-4178-ae33-2d8b7baa256f	Primary solid tumour	UNCID_1228161.f1503f33-421a-4d7b-8e87-d73f5cbcc760	Human endogenous retrovirus K113 complete genome	NC_022518.1	9472	77	0	0	0	13561	15.26	75.42	0	0	12474
e8db9ebc-0e20-43b3-9d9c-2b6a26c6b0ed	27953774-e97b-48e7-b966-1ec1e9c830b4	Primary solid tumour	UNCID_2600210.d04b0992-91fb-4af2-92cd-dbb361a1b83f	Human endogenous retrovirus K113 complete genome	NC_022518.1	9472	37	0	0	0	13555	10.05	86.16	0	0	13246
41e46bcf-b8fd-46ca-960e-f80e8f75ea42	3f5270a2-3284-4523-bd81-54fc98c2b933	Primary solid tumour	UNCID_2400021.8744dea9-5e21-47b0-9327-8177526d9d31	Shamonda virus N and NSs genes	NC_018464.1	927	11940	0	0	5	13504	8.41	8.41	0	0	0
18c49309-d5fc-4ea5-9d5a-5e3cb98b4c4d	eb715348-7c5c-4e95-bac8-05604bdda2da	Primary solid tumour	UNCID_2381718.621b5b13-6568-41fa-9e42-3992fa05dd1f	Human endogenous retrovirus K113 complete genome	NC_022518.1	9472	23	0	0	0	13493	7.49	93.61	0	0	13347
6620b1a5-1ccc-4e6a-9b38-0f41baeba170	b8fbfe87-e92c-4d54-a620-17b2dcde6d53	Primary solid tumour	UNCID_2137017.1b8f8f6d-a1c4-43b3-ae29-7fb64e512b83	Choristoneura occidentalis granulovirus	NC_008168.1	104710	552	0	0	0	13481	0.17	0.18	0	0	12445
053e0038-706d-4143-be3a-25a188315c19	89b995ba-d13a-461b-ade4-d791844c1a0c	Primary solid tumour	UNCID_2393812.994566a7-664e-4b9b-9320-126940c14b6b	Choristoneura occidentalis granulovirus	NC_008168.1	104710	3	0	0	0	13476	0.05	0.11	0	0	13326
4aacab9c-a663-4aa3-9a90-47563e3e6331	897a2af4-55af-4245-8629-1a71b622c17e	Primary solid tumour	UNCID_2043579.bcc096bf-c300-4e3d-b616-daee079938e6	Human endogenous retrovirus K113 complete genome	NC_022518.1	9472	104	0	0	0	13462	17.11	88.02	0	0	11676
d26e51b6-672e-4a2f-8e0f-a6dfb6f5ef8b	486d225f-eca6-499b-a142-dd86137b22e4	Primary solid tumour	UNCID_2394153.eecb9837-09fc-4e99-93d3-d3686c9783da	Murine osteosarcoma virus	NC_001506.1	3811	0	0	0	0	13457		17.97	0	0	13346
1b59308e-48cc-4bd9-b990-c82154487522	e8f39c9e-0f1a-401c-9055-762b52bc77c7	Primary solid tumour	UNCID_2614071.8778e5a4-d61f-4fe0-a917-1f8036f85907	Murine osteosarcoma virus	NC_001506.1	3811	0	0	0	0	13435		17.66	0	0	13415
627b9ff8-2557-4470-824a-b76a8bcd1e9f	aa252f78-ebf3-42f9-86af-bb6e57345706	Primary solid tumour	UNCID_1841237.aa181d66-d198-43ab-920e-a351454194a0	Murine osteosarcoma virus	NC_001506.1	3811	0	0	0	0	13396		20.1	0	0	13232
bb8d2190-663a-4952-b310-44a115b39e97	deceb7df-6edc-41f0-99aa-c4ac7e764074	Primary solid tumour	UNCID_2396583.304a95c1-2180-4a81-a85a-880427e97d67	Murine osteosarcoma virus	NC_001506.1	3811	2	0	0	0	13391	2.52	17.61	0	0	13288
64a767b5-953f-4a2b-9df5-10123d3c1981	105e12bf-4f39-4d7a-870f-fbc329ee210a	Primary solid tumour	UNCID_2314877.99dd7197-d956-4e4f-aee1-e0362eef2e20	Murine osteosarcoma virus	NC_001506.1	3811	3	0	0	0	13388	1.76	18.34	0	0	12983
f9160e70-27f0-4c8c-a667-b24195ad659c	186d7f36-4e93-4ab2-bc23-95d5cd296656	Primary solid tumour	UNCID_2386003.2de65e78-be71-4f41-be55-d9ef61b277c3	Murine osteosarcoma virus	NC_001506.1	3811	1	0	0	0	13369	1.26	20.44	0	0	13351
22803a08-1230-4246-88c2-e0e454e5d080	35243518-b086-4d76-a336-8c61a14f9ded	Primary solid tumour	UNCID_2380986.aa86654d-003d-4190-b2bc-f4b40f77474f	Choristoneura occidentalis granulovirus	NC_008168.1	104710	4	0	0	0	13346	0.05	0.11	0	0	13282
332a54b1-2df4-4baa-84ac-2d95abef4064	854a481b-71a2-4f23-80aa-e91e9f4069b1	Primary solid tumour	UNCID_1885579.e0f1b805-f155-47d8-a97e-7e611382cb76	Human endogenous retrovirus K113 complete genome	NC_022518.1	9472	54	0	0	1	13333	14.04	97.15	0	0	12949
ecb5e501-1682-4dab-988d-70b8f01c470f	717c0fd3-527b-4d5e-a9ab-0f141fcc84e8	Primary solid tumour	UNCID_2403186.dc0bcf42-993d-4119-b91e-399a639c1480	Murine osteosarcoma virus	NC_001506.1	3811	0	0	0	0	13332		18.71	0	0	13224
3f84ae9d-45d9-4c66-a383-ef4151e4106a	37ec45fd-1c85-49cb-835e-fa7b2b8ce16f	Primary solid tumour	UNCID_2044128.d28ba0e6-a04b-4341-95c2-f03b6d894a5e	Choristoneura occidentalis granulovirus	NC_008168.1	104710	47	0	0	0	13322	0.11	0.16	0	0	11274
38336db5-6ca9-48d5-bf4f-1f92c8070ca2	351239db-52d3-4ab5-bd4f-8feaa6701ba1	Primary solid tumour	UNCID_2402877.8697017a-b4d9-4f19-8887-168e80124ebd	Human endogenous retrovirus K113 complete genome	NC_022518.1	9472	31	0	0	0	13309	10.95	97.34	0	0	13139
b3888450-4b79-41ca-bac2-ae1cbd8494ab	79601d90-b198-4b94-b60f-4cff329c7a10	Primary solid tumour	UNCID_1233816.26c39f49-cf54-41d6-8c46-c089f4a57002	Murine osteosarcoma virus	NC_001506.1	3811	1	0	0	0	13308	1.26	18.5	0	0	12414
0bd35529-3416-42dd-a96a-4511a329760a	91c0d161-2b59-4b7a-8c19-6d26dea31849	Primary solid tumour	UNCID_2457818.20a779a3-04ab-4080-b11d-ed7b22fcd2da	Human endogenous retrovirus K113 complete genome	NC_022518.1	9472	44	0	0	0	13300	12.61	80.18	0	0	13102
f12fa61c-ff1b-48e2-be19-1d52d50dc261	2b35c119-cdc1-49e2-8229-ca5cde9e63d0	Primary solid tumour	UNCID_1379764.01d4c289-6d85-4119-86f5-bcf3de30d0f7	Murine osteosarcoma virus	NC_001506.1	3811	0	0	0	0	13265		18.39	0	0	12799
62c7d77a-c5c0-4d93-b200-edd85d6e4e6c	942f1788-d977-4ac0-a177-659f9d4cd077	Primary solid tumour	UNCID_2476653.0ff237d2-9283-44c7-bfae-c2020c73b94c	Murine osteosarcoma virus	NC_001506.1	3811	0	0	0	0	13260		17.11	0	0	13119
f05cc604-e546-4231-8c07-e8e5d0746753	38a2b705-d8a4-45ca-8bcd-96dbf93d8e4d	Primary solid tumour	UNCID_2171650.40126675-87b4-4f49-8e55-2cf42bb536eb	Murine osteosarcoma virus	NC_001506.1	3811	1	0	0	0	13250	1.26	17.95	0	0	12782
0d44c6bb-2ff0-4ed6-8c38-f58b5cfa2530	8e5b1d47-7d92-4d28-8186-4176ada96672	Primary solid tumour	UNCID_2445622.bfb7a272-3b86-4d5d-a3df-6aea8fd3b66b	Human endogenous retrovirus K113 complete genome	NC_022518.1	9472	70	0	0	2	13249	15.5	94.82	0	0	12946
97b5133f-9d89-4e25-9c78-655c23655dbd	5089a8d2-a353-4150-8a6b-6478c5bb29bb	Primary solid tumour	UNCID_1987303.71160876-7965-4899-a8b2-c549cc25260b	Murine osteosarcoma virus	NC_001506.1	3811	0	0	0	0	13227		19.29	0	0	13053
726c35c5-abba-46e9-adbf-818e15308957	4db62b98-abd4-4a7c-9fce-8bbda2aec8a3	Primary solid tumour	UNCID_2614652.fa901a09-cc13-402a-aba6-f93f4242c3d1	Murine osteosarcoma virus	NC_001506.1	3811	0	0	0	0	13213		16.92	0	0	13211
aac5503d-cf55-490d-a630-5fc255016058	ce2b7e17-424e-4954-8a68-19d7f98d2e7e	solid tissue normal	UNCID_1235439.7aa49ecf-9e25-4166-9ed2-487c41f1066c	Murine osteosarcoma virus	NC_001506.1	3811	0	0	0	0	13192		18.5	0	0	11041
b320bc49-257a-4121-a226-1bf5d19f0edc	ae739a4a-e319-4d87-8330-14f2fbc8839d	Primary solid tumour	UNCID_2478263.1727eb06-107a-4b21-97d7-20cabf1826ac	Murine osteosarcoma virus	NC_001506.1	3811	1	0	0	0	13165	1.26	18.45	0	0	13052
b13d4e3d-898e-4339-a506-110b8e803b6e	f6743ff8-542e-4fde-8ff2-4878fcabffda	Primary solid tumour	UNCID_2396626.1f891baf-2b98-4c2f-8f5f-799018220513	Human endogenous retrovirus K113 complete genome	NC_022518.1	9472	41	0	0	0	13138	13.8	94.08	0	0	12870
d7709ea1-0f66-430a-8270-22bd5b613a18	b5268f49-2710-4d17-a78b-4a05412e8375	Primary solid tumour	UNCID_2166797.817b51f3-fa06-4c82-956e-220b4396d30b	Human endogenous retrovirus K113 complete genome	NC_022518.1	9472	118	0	0	1	13134	15.57	60.82	0	0	12747
57ed8a64-46f9-4e1f-8550-cef121a6bbc6	4fe004e5-49f9-4336-a690-6ebad512c813	Primary solid tumour	UNCID_1364098.14830a14-5495-4425-b6ef-78ccffafe03c	Murine osteosarcoma virus	NC_001506.1	3811	0	0	0	0	13128		19.05	0	0	12458
d1658ea1-ddcd-4dde-a7c6-545585f2a543	df3362cb-0f6b-412e-8af4-c5606526be17	Primary solid tumour	UNCID_2173426.55753ec3-4f9f-439b-908f-43e4053ca8cb	Murine osteosarcoma virus	NC_001506.1	3811	5	0.8	189	2	13102	6.22	18.11	0	0	12962
acca09f5-d5ab-4699-b8fe-615a88f57b38	7466d120-6a6e-40a0-96d3-4979816d6278	Primary solid tumour	UNCID_2173609.60448472-d440-4608-8fca-b54c41c5cde1	Murine osteosarcoma virus	NC_001506.1	3811	0	0	0	0	13085		16.82	0	0	12997
bccb7f9d-8dde-45b7-a50d-6c7233239ceb	000d566c-96c7-4f1c-b36e-fa2222467983	Primary solid tumour	UNCID_2266614.9d5f0b9f-ff36-4a80-8472-412d0ec803c5	Murine osteosarcoma virus	NC_001506.1	3811	3	0	0	0	13055	1.78	17.5	0	0	12562
b8bac212-127d-4eee-8647-3bddc13c9415	03c66cf8-bc68-4ee1-a322-689a29b72262	Primary solid tumour	UNCID_1323543.2ff3af27-d43b-4707-a337-0ff988ac2763	Murine osteosarcoma virus	NC_001506.1	3811	0	0	0	0	13052		20.26	0	0	12818
152bc45f-6d11-48c3-ab68-2119e4534d64	ebe711e4-45af-4082-bdf6-b0f7ac899b3e	Primary solid tumour	UNCID_1325220.776e6a2e-e939-4c92-b8dc-000c91bf5f64	Murine osteosarcoma virus	NC_001506.1	3811	0	0	0	0	13052		19.73	0	0	12739
611eed41-249d-49bc-b64a-cfb19abe7f47	9b5d36b2-8b46-48a4-afa7-0e1936f2d315	Primary solid tumour	UNCID_2611741.9c1dbf62-a42a-4a60-84bb-98715d9a4b60	Human endogenous retrovirus K113 complete genome	NC_022518.1	9472	25	0	0	0	13041	8.53	99.51	0	0	12918
d24838a2-b6c8-469c-84c9-e05885296fae	07ccb4e9-a2a9-4bfd-97bd-13873b01977a	solid tissue normal	UNCID_1531432.b805e5e4-4d99-46c8-b308-11cac572ac42	Murine osteosarcoma virus	NC_001506.1	3811	0	0	0	0	13028		17.45	0	0	12909
6c83b5fa-4647-4977-b0cf-8a33944b1bd5	45a04209-8fac-4181-bba3-1437c8fd7f09	Primary solid tumour	UNCID_2245708.3c6d1cda-258e-42f4-ad31-16069e437ac3	Choristoneura occidentalis granulovirus	NC_008168.1	104710	3	0	0	0	13023	0.05	0.12	0	0	12792
7e1bda67-08e8-413f-a99a-00747e0dc437	fb447e0f-7cf0-49bf-8b15-aae932f8094d	Primary solid tumour	UNCID_1529876.32798ff7-089c-46dc-afc3-1c3f3995ecf9	Human endogenous retrovirus K113 complete genome	NC_022518.1	9472	51	0	0	0	13013	14.1	99.06	0	0	12709
46b8d214-de2f-41ce-95b2-939f0c6450e4	607fd22b-f281-431b-848e-ae01e69567e2	Primary solid tumour	UNCID_2314258.06c95ac2-2f97-4200-9a29-a3ff8cce8697	Human endogenous retrovirus K113 complete genome	NC_022518.1	9472	72	0	0	3	13009	17.94	94.35	0	0	12570
99a7115e-046b-488e-95d2-48c35bd29867	13ce70a8-785c-4b59-b073-41922cb201f9	Primary solid tumour	UNCID_1379651.1c809dd1-f790-458d-9722-c3262afcd416	Human endogenous retrovirus K113 complete genome	NC_022518.1	9472	62	0	0	0	12989	15	92.27	0	0	12412
2da1afb8-cbcc-4eeb-9c16-f4eedffc8adf	5e15dcc7-932e-4d9a-a765-bd5ff1cd7aea	Primary solid tumour	UNCID_2394101.419e456e-40fc-4bc7-8b9f-c54d9935b7e2	Human endogenous retrovirus K113 complete genome	NC_022518.1	9472	34	0	0	0	12957	11.07	89.83	0	0	12798
c4ff48c4-e953-4267-ab9c-3a09a97a88c4	f6c61a22-a711-416d-9e65-6a1b957e5b2e	Primary solid tumour	UNCID_1249960.78808f76-820b-439f-8223-38f2899cad5f	Murine osteosarcoma virus	NC_001506.1	3811	0	0	0	0	12956		18	0	0	12169
6715e5bf-1653-4bf6-ba96-149574b3b711	3e290dc6-aba3-4135-b844-3e8c4cc8a25f	Primary solid tumour	UNCID_1530111.cefe4277-778b-42b3-8e05-5df8327f50be	Human endogenous retrovirus K113 complete genome	NC_022518.1	9472	45	0	0	1	12943	12.08	90.58	0	0	12694
aebabb43-b2aa-4fd0-87c0-08ae1d584f51	5e2ff1e6-87bc-4b91-a959-f0f553af4e27	Primary solid tumour	UNCID_2245709.0b50b27b-e429-41b1-8324-c9e03b6bbaaf	Murine osteosarcoma virus	NC_001506.1	3811	1	0	0	0	12926	1.26	16.56	0	0	12816
8080e9a4-a7bd-47a6-ba4c-9437a868507d	827caf2c-a94b-4eee-86b3-1155a16daf4a	Primary solid tumour	UNCID_2315942.689a544a-c116-46f9-ae3c-769e793f21c7	Human endogenous retrovirus K113 complete genome	NC_022518.1	9472	43	0	0	0	12921	13.55	90.8	0	0	12286
aeef0836-305c-465c-a9ca-6c1825353ae7	11fb5853-8eeb-4ad8-825d-3eaaf3fa08d6	Primary solid tumour	UNCID_1321723.70a93713-e154-46c8-9360-b873c63f0f05	Choristoneura occidentalis granulovirus	NC_008168.1	104710	14	0	0	0	12909	0.07	0.16	0	0	12516
a9360ccf-07bc-4c71-80f3-e638b3b88cf0	d33074f0-5f88-4995-9439-76068a9f4836	Primary solid tumour	UNCID_2167146.edc61caa-7008-45ba-b69b-8998ad510549	Shamonda virus N and NSs genes	NC_018464.1	927	11791	0.00185917	61	9	12889	8.31	8.31	0	0	1
6d1a2d44-72f3-4333-8506-e53cdc4e5185	d4ffafdc-ee83-43df-aa3b-7326503c6438	Primary solid tumour	UNCID_1233771.bb36bff9-44fd-4f93-a82f-8c23658c335c	Murine osteosarcoma virus	NC_001506.1	3811	4	0	0	0	12887	3.78	18.58	0	0	11022
5b2c8981-0771-40cd-ae7c-e5b9ac662239	7c398299-d789-4185-adfa-194817877947	Primary solid tumour	UNCID_2386052.e6e404f0-3317-496c-b4f8-555408a3dfd6	Murine osteosarcoma virus	NC_001506.1	3811	0	0	0	0	12883		19.5	0	0	12853
d2feded2-c367-4561-91af-9d0c7fc6638f	c03ae0f2-dde3-47e8-a046-ce85c86dd77d	Primary solid tumour	UNCID_2043497.f73e06ac-aa61-45be-b666-83279a7fb908	Human endogenous retrovirus K113 complete genome	NC_022518.1	9472	112	0	0	1	12880	17.32	81.37	0	0	11468
ceec8847-7c94-47d4-aaf2-357b4fd20df3	ef974c39-8bac-486b-a395-9d1283e08028	Primary solid tumour	UNCID_2612758.5eef1fb4-f7a7-4e33-bb83-5f589f9a4642	Murine osteosarcoma virus	NC_001506.1	3811	0	0	0	0	12857		16.56	0	0	12766
611eed41-249d-49bc-b64a-cfb19abe7f47	9b5d36b2-8b46-48a4-afa7-0e1936f2d315	Primary solid tumour	UNCID_2611741.9c1dbf62-a42a-4a60-84bb-98715d9a4b60	Murine osteosarcoma virus	NC_001506.1	3811	0	0	0	0	12848		18.26	0	0	12845
e52b541a-ee14-4339-b1db-db00dd32cfaf	47abcd03-c6ff-4777-ac26-f880474092ff	Primary solid tumour	UNCID_2615804.824f212a-b8a3-429e-a8f1-df83302fa1cf	Murine osteosarcoma virus	NC_001506.1	3811	0	0	0	0	12842		18.45	0	0	12808
627b9ff8-2557-4470-824a-b76a8bcd1e9f	aa252f78-ebf3-42f9-86af-bb6e57345706	Primary solid tumour	UNCID_1841237.aa181d66-d198-43ab-920e-a351454194a0	Human endogenous retrovirus K113 complete genome	NC_022518.1	9472	48	0	0	1	12839	14.07	95.16	0	0	12548
86a6a5e0-ffd7-489e-bfd7-0a862164d1d3	2def2a53-d2e8-46f0-8b07-f32dbf1833a4	solid tissue normal	UNCID_1359866.2d8faa2d-336f-46e9-992d-4a5a5dbc4ece	Murine osteosarcoma virus	NC_001506.1	3811	0	0	0	0	12830		19.5	0	0	11881
0cea748c-d2e9-418e-84b0-41a07bddc9da	30f623a3-dae7-41da-ab10-8786d094209e	Primary solid tumour	UNCID_1877737.4351923f-0818-42f3-9869-6963bcd2e98d	Murine osteosarcoma virus	NC_001506.1	3811	0	0	0	0	12819		18.39	0	0	12663
5b2c8981-0771-40cd-ae7c-e5b9ac662239	7c398299-d789-4185-adfa-194817877947	Primary solid tumour	UNCID_2386052.e6e404f0-3317-496c-b4f8-555408a3dfd6	Choristoneura occidentalis granulovirus	NC_008168.1	104710	1	0	0	0	12805	0.05	0.15	0	0	12777
d36a0b54-6e09-4ee2-923b-c1516d78bb03	48e83a4c-c602-494a-80cd-e2f4b4dd701e	Primary solid tumour	UNCID_1841485.416bc8ff-9dd9-4b0c-b0f7-66cb8a437aad	Murine osteosarcoma virus	NC_001506.1	3811	1	0	0	0	12800	1.26	19.21	0	0	12655
f9160e70-27f0-4c8c-a667-b24195ad659c	186d7f36-4e93-4ab2-bc23-95d5cd296656	Primary solid tumour	UNCID_2386003.2de65e78-be71-4f41-be55-d9ef61b277c3	Human endogenous retrovirus K113 complete genome	NC_022518.1	9472	23	0	0	0	12794	8.68	84.85	0	0	12705
6a5e7727-4af9-461c-8144-f93e49fb5279	f228ef91-ecfb-4d1e-8e6a-b43d2185270e	solid tissue normal	UNCID_1896681.d5a6b5e2-f1af-4b1f-bfbe-2b3c05f3f642	Murine osteosarcoma virus	NC_001506.1	3811	1	0	0	0	12791	1.26	17.34	0	0	12678
d4e34fd7-79cb-4a0a-8aa1-b1688f80dde3	88c87cce-4361-499c-9e3a-e9d9040af2db	solid tissue normal	UNCID_1355242.cc827a61-5c7d-41a0-a677-35a52e5eb471	Murine osteosarcoma virus	NC_001506.1	3811	0	0	0	0	12790		18.53	0	0	12502
b41d906b-2fef-45c9-8b3a-c52b5856950e	a7b76662-8380-4f35-9307-99c0acacb904	solid tissue normal	UNCID_1885036.4e169e09-37da-42c9-bed4-2649212d9c6b	Murine osteosarcoma virus	NC_001506.1	3811	0	0	0	0	12788		18.03	0	0	12466
798db560-58b8-47eb-a8ca-05f7748891c5	75d22d59-dec8-4f59-86c8-36b5e9f4fb0d	Primary solid tumour	UNCID_2393885.2099f0da-0318-4b94-a418-d6e6cf65454b	Murine osteosarcoma virus	NC_001506.1	3811	0	0	0	0	12780		17.21	0	0	12368
1da89009-5dbe-4d62-9406-36330f47b738	f8a42feb-fbc9-4a13-bad5-1dcefca2a9bf	Primary solid tumour	UNCID_1375624.488dc8bd-9e74-48b2-a407-914f6e0ba0b6	Murine osteosarcoma virus	NC_001506.1	3811	0	0	0	0	12769		18.53	0	0	12411
680c945d-7bff-47a6-a520-9aaa677fa7ed	e27bc39b-54f1-47b5-ac8f-3245dce690f4	Primary solid tumour	UNCID_2266570.d139f13a-72aa-4bd8-bee2-c60c6bb016f2	Murine osteosarcoma virus	NC_001506.1	3811	0	0	0	0	12738		16.87	0	0	12543
a3a4c83f-c775-4c69-9179-a726379e0fb2	d4f4ddc1-cfd7-4c57-ade6-4f32cb7ffd85	Primary solid tumour	UNCID_2394152.2d669bc4-fb4b-4db9-b6a3-f54dde950056	Human endogenous retrovirus K113 complete genome	NC_022518.1	9472	65	0	0	0	12737	13.48	94.54	0	0	12466
2beeeba8-47fe-4857-8704-e4c63e38c926	928c48a0-68ee-4e28-ae83-9832e52850ca	Primary solid tumour	UNCID_1234543.2031e5cb-18c3-421e-b8af-d5dab73e3a89	Murine osteosarcoma virus	NC_001506.1	3811	2	0	0	0	12709	2.52	19.05	0	0	11286
324fafe4-0109-4273-87ea-f0e212b2be84	08f11bdd-d665-45ab-b1a2-5485d91922c2	Primary solid tumour	UNCID_1870840.a4f08d6b-fdb9-406c-9e55-d03fa1a7ad78	Human endogenous retrovirus K113 complete genome	NC_022518.1	9472	51	0	0	1	12679	12.21	60.17	0	0	12021
f5c35097-25b1-4fee-bb32-790b765a20b1	e9a4c770-665f-454b-81f7-b8ae3f1e154e	Primary solid tumour	UNCID_2394102.7dae2f3c-56cb-425a-8d7f-7113e1cfc72e	Shamonda virus N and NSs genes	NC_018464.1	927	11274	0.00096595	60	8	12667	8.31	8.31	0	0	0
5bc98578-e4c7-4be8-89df-f26aa5d545a9	9f751c9d-ad41-4f02-b7f8-12423857d418	Primary solid tumour	UNCID_1225262.e0881b2c-c095-4742-ba07-71286ed84d93	Murine osteosarcoma virus	NC_001506.1	3811	0	0	0	0	12662		18.03	0	0	12095
ab7bf9ef-55f2-41fa-bdb1-f7b7c79b9a48	3fa3cffe-40f1-4853-9cbb-54a99ffd6108	Primary solid tumour	UNCID_2658128.ed257c43-c4be-42c9-8968-82bb9c0b8ce2	Shamonda virus N and NSs genes	NC_018464.1	927	11074	0.00093251	61	9	12661	8.41	8.41	0	0	0
93a64949-b304-43aa-be70-ec151a37fd9c	570ddfb3-2721-42b6-9604-2de6b6090031	Primary solid tumour	UNCID_2177016.f974f0e8-cbca-4d1f-a435-937f945ea3dc	Shamonda virus N and NSs genes	NC_018464.1	927	11504	0.00093633	59	7	12655	8.31	8.31	0	0	0
5807f769-5be7-4d07-a415-033dabfacff2	ab540819-9531-4e99-868a-751649f25e6a	Primary solid tumour	UNCID_2386330.c44359a0-d7c7-45bc-80e7-5139d4a77234	Choristoneura occidentalis granulovirus	NC_008168.1	104710	3	0	0	0	12646	0.05	0.15	0	0	12568
199c6d34-6693-4533-a2ae-c83acedfc004	341940fc-dd2a-485c-a359-d5e5edb22312	Primary solid tumour	UNCID_2391262.f0c1b588-ebe6-4f6c-a013-c36091c8e29c	Murine osteosarcoma virus	NC_001506.1	3811	0	0	0	0	12644		18.29	0	0	12419
75360206-d41f-4ee7-8945-beb259f9b32c	f16ce517-d51d-499a-a4c4-a6844fefa52c	Primary solid tumour	UNCID_1531305.4a54f172-9435-4e46-8396-405634425db2	Human endogenous retrovirus K113 complete genome	NC_022518.1	9472	37	0	0	0	12634	12.77	93.13	0	0	12169
9fb7ac6a-c6c6-48ec-93b8-e7b84aa58476	f4e9a9f9-263c-4ced-a8fb-6cb0fb088983	Primary solid tumour	UNCID_2322764.9a4b7216-886c-4247-bcf3-22abc9d10835	Human endogenous retrovirus K113 complete genome	NC_022518.1	9472	71	0	0	0	12634	14.69	96.79	0	0	11463
225bc907-afa6-424e-a618-2eb6bbf191eb	b2bcc97f-03a6-409a-8b91-78221cb10d7f	Primary solid tumour	UNCID_2657785.0da1e08f-d489-4579-a1ac-5cd79072ce9a	Human endogenous retrovirus K113 complete genome	NC_022518.1	9472	26	0	0	0	12625	8.76	89.55	0	0	12490
11551cf5-d8e8-4d4b-bf05-aa197f25dabe	7bc369b7-007b-4b10-bd92-5d326dabf675	Primary solid tumour	UNCID_1359633.07b4fdf4-19af-42f6-8c17-520047dce246	Human endogenous retrovirus K113 complete genome	NC_022518.1	9472	42	0	0	0	12624	13.52	96.23	0	0	12350
c2685608-9e8d-46d2-91de-cf3be34362ba	98240f19-bca7-4001-8aa2-4d790c7c4c53	solid tissue normal	UNCID_2391623.6c5a212a-4dab-45a5-854d-296f0a6ee7c3	Human endogenous retrovirus K113 complete genome	NC_022518.1	9472	49	0	0	0	12613	13.3	95.8	0	0	12212
ecb5e501-1682-4dab-988d-70b8f01c470f	717c0fd3-527b-4d5e-a9ab-0f141fcc84e8	Primary solid tumour	UNCID_2403186.dc0bcf42-993d-4119-b91e-399a639c1480	Human endogenous retrovirus K113 complete genome	NC_022518.1	9472	54	0	0	1	12605	15.09	93.59	0	0	12373
0d98f39e-cf75-4d68-8b25-1df098bd4930	24d7d4d8-f5c1-4d71-80e0-72a429fc9dbd	Primary solid tumour	UNCID_2381167.1a9b6614-f2fd-4a0f-9586-a8b7d339c7ca	Murine osteosarcoma virus	NC_001506.1	3811	1	0	0	0	12598	1.26	14.27	0	0	12451
cbc53357-b90e-459c-ad5d-b9457084e2e7	4434864a-8a0d-488e-b9a7-6749719663e5	Primary solid tumour	UNCID_2394054.6d249571-1535-4db3-9860-a56a02941200	Human endogenous retrovirus K113 complete genome	NC_022518.1	9472	31	0	0	1	12588	11.93	95.21	0	0	12230
e3969bf5-b0cc-49e3-b8cb-3d9e98f1676d	bd18dd01-d894-4bdd-9ce2-e25705a52a57	Primary solid tumour	UNCID_1211934.f4463436-536d-412e-824c-0c623a244da5	Human endogenous retrovirus K113 complete genome	NC_022518.1	9472	66	0	0	0	12586	12.93	91.52	0	0	11176
3fb026cb-327c-495c-adbe-a80f7c5c80b4	d7e22af5-88aa-4a83-985c-1d346dff652d	Primary solid tumour	UNCID_2613689.93dcc430-967c-4410-97ec-c3c814d9b826	Murine osteosarcoma virus	NC_001506.1	3811	1	0	0	0	12575	1.26	18.37	0	0	12569
b13d4e3d-898e-4339-a506-110b8e803b6e	f6743ff8-542e-4fde-8ff2-4878fcabffda	Primary solid tumour	UNCID_2396626.1f891baf-2b98-4c2f-8f5f-799018220513	Choristoneura occidentalis granulovirus	NC_008168.1	104710	3	0	0	0	12571	0.05	0.12	0	0	12443
58f191cf-3c24-4d57-8a50-f7b7ec8f175d	aa405b5f-f75d-486a-96f3-1df7add18193	Primary solid tumour	UNCID_2391434.ca36f013-1f5d-41f4-85a5-2b8a149a5cfa	Human endogenous retrovirus K113 complete genome	NC_022518.1	9472	50	0	0	0	12544	12.66	95.1	0	0	12055
a863236e-3fd1-42b5-a3eb-49f91bb072e7	fadd80e3-8087-4494-a8f0-1caa92acbb67	Primary solid tumour	UNCID_2615174.692c9e12-4ebc-43e2-a520-6e22b6b4e8ed	Human endogenous retrovirus K113 complete genome	NC_022518.1	9472	41	0	0	1	12540	13.3	96.19	0	0	12261
b305b74b-8977-4074-8b80-ffc75d7b8531	c4c1b5be-a0e7-4968-92de-7f34c71207fb	Primary solid tumour	UNCID_2172485.631b5e57-557b-48d1-a263-5c1b456e73b2	Human endogenous retrovirus K113 complete genome	NC_022518.1	9472	81	0	0	2	12537	14.94	72.56	0	0	11319
26875c49-c798-4c8b-998a-0b9559115831	b751083d-be6d-45da-be97-a6d41d8ebe97	Primary solid tumour	UNCID_2391586.56336ee0-a1f8-4426-adec-b1c92d96891f	Human endogenous retrovirus K113 complete genome	NC_022518.1	9472	31	0	0	0	12509	11.12	91.56	0	0	12214
08e17de6-fe0d-4ff0-b588-1cf1ab03f594	aca312ab-6dbd-4183-8b22-8f37834f3426	Primary solid tumour	UNCID_1464483.a15d99f4-2e43-4fb8-93d5-6cc582b12237	Murine osteosarcoma virus	NC_001506.1	3811	2	0	0	0	12501	1.86	18.11	0	0	12209
4769eff8-1976-426e-9ac0-85bb370cab1f	9b84601b-ee05-4c15-afe3-7bfa7ca5ffac	Primary solid tumour	UNCID_1325498.f57a7df0-0aaf-4181-b8c1-f50133964823	Choristoneura occidentalis granulovirus	NC_008168.1	104710	13	0	0	0	12496	0.11	0.16	0	0	12310
e78a6ec2-9c2a-4a5c-9ee7-a69513592096	3fae5b76-9e22-4eab-a7fc-13139b2b97c4	Primary solid tumour	UNCID_2172611.6af0bf8a-6243-493b-92f5-4ea2604d35cd	Murine osteosarcoma virus	NC_001506.1	3811	1	0	0	0	12490	1.26	18.58	0	0	12078
9eebd2ec-af9d-493c-a006-a436c28d4cd3	d44d4bcb-beb1-4464-acd2-9972751f5018	Primary solid tumour	UNCID_1372461.f18be8ba-45a0-4db4-90e7-9f0998eb959e	Murine osteosarcoma virus	NC_001506.1	3811	0	0	0	0	12475		17.16	0	0	12060
a70549d1-2bc4-4a1e-977a-f24b1c70d4c0	7d0c6960-710f-42c7-889e-c3a7d4a30b3c	Primary solid tumour	UNCID_2615370.b5d317d7-382e-4695-9f30-bb6664b3189f	Murine osteosarcoma virus	NC_001506.1	3811	0	0	0	0	12443		17.45	0	0	12393
a9360ccf-07bc-4c71-80f3-e638b3b88cf0	d33074f0-5f88-4995-9439-76068a9f4836	Primary solid tumour	UNCID_2167146.edc61caa-7008-45ba-b69b-8998ad510549	Choristoneura occidentalis granulovirus	NC_008168.1	104710	65	0	0	0	12441	0.17	0.17	0	0	12065
a7086ff4-1aa3-4d27-bf97-987269b2ebe6	3f3128c9-1072-443c-b6ae-8b63166fa9a4	Primary solid tumour	UNCID_2314619.81ee8dcb-89dd-462e-b5de-2394bc6d522b	Shamonda virus N and NSs genes	NC_018464.1	927	11313	0.000514867	59	4	12428	8.31	8.31	0	0	1
1a2cf323-2c13-4ffb-91f7-1a6a3b627012	daa9292e-8012-4aa2-8221-ad65fb1c7b78	Primary solid tumour	UNCID_2476787.8d4a6058-e687-4bb7-afdc-e9936fdc49b1	Human endogenous retrovirus K113 complete genome	NC_022518.1	9472	40	0	0	2	12397	13.53	93.92	0	0	12186
c0dabc00-b14e-456b-8eea-39ba512dea8a	b5b3871c-078c-46a7-ac50-ef916d4a6781	solid tissue normal	UNCID_1897068.1eda4d9f-e9a1-4ee7-8c71-559c8940b751	Human endogenous retrovirus K113 complete genome	NC_022518.1	9472	40	0	0	0	12384	9.47	85.85	0	0	12094
a9272dfa-c8a7-460a-82d9-1c129dd9389e	8c0d361f-eaab-4768-90f2-b7a610e2bbb1	Primary solid tumour	UNCID_2601036.024fc1c9-4502-4293-a555-9bb7e5536f45	Human endogenous retrovirus K113 complete genome	NC_022518.1	9472	23	0	0	0	12380	7.49	87.13	0	0	12242
bec25345-82c0-465e-a1c5-f73bdd2fc4ae	74602e83-3ee3-4ee7-b05a-135fbdddcc5c	Primary solid tumour	UNCID_2380915.6f4d55e9-37fc-40c3-92d0-5bdabc063447	Murine osteosarcoma virus	NC_001506.1	3811	0	0	0	0	12371		17.87	0	0	12326
2c85548b-d1fd-4fc8-9908-60205a42e080	00e41e6a-9fe7-44f9-978b-7b05b179506a	Primary solid tumour	UNCID_1896790.07384291-d5cc-44d8-a025-f10636c91691	Human endogenous retrovirus K113 complete genome	NC_022518.1	9472	45	0	0	0	12368	11.91	86.13	0	0	12257
1fa3e5c2-e415-42fa-aea3-f6c84959522a	5dd69c3e-9a3d-450c-9f10-10b4d6daeeba	Primary solid tumour	UNCID_1730274.ee8dbce4-8e78-42dd-b090-8de64629f92f	Murine osteosarcoma virus	NC_001506.1	3811	0	0	0	0	12367		18.37	0	0	12034
6d8ce214-3a06-4f7c-858b-709a40ebbe25	721e76d0-4b1d-4e78-adb8-1344b8030062	Primary solid tumour	UNCID_1210802.063f416b-291b-4242-acb4-9587a2dc3244	Human endogenous retrovirus K113 complete genome	NC_022518.1	9472	95	0	0	0	12355	16.31	99.81	0	0	10785
aa7850ac-fb78-433b-8d55-a24c05935db5	582d1177-73b0-4a9c-8505-70d6b402bd01	Primary solid tumour	UNCID_1340123.9675123f-6606-4e75-be55-3ef938c72178	Enterobacteria phage phiX174 sensu lato	NC_001422.1	5386	118	0	0	2	12350	67.79	100	93	11415	0
4c3d7972-4a67-4858-911f-57e20643aebb	f6935f67-5c62-4774-8346-711f36f3b547	Primary solid tumour	UNCID_2615025.dda7df91-6e67-46d3-bfdc-d5bde725f44c	Encephalomyocarditis virus	NC_001479.1	7835	103	0	0	0	12338	1.38	1.6	91	0	16
9b3b019c-b8d4-498c-905c-27dbd44afe20	661dc657-d2b3-44fa-b859-2c4ee42b0046	Primary solid tumour	UNCID_2391449.3aba16f9-47fe-419a-92d3-c73049adce2b	Murine osteosarcoma virus	NC_001506.1	3811	0	0	0	0	12308		18.39	0	0	11956
95d6e1d3-91c1-40e5-986d-1c5abb33a03f	6845076e-e940-4437-8618-81db4a447544	Primary solid tumour	UNCID_1225727.67816085-c038-4c4f-86f0-b03e6da18aee	Human endogenous retrovirus K113 complete genome	NC_022518.1	9472	61	0	0	0	12304	13.67	80	0	0	11430
ece85143-957d-4ad1-bfcc-b71307efb911	ce2b7e17-424e-4954-8a68-19d7f98d2e7e	Primary solid tumour	UNCID_1233995.6a2c4d22-f7b6-4e0a-bd71-a669786da5b1	Murine osteosarcoma virus	NC_001506.1	3811	2	0	0	0	12303	1.34	16.48	0	0	10058
2e3e6d4d-d87c-4993-8f41-076cd028c485	3fa83688-1724-42cb-a600-472e4c500e89	Primary solid tumour	UNCID_2172693.deeaffd6-c733-4fc1-857e-693a49b73423	Human endogenous retrovirus K113 complete genome	NC_022518.1	9472	89	0	0	2	12300	17.11	69.17	0	0	11439
d6520ff3-719d-4953-b5cb-06ed4d02a272	91e249a6-b0b0-487e-9fad-0e9f5798dcae	Primary solid tumour	UNCID_1849089.b7f3a96d-01f8-4ef2-a71d-2c684bd18812	Shamonda virus N and NSs genes	NC_018464.1	927	11827	0	0	0	12293	8.31	8.31	0	0	133
a6f36349-5e5d-4d06-bba2-0792ff0f0ee3	d7763066-fb06-4519-9188-5de7dd12fdb7	Primary solid tumour	UNCID_2232913.0502e061-ae1d-4384-b2a5-24091a92eeab	Murine osteosarcoma virus	NC_001506.1	3811	1	0	0	0	12292	1.26	17.32	0	0	12170
1f3baf15-bca3-4f5a-b3d8-128bf05882f8	aa8b99fd-973f-465d-ae24-3421fe784687	Primary solid tumour	UNCID_2314389.e311b8ad-1c32-4ccc-8e42-f7a8bae8b7d9	Human endogenous retrovirus K113 complete genome	NC_022518.1	9472	52	0	0	3	12291	13.25	92.5	0	0	11938
8f105d0d-0630-46fc-8168-dcba11a5197f	007f9081-5093-4323-b4f8-cd510bf20705	Primary solid tumour	UNCID_1730291.47d13480-7771-450a-ab70-07c8ca2eb14f	Murine osteosarcoma virus	NC_001506.1	3811	1	0	0	0	12272	1.26	16.56	0	0	11935
728497c3-ad8b-49e1-ac0e-9a28c48404e5	74c7dd37-7ff5-47ac-aeb7-14202871b6f1	Primary solid tumour	UNCID_2385909.e6310fd5-418f-4315-8c0a-78b05a95c214	Human endogenous retrovirus K113 complete genome	NC_022518.1	9472	23	0	0	0	12268	8.94	83.39	0	0	12161
4769eff8-1976-426e-9ac0-85bb370cab1f	9b84601b-ee05-4c15-afe3-7bfa7ca5ffac	Primary solid tumour	UNCID_1325498.f57a7df0-0aaf-4181-b8c1-f50133964823	Shamonda virus N and NSs genes	NC_018464.1	927	10271	0.00133085	49	6	12264	8.31	8.31	0	0	0
b6b501ca-f660-41cd-b459-0cc82a704771	9a8e27c9-614b-491f-913d-429dfc4e2c4d	Primary solid tumour	UNCID_2221552.8adec7c9-1c95-419b-9876-a3f9d068d392	Human endogenous retrovirus K113 complete genome	NC_022518.1	9472	82	0.0588235	96	5	12255	20.07	84.15	0	0	11833
e8fa37b1-2e31-44b6-ba77-3e46da7e4fee	a7045324-cb44-4b37-bbaf-641642c1d903	Primary solid tumour	UNCID_2457817.baeaec83-29cf-4fcd-b6b4-6054510d9d86	Human endogenous retrovirus K113 complete genome	NC_022518.1	9472	28	0	0	0	12243	9.36	89.25	0	0	12041
37103479-02bd-45e8-95b3-7a4a78523999	e27c50e2-2a41-4f8c-9ef8-2bc51fb0c23e	Primary solid tumour	UNCID_1464448.fb687a9b-dcb1-46e9-b175-fd28c7242c2b	Murine osteosarcoma virus	NC_001506.1	3811	0	0	0	0	12242		18.11	0	0	11931
90cba332-6646-4eb4-87ce-000ea4a841a4	1426b4bf-f4a5-477c-bbbb-e0e656549764	solid tissue normal	UNCID_1346096.e74de9a3-6dd4-42b7-b92c-eba3e3827bed	Murine osteosarcoma virus	NC_001506.1	3811	0	0	0	0	12167		17.63	0	0	11593
a7086ff4-1aa3-4d27-bf97-987269b2ebe6	3f3128c9-1072-443c-b6ae-8b63166fa9a4	Primary solid tumour	UNCID_2314619.81ee8dcb-89dd-462e-b5de-2394bc6d522b	Murine osteosarcoma virus	NC_001506.1	3811	0	0	0	0	12160		17.32	0	0	11992
96790c2c-2e6e-487f-a575-b9f1252ce972	deb57bd8-545f-477a-9a86-6bc6db257270	Primary solid tumour	UNCID_2135643.b38350db-b102-4a38-9edb-0089ca95840b	Human endogenous retrovirus K113 complete genome	NC_022518.1	9472	58	0	0	0	12155	14.92	84.6	0	0	11410
e8db9ebc-0e20-43b3-9d9c-2b6a26c6b0ed	27953774-e97b-48e7-b966-1ec1e9c830b4	Primary solid tumour	UNCID_2600210.d04b0992-91fb-4af2-92cd-dbb361a1b83f	Murine osteosarcoma virus	NC_001506.1	3811	0	0	0	0	12155		18.34	0	0	11978
13705117-87cb-40d8-bf8a-ed91aea397a0	56353d9c-9578-4d62-9dcd-92d800efdea0	Primary solid tumour	UNCID_2411526.cff667cc-724f-4f8a-96c0-cdd6512805a2	Encephalomyocarditis virus	NC_001479.1	7835	46	0	0	0	12121	1.4	1.52	72	0	12
37103479-02bd-45e8-95b3-7a4a78523999	e27c50e2-2a41-4f8c-9ef8-2bc51fb0c23e	Primary solid tumour	UNCID_1464448.fb687a9b-dcb1-46e9-b175-fd28c7242c2b	Human endogenous retrovirus K113 complete genome	NC_022518.1	9472	23	0	0	0	12109	8.39	91.35	0	0	11736
67c95255-97f0-41ee-99a3-cec801512829	5f69ca7d-f8e0-4f5b-9987-1e5c234eb759	Primary solid tumour	UNCID_2314384.94399af6-33b3-4622-a5b1-d2e446061980	Human endogenous retrovirus K113 complete genome	NC_022518.1	9472	44	0	0	0	12103	13.37	93.13	0	0	11553
026fcc86-6f9d-4a61-aafe-97c8f6cc4ba5	1bcb1132-a9fc-4f03-bbed-abaf80c7a24a	Primary solid tumour	UNCID_2482391.abef0f85-b339-476f-bc5b-faded3ad6cf7	Human endogenous retrovirus K113 complete genome	NC_022518.1	9472	52	0	0	0	12103	15.9	91.04	0	0	11777
144e0265-c04e-4538-a721-94def2570486	c039014f-821c-43d6-9d3c-914f9c8d98fa	Primary solid tumour	UNCID_1209270.9caa440e-a8a6-4851-b62e-4ebb09412fad	Human endogenous retrovirus K113 complete genome	NC_022518.1	9472	28	0	0	0	12095	13	89.02	0	0	11077
2ce7ba34-3755-46fd-9877-04eec1d0349b	f3e93819-a8f5-4d15-a416-3edd42aa52d1	Primary solid tumour	UNCID_2166849.95fd9476-083d-41d5-a7dc-a605673b82d3	Human endogenous retrovirus K113 complete genome	NC_022518.1	9472	103	0	0	3	12091	16.99	58.98	0	0	11523
44e15d3b-8ca2-44ee-82a2-1984e6c468f6	84a5d5fc-7350-4846-a1bc-8bfadbcff8dc	Primary solid tumour	UNCID_2519592.66635f8c-2731-4231-9b71-f68f7d5f8072	Human endogenous retrovirus K113 complete genome	NC_022518.1	9472	58	0	0	1	12089	15.12	78.29	0	0	11786
9f03470e-516e-4d9c-8424-0d7a05780504	e0dfc37a-4a2e-4353-9673-241b100b3467	Primary solid tumour	UNCID_2599826.ac245ce7-dd49-4b6e-8692-6cf440e99b89	Human endogenous retrovirus K113 complete genome	NC_022518.1	9472	44	0	0	0	12089	12.13	97.49	0	0	11930
15a638fe-4dfd-4280-ad40-5e0d5fde3812	ba0c9096-5f35-4f0a-ae98-ee1a695b55f0	Primary solid tumour	UNCID_1215213.2bd35c12-2701-45c4-a6ea-981667028597	Murine osteosarcoma virus	NC_001506.1	3811	0	0	0	0	12048		17.19	0	0	11634
dc782fd9-4012-41c2-b9b8-0b8a65423df0	666d8b0c-593f-4ec3-b16a-2dadbead8c32	Primary solid tumour	UNCID_2403599.de7d6e8a-7408-4011-be1a-52e3cc9fa61b	Human endogenous retrovirus K113 complete genome	NC_022518.1	9472	41	0	0	0	12048	12.77	97.96	0	0	11806
ebb5b531-f26f-493c-bf2d-29f1d8118872	3e290dc6-aba3-4135-b844-3e8c4cc8a25f	Primary solid tumour	UNCID_1849344.da8ee6ab-5fde-462b-96ad-b45b9441e495	Pandoravirus salinus	NC_022098.1	2473870	236	0	0	2	12044	0.05	0.09	5351	2514	9769
1c2a0f48-b53c-4c9a-bb84-b7455c25e3c8	3de1a86b-aaeb-4f0d-9f32-1fda924198d7	Primary solid tumour	UNCID_2612762.c672c2b4-da56-4584-9126-4d59b5cecc1b	Murine osteosarcoma virus	NC_001506.1	3811	0	0	0	0	12029		18.53	0	0	11863
cd8ace8b-2a7d-4de9-82ad-bbae2d028df9	14c2819b-9afc-4c89-849f-530e289d55bf	Primary solid tumour	UNCID_2614660.af080299-4f21-42bb-8477-8d7414cdaf9f	Murine osteosarcoma virus	NC_001506.1	3811	0	0	0	0	12006		17.5	0	0	11992
60d16cc3-08ef-41a1-8de0-aea3a7994f70	5d8c9b90-8d40-4cdd-900d-03681bc2d2a6	Primary solid tumour	UNCID_2519566.8a7c238f-3e35-4156-b84d-44a95f8653bc	Murine osteosarcoma virus	NC_001506.1	3811	1	0	0	0	12003	1.26	18.71	0	0	11885
4cd7f57c-fd19-4def-a5fb-dca3dbc10320	ff52fa2f-bd12-4de0-9f5c-cd330ffb5fb3	Primary solid tumour	UNCID_2411798.c291389a-1dfd-4eef-9542-7269a8bd797a	Human endogenous retrovirus K113 complete genome	NC_022518.1	9472	39	0	0	0	11993	10.65	91.14	0	0	11796
dffc7994-e957-4451-a9db-56d4560d6547	5a92ec4c-36ee-4588-aca2-e3303f29c7ad	Primary solid tumour	UNCID_1248026.71b37147-df4c-40ef-b57a-57c2f692de06	Human endogenous retrovirus K113 complete genome	NC_022518.1	9472	57	0	0	2	11989	14.82	90.4	0	0	11699
e8bcc7f5-b514-4fc7-b07b-fd4aa8821463	dc20ecf0-2807-4675-a7fd-8ead1cee7ea0	Primary solid tumour	UNCID_2391416.ecbb33ff-c485-485f-a169-6bb7c1c84baf	Murine osteosarcoma virus	NC_001506.1	3811	0	0	0	0	11969		17.74	0	0	11874
8a59b137-8e5e-4484-a9a9-65a596a47ef8	5dc7e186-7e01-4a54-8ae8-350dace2297b	Primary solid tumour	UNCID_2391725.4dc2d981-d303-4dd8-8ef5-1d1bcd0e8250	Murine osteosarcoma virus	NC_001506.1	3811	0	0	0	0	11959		18.05	0	0	11811
30f54dd8-fd85-407e-816c-c9db4c1d79ee	9b015929-99eb-4e74-8fbf-6b2e6d7f08e4	Primary solid tumour	UNCID_2135717.613b606c-0d1e-49ff-bd2b-30fa17b14fb6	Murine osteosarcoma virus	NC_001506.1	3811	0	0	0	0	11940		19.36	0	0	11583
90811d39-d677-4955-8b62-ed36dfe86a5b	8ad78c4f-c84c-4f9e-88c9-42a05eb65498	solid tissue normal	UNCID_1269249.f2ad4c22-c476-44af-a8ca-dffcae313ae2	Murine osteosarcoma virus	NC_001506.1	3811	0	0	0	0	11912		17.48	0	0	11697
6bd8573d-535f-4f6d-8eaf-60918b5da578	2dee4bd8-b00e-4f8a-bfea-5d8d1a068202	Primary solid tumour	UNCID_1236971.8f097693-4c17-42f4-b319-dd3b4ae93005	Human endogenous retrovirus K113 complete genome	NC_022518.1	9472	34	0	0	0	11888	9.66	97.64	0	0	11635
112333fc-73ce-4c76-bc3a-9cb8f0cf0f62	da5b0169-e4f4-4674-b348-220af03ff4b5	Primary solid tumour	UNCID_1848637.783062c7-cf22-426d-8cd1-52ecdd28b43d	Pandoravirus salinus	NC_022098.1	2473870	270	0	0	2	11860	0.05	0.08	7691	4762	9384
b3e9aa2d-b3ba-45e7-b3d3-70837fde3600	8cc7679d-b963-4b45-b3f8-dcf80ea6cc71	Primary solid tumour	UNCID_2386128.2345f76d-8250-4586-a15a-633ac5abc070	Human endogenous retrovirus K113 complete genome	NC_022518.1	9472	41	0	0	0	11849	11.93	92.09	0	0	11535
2f91086c-adcd-4a79-96aa-58819ab28a57	d5c43a14-21ab-4178-ae33-2d8b7baa256f	Primary solid tumour	UNCID_1228161.f1503f33-421a-4d7b-8e87-d73f5cbcc760	Murine osteosarcoma virus	NC_001506.1	3811	0	0	0	0	11846		18.71	0	0	11074
38336db5-6ca9-48d5-bf4f-1f92c8070ca2	351239db-52d3-4ab5-bd4f-8feaa6701ba1	Primary solid tumour	UNCID_2402877.8697017a-b4d9-4f19-8887-168e80124ebd	Murine osteosarcoma virus	NC_001506.1	3811	0	0	0	0	11839		17.84	0	0	11770
8ef6a082-c440-481b-acbd-cd4c0d15a90b	256f5bcf-10a9-47be-b265-cfa707d24097	Primary solid tumour	UNCID_2386195.c16ddaf4-4bfe-4917-a208-aa5a89beb17e	Murine osteosarcoma virus	NC_001506.1	3811	0	0	0	0	11833		19.52	0	0	11726
b3e9aa2d-b3ba-45e7-b3d3-70837fde3600	8cc7679d-b963-4b45-b3f8-dcf80ea6cc71	Primary solid tumour	UNCID_2386128.2345f76d-8250-4586-a15a-633ac5abc070	Murine osteosarcoma virus	NC_001506.1	3811	0	0	0	0	11832		19.65	0	0	11692
9b4b5bba-a33f-4ba8-9143-33028556e3e6	922e5166-85f5-4365-9c09-f8bdc1722da6	Primary solid tumour	UNCID_1367805.28ebf50e-d63f-439e-8e16-4a815eccb465	Human endogenous retrovirus K113 complete genome	NC_022518.1	9472	101	0.0344828	96	1	11821	16.51	98.7	0	0	10740
f22e8b2d-68dd-4276-b57c-a068ced06ea5	0d498226-e22a-44a4-9ef8-1da8e83fa55b	Primary solid tumour	UNCID_2314385.a4e4f617-d329-4c8f-8cbd-f6111c427f71	Shamonda virus N and NSs genes	NC_018464.1	927	10619	0	0	6	11805	8.31	8.31	0	0	0
dc782fd9-4012-41c2-b9b8-0b8a65423df0	666d8b0c-593f-4ec3-b16a-2dadbead8c32	Primary solid tumour	UNCID_2403599.de7d6e8a-7408-4011-be1a-52e3cc9fa61b	Shamonda virus N and NSs genes	NC_018464.1	927	10634	0.000533974	61	5	11805	8.31	8.52	0	0	1
f769b0d1-5736-4a74-a418-9d66a6be5b75	7315bb0a-96a1-45ab-a704-b084d237cf5c	Primary solid tumour	UNCID_2245620.9bf3daf6-37b4-4dea-92e9-6ed6e54f69f6	Murine osteosarcoma virus	NC_001506.1	3811	1	0	0	0	11782	1.26	18.16	0	0	11613
f5c35097-25b1-4fee-bb32-790b765a20b1	e9a4c770-665f-454b-81f7-b8ae3f1e154e	Primary solid tumour	UNCID_2394102.7dae2f3c-56cb-425a-8d7f-7113e1cfc72e	Murine osteosarcoma virus	NC_001506.1	3811	0	0	0	0	11782		18.26	0	0	11710
9fb7ac6a-c6c6-48ec-93b8-e7b84aa58476	f4e9a9f9-263c-4ced-a8fb-6cb0fb088983	Primary solid tumour	UNCID_2322764.9a4b7216-886c-4247-bcf3-22abc9d10835	Murine osteosarcoma virus	NC_001506.1	3811	0	0	0	0	11766		17.92	0	0	10893
3e598be1-f16d-4efd-9d30-f9bfe7c85cf3	fb7e9935-32a2-422b-8004-88b827a686c2	Primary solid tumour	UNCID_1531356.b081b1a5-2ab9-401b-a892-83e1d51ade54	Murine osteosarcoma virus	NC_001506.1	3811	0	0	0	0	11764		17.95	0	0	11492
aefd6142-dccb-45f5-a05e-cef002f81057	270447ca-19ee-45a2-982e-032325dab05f	Primary solid tumour	UNCID_1567626.940cfbb0-1808-41e0-8b13-4447b0d3c8cc	Murine osteosarcoma virus	NC_001506.1	3811	0	0	0	0	11751		16.66	0	0	11531
084c6d1f-047e-4b0e-9034-3b0fc18d510d	36b87d12-9f96-460f-a3b5-a4c08cbf5b07	Primary solid tumour	UNCID_1272457.938046b4-330f-49e1-99b3-4cc4a1a1e48d	Human endogenous retrovirus K113 complete genome	NC_022518.1	9472	29	0	0	2	11746	8.89	65.24	0	0	11651
112333fc-73ce-4c76-bc3a-9cb8f0cf0f62	da5b0169-e4f4-4674-b348-220af03ff4b5	Primary solid tumour	UNCID_1848939.783062c7-cf22-426d-8cd1-52ecdd28b43d	Shamonda virus N and NSs genes	NC_018464.1	927	11150	0	0	1	11735	7.98	7.98	0	0	78
c6e0f83f-aba3-4705-abac-c81c885b53ba	1d7ffbe7-6139-412b-8739-8082a63a2b33	Primary solid tumour	UNCID_1265853.9584ae14-c30b-421b-8975-b5b1bb94a465	Murine osteosarcoma virus	NC_001506.1	3811	1	0	0	0	11662	1.26	17.24	0	0	11039
89fb9220-8f32-4030-91ee-b02264995f6d	88c87cce-4361-499c-9e3a-e9d9040af2db	Primary solid tumour	UNCID_1362316.cd77237d-0598-41cd-b12c-eea4b9c06e6d	Human endogenous retrovirus K113 complete genome	NC_022518.1	9472	64	0	0	0	11643	15.7	82.61	0	0	10840
a0fd8790-8db2-4a4f-8fd6-657b263e1579	0f01ec33-00a8-4188-a8f0-e90d46ad9bc7	Primary solid tumour	UNCID_1536320.104e14d3-f1d5-443f-88fd-6d67c98b1eff	Human endogenous retrovirus K113 complete genome	NC_022518.1	9472	27	0	0	0	11632	9.32	71.06	0	0	11366
7994bab1-ac41-4910-ae43-f4142db33684	ab378ad0-1881-403f-9e85-d6f97e7b7c81	Primary solid tumour	UNCID_1779734.139abcca-ef3c-4520-9829-ebf4915d6b92	Murine osteosarcoma virus	NC_001506.1	3811	0	0	0	0	11626		18.97	0	0	11346
95115646-d495-40a4-9770-6700778e4ca9	083cc988-19a5-49b4-97c0-4e7bcc5d5c08	Primary solid tumour	UNCID_2620252.adda35fc-181d-4a0c-9afe-f2bdd83ab087	Murine osteosarcoma virus	NC_001506.1	3811	0	0	0	0	11626		18.21	0	0	11609
661e975a-2420-4adf-869b-9d66f4f03399	9e48644f-d498-42b0-871b-d11f676241e2	Primary solid tumour	UNCID_2044050.d8012229-3666-4380-9d2a-2beaca772242	Murine osteosarcoma virus	NC_001506.1	3811	6	0	0	0	11622	3.23	16.61	0	0	10500
f9f392d3-e3c0-4cf2-ac7d-f21a497f716a	49197847-cc83-4ce1-8397-d09cea4c4928	Primary solid tumour	UNCID_2457718.e10fe58f-7ceb-4ad8-bce3-5ffbefc05cb5	Murine osteosarcoma virus	NC_001506.1	3811	0	0	0	0	11589		19.44	0	0	11512
d26e51b6-672e-4a2f-8e0f-a6dfb6f5ef8b	486d225f-eca6-499b-a142-dd86137b22e4	Primary solid tumour	UNCID_2394153.eecb9837-09fc-4e99-93d3-d3686c9783da	Human endogenous retrovirus K113 complete genome	NC_022518.1	9472	43	0	0	0	11588	12.25	82.69	0	0	11362
cb123fb8-700c-4bc9-bc5a-e1816f19f64d	6bbbe263-3632-4567-912c-95bc9940a1dd	Primary solid tumour	UNCID_2136679.99b27a89-5e60-4b2f-8d54-2bea08ac897c	Murine osteosarcoma virus	NC_001506.1	3811	2	0	0	0	11567	1.23	18.89	0	0	10680
70bf0c3e-0c06-4168-996c-46783752fa37	6394e00a-1f6f-4ea2-b885-373bbb59def9	Primary solid tumour	UNCID_1321964.f7ab806e-12d3-4dfc-90bf-cc49851cc34b	Murine osteosarcoma virus	NC_001506.1	3811	0	0	0	0	11544		18.89	0	0	11246
b8852ba4-d41a-434d-9ec8-dc44961b6e77	25c669b3-4d4a-4142-a403-677be8522875	Primary solid tumour	UNCID_2157137.025caa8f-3290-488b-b7d0-aacf769a53e4	Human endogenous retrovirus K113 complete genome	NC_022518.1	9472	44	0	0	1	11544	13.46	66.97	0	0	11217
951c894e-9354-45ad-834a-ffc04441a3a9	1426b4bf-f4a5-477c-bbbb-e0e656549764	Primary solid tumour	UNCID_1362258.0d9fb905-5374-4054-b799-9c4c4efd36d6	Human endogenous retrovirus K113 complete genome	NC_022518.1	9472	83	0	0	4	11539	16.45	99.49	0	0	10785
0c6f048a-0b88-48ed-9e96-fc076d6ffa67	df4a7caa-6289-4157-8cb4-6ce8784e7506	Primary solid tumour	UNCID_1773274.6fb7bc7b-2198-410d-998d-fb9a3f8cb3fe	Human endogenous retrovirus K113 complete genome	NC_022518.1	9472	26	0	0	1	11506	11.36	84.66	0	0	11004
2da1afb8-cbcc-4eeb-9c16-f4eedffc8adf	5e15dcc7-932e-4d9a-a765-bd5ff1cd7aea	Primary solid tumour	UNCID_2394101.419e456e-40fc-4bc7-8b9f-c54d9935b7e2	Murine osteosarcoma virus	NC_001506.1	3811	0	0	0	0	11502		17.53	0	0	11443
a4704150-38cd-4f08-b05e-548a526e0c79	a8396f6d-53e2-4664-a3e2-df061d022108	Primary solid tumour	UNCID_2614497.434c7cb8-d131-46e0-a068-5345b5a77fff	Human endogenous retrovirus K113 complete genome	NC_022518.1	9472	30	0	0	0	11484	11.09	93.37	0	0	11285
11ce16b7-6cf6-416d-ac47-089c813cc34c	da07da37-bde6-480a-a302-98683ae3931a	Primary solid tumour	UNCID_1509346.8a63eeeb-2e0d-466f-a446-ac6649cba90c	Human endogenous retrovirus K113 complete genome	NC_022518.1	9472	20	0	0	0	11478	7.79	81.06	0	0	11265
f4192448-e5b3-4a9f-8354-9fe28503017a	18e79a01-07a2-4cd5-b700-71d41724e041	Primary solid tumour	UNCID_1233798.40eb0b4a-3863-403f-a90b-919bfa24237e	Human endogenous retrovirus K113 complete genome	NC_022518.1	9472	172	0	0	1	11466	19.13	91.47	0	0	9748
d5bb8a74-67be-452e-974d-7ebabdd48b7a	3d6abc44-d094-4250-8dfc-347ae9c741f2	Primary solid tumour	UNCID_2156967.027f330a-6206-4fd4-8790-8bb5e0207bc1	Murine osteosarcoma virus	NC_001506.1	3811	1	0	0	0	11465	1.26	16.58	0	0	11112
13705117-87cb-40d8-bf8a-ed91aea397a0	56353d9c-9578-4d62-9dcd-92d800efdea0	Primary solid tumour	UNCID_2411526.cff667cc-724f-4f8a-96c0-cdd6512805a2	Choristoneura occidentalis granulovirus	NC_008168.1	104710	67	0	0	0	11465	0.17	0.18	0	0	11397
11ddccdc-a5aa-4f81-862d-66bb1576d7cb	da5b0169-e4f4-4674-b348-220af03ff4b5	solid tissue normal	UNCID_1530668.575740a1-6467-4f58-b462-6fd1a4f63c51	Murine osteosarcoma virus	NC_001506.1	3811	0	0	0	0	11458		18.63	0	0	11198
0ff50861-6b1a-441d-82f1-bf5d3ca8ac86	f98366df-9616-41c0-a6b8-ec92dca7177a	Primary solid tumour	UNCID_1568164.960c1e43-d2be-41f0-9f3a-8234cddb84be	Murine osteosarcoma virus	NC_001506.1	3811	0	0	0	0	11453		16.95	0	0	11264
07fb63a4-839c-4e46-98f8-2908125622e2	6641a298-1dbd-445d-a4ab-95ceb98e1427	Primary solid tumour	UNCID_1342126.d26a0c98-2768-48df-ab84-dcce5e18537a	Human endogenous retrovirus K113 complete genome	NC_022518.1	9472	97	0	0	1	11445	17.09	95.46	0	0	10425
424fb9d8-f70e-4a36-b895-a766176eee7c	acd5ceef-c5cf-4e95-9394-c50fdbc70c8d	Primary solid tumour	UNCID_1896680.a597168e-2c74-4e79-b863-45c94ac8efa1	Human endogenous retrovirus K113 complete genome	NC_022518.1	9472	56	0	0	0	11444	11.96	74.11	0	0	11205
d85ba6e9-f1ab-453a-86d7-c58fcf5d3a07	ff49e0f9-4007-4761-845e-b676b0fc9646	Primary solid tumour	UNCID_1870200.bc2bbaca-4bd5-4a3d-a93a-ebc1bc9f4d5f	Human endogenous retrovirus K113 complete genome	NC_022518.1	9472	60	0	0	3	11443	14.81	91.03	0	0	11125
a5bda692-328b-4c6e-9b2a-8c420829bd36	00b16434-0b3a-4194-8714-74dccbebe06c	Primary solid tumour	UNCID_1773288.2c178e64-b87b-4887-b599-cc928e45db86	Human endogenous retrovirus K113 complete genome	NC_022518.1	9472	44	0	0	0	11430	14.36	87.46	0	0	11080
c62decac-3413-4414-89df-43085c3ddf65	1e3c1d8f-b3c9-47be-89e4-22e6b16ed2ae	Primary solid tumour	UNCID_2394237.95c350df-1871-430a-9c08-f3d88e2edcaf	Human endogenous retrovirus K113 complete genome	NC_022518.1	9472	37	0	0	0	11396	10.93	83.63	0	0	11158
d634f5b6-e808-497e-a594-63559645d2a7	181c6d37-9d8d-4ffa-827b-e3785450ff88	Primary solid tumour	UNCID_1366426.e6f20d5c-1cb3-4e65-aeaf-1cbe64e440bf	Murine osteosarcoma virus	NC_001506.1	3811	0	0	0	0	11387		20.73	0	0	10534
7c6fe384-485c-423a-8f84-b8bc6c3100ad	17916c4e-febe-48c6-b475-ad29397425e8	Primary solid tumour	UNCID_2394390.fbf9c35e-9b03-4c5e-a065-0265ae35a409	Murine osteosarcoma virus	NC_001506.1	3811	0	0	0	0	11378		17.24	0	0	11107
4f86d3f7-167e-45ec-8ef5-7e26025f2bd4	433d1441-6d5b-4455-a731-65f172bb016d	Primary solid tumour	UNCID_2615298.3d8c5a1e-618c-4a68-b9d7-d01a86ccf88b	Human endogenous retrovirus K113 complete genome	NC_022518.1	9472	50	0	0	0	11376	13.77	92.56	0	0	11096
112333fc-73ce-4c76-bc3a-9cb8f0cf0f62	da5b0169-e4f4-4674-b348-220af03ff4b5	Primary solid tumour	UNCID_1848939.783062c7-cf22-426d-8cd1-52ecdd28b43d	Pandoravirus salinus	NC_022098.1	2473870	308	0	0	2	11372	0.04	0.08	5142	2158	7929
d7709ea1-0f66-430a-8270-22bd5b613a18	b5268f49-2710-4d17-a78b-4a05412e8375	Primary solid tumour	UNCID_2166797.817b51f3-fa06-4c82-956e-220b4396d30b	Shamonda virus N and NSs genes	NC_018464.1	927	10299	0.000526247	49	2	11362	8.31	8.31	0	0	0
9ebda113-b0fc-4233-87ac-dad0e7d033de	e5e4d3b6-8e58-4dcf-8f67-a00e656a8e27	Primary solid tumour	UNCID_1246882.e67b3b01-fdd5-49de-8829-84298c131a5f	Human endogenous retrovirus K113 complete genome	NC_022518.1	9472	90	0	0	1	11357	14.17	96.72	0	0	10736
cd8ace8b-2a7d-4de9-82ad-bbae2d028df9	14c2819b-9afc-4c89-849f-530e289d55bf	Primary solid tumour	UNCID_2614660.af080299-4f21-42bb-8477-8d7414cdaf9f	Human endogenous retrovirus K113 complete genome	NC_022518.1	9472	34	0	0	0	11354	9.72	83.38	0	0	11259
d6520ff3-719d-4953-b5cb-06ed4d02a272	91e249a6-b0b0-487e-9fad-0e9f5798dcae	Primary solid tumour	UNCID_1865036.b7f3a96d-01f8-4ef2-a71d-2c684bd18812	Choristoneura occidentalis granulovirus	NC_008168.1	104710	10281	0	0	2	11338	0.13	0.18	0	0	859
31694ed9-784d-4a93-8c0a-828799ed4ac4	f16ce517-d51d-499a-a4c4-a6844fefa52c	Primary solid tumour	UNCID_1848725.3476ee8f-8cbe-4c6e-a3f7-f53facfe585a	Shamonda virus N and NSs genes	NC_018464.1	927	10774	0.00949582	63	157	11305	8.41	8.41	0	0	5
76b87139-e8f9-4221-b63e-940848e8c52c	9044098b-415d-4893-a682-3636f6b2b2db	Primary solid tumour	UNCID_2389097.b31f1e9a-cc4d-4e17-ab88-d88e234df83d	Murine osteosarcoma virus	NC_001506.1	3811	0	0	0	0	11290		14.62	0	0	11188
432df7ed-ade9-4643-b4e2-79bed9485eb9	a6d467cf-6783-4885-8de5-95d32e922500	Primary solid tumour	UNCID_2477819.bd991045-7c0f-404b-b9e6-63086f9c816f	Murine osteosarcoma virus	NC_001506.1	3811	0	0	0	0	11290		18.5	0	0	11191
92b4c656-694e-4978-affe-3fbc16d8b95e	aeec3005-25d7-45fc-a9ff-014d57960216	solid tissue normal	UNCID_1357752.6970283b-3673-49bc-9b2b-bd268140327f	Murine osteosarcoma virus	NC_001506.1	3811	0	0	0	0	11280		18.66	0	0	11025
242c8bcb-f8d3-4d3a-abb1-0ab5d74d3bcb	f8d8b417-5945-42a5-850a-fbc04b4f0e61	Primary solid tumour	UNCID_1226982.e9de50a5-d753-40f8-bb1f-3602ad9627ca	Human endogenous retrovirus K113 complete genome	NC_022518.1	9472	26	0.105263	96	0	11279	9.35	87.67	0	0	11151
6dd21ac6-0657-4bf3-a3ef-b8b5ba0da625	c7912ca7-11e1-4cb8-902a-9d6cb23fd344	Primary solid tumour	UNCID_2612807.2718ed2d-63b0-4699-b23d-dacb86e6c926	Murine osteosarcoma virus	NC_001506.1	3811	0	0	0	0	11274		16.53	0	0	11271
67df36b3-dea8-4623-a23b-6b28a445e969	3971a2f0-7263-4cda-aa01-9a2ebb2c2ff2	Primary solid tumour	UNCID_1531643.59a3d245-6921-4799-9eb7-1bff6021680f	Murine osteosarcoma virus	NC_001506.1	3811	1	0	0	0	11254	1.23	18.03	0	0	11102
3908ad4b-e278-422c-8ede-e4c942f9b451	2648c3c9-9884-4a0c-96aa-61130cd289ea	Primary solid tumour	UNCID_2322203.041bbea8-d1fe-4f96-be85-67a95e651044	Human endogenous retrovirus K113 complete genome	NC_022518.1	9472	141	0	0	5	11252	20.1	95.49	0	0	9742
a3081d9d-25eb-41fd-8b77-a7fe9910865a	cecf4ee9-7610-4f47-a825-7fde8233b75d	Primary solid tumour	UNCID_2321428.b87af222-7056-4704-80c6-6766b8826767	Murine osteosarcoma virus	NC_001506.1	3811	0	0	0	0	11248		17.21	0	0	11059
fe3a9d45-8b34-407f-b915-bf80b49629d1	b1bdaf2d-7d84-4409-9427-5390150bb96d	Primary solid tumour	UNCID_2135894.bf46c30c-14fa-4e2a-a013-4e84f24eb63b	Murine osteosarcoma virus	NC_001506.1	3811	1	0	0	0	11245	1.26	17.27	0	0	10781
2fc91628-6898-4d9d-931b-45d793450207	854a481b-71a2-4f23-80aa-e91e9f4069b1	solid tissue normal	UNCID_1884846.e3d00d08-5395-48b0-bd95-0c945e2a33fe	Murine osteosarcoma virus	NC_001506.1	3811	0	0	0	0	11243		19.31	0	0	11021
60ef5dd7-e7ac-4ebd-a46b-04a021db16b8	7eea6fd7-733c-44eb-b4b7-50bb3a2628a0	Primary solid tumour	UNCID_2456354.e5b8a092-0e86-4003-9ba6-112006161e93	Human endogenous retrovirus K113 complete genome	NC_022518.1	9472	40	0	0	0	11241	14.64	94.67	0	0	11062
67c95255-97f0-41ee-99a3-cec801512829	5f69ca7d-f8e0-4f5b-9987-1e5c234eb759	Primary solid tumour	UNCID_2314384.94399af6-33b3-4622-a5b1-d2e446061980	Murine osteosarcoma virus	NC_001506.1	3811	1	0	0	0	11239	1.23	18.66	0	0	10830
4539a7c3-cca2-4ed0-9310-92cd843aa1cd	42b7d14f-09e5-4d91-bb98-5fe35907a6a9	Primary solid tumour	UNCID_1360136.bd8a26e3-ddaf-405d-9b32-bd6adb09024f	Murine osteosarcoma virus	NC_001506.1	3811	0	0	0	0	11238		17.11	0	0	11045
f5243ba4-684d-4401-a1a5-7713bcc9106e	159b47b2-dc7d-4856-9a00-454e27301e23	Primary solid tumour	UNCID_2482370.530578d1-044b-4423-bd9c-ae80a2d7fda1	Human endogenous retrovirus K113 complete genome	NC_022518.1	9472	41	0	0	0	11223	12.65	97.68	0	0	10990
6706e0c7-9ed7-4f65-8f5e-ee9342213499	969399cd-47b6-4c0f-8939-3860be3014f9	Primary solid tumour	UNCID_1967567.db968587-1271-4b4a-8195-f17a06085ae5	Human endogenous retrovirus K113 complete genome	NC_022518.1	9472	28	0	0	0	11217	11.59	93.15	0	0	11120
2b6046f1-b8ff-4151-acd1-b380334210d7	c606918f-e8c0-4019-ad6f-47d5cd7615c4	solid tissue normal	UNCID_1321641.b2b21d28-08c6-43e3-8b64-e9cdc913b15e	Murine osteosarcoma virus	NC_001506.1	3811	0	0	0	0	11202		17.61	0	0	10463
bfecf807-0658-417b-91a5-569781ec3fbc	931b549f-b9f2-4e8d-83ed-ff663671883c	Primary solid tumour	UNCID_2461941.2e80aebe-77b5-496c-bde9-494b9b94ee3f	Human endogenous retrovirus K113 complete genome	NC_022518.1	9472	35	0	0	1	11185	10.47	99.25	0	0	10929
e004f38d-c874-4e03-830b-4e554ef3e274	a08fd0a6-a89a-4adb-b641-d4c1238abb71	Primary solid tumour	UNCID_1730460.3b6f54f6-1812-474f-aced-f6790e59611c	Human endogenous retrovirus K113 complete genome	NC_022518.1	9472	119	0	0	0	11179	19.17	80.7	0	0	10170
b22cbb75-e6e5-443d-ab4e-1cfd0079c69a	b3bf57d4-e31a-4740-b438-fa826fb79550	Primary solid tumour	UNCID_1210995.639c8d3c-8719-49ca-8812-af6480b164ae	Murine osteosarcoma virus	NC_001506.1	3811	0	0	0	0	11171		17.9	0	0	9999
1854d2d5-95da-4764-84c9-64e866b1b890	2f231b79-84bc-4256-bf26-7ce64083d438	Primary solid tumour	UNCID_2231839.4f9b77fa-f087-44c3-a8f2-aeec410bfc9c	Choristoneura occidentalis granulovirus	NC_008168.1	104710	12	0	0	0	11161	0.08	0.17	0	0	10955
93a64949-b304-43aa-be70-ec151a37fd9c	570ddfb3-2721-42b6-9604-2de6b6090031	Primary solid tumour	UNCID_2177016.f974f0e8-cbca-4d1f-a435-937f945ea3dc	Choristoneura occidentalis granulovirus	NC_008168.1	104710	156	0	0	0	11132	0.13	0.17	0	0	10808
f32f7738-bad4-40c9-b49f-084bb098a05a	ae3a0c92-148d-4f1c-8563-06ac1050f53e	Primary solid tumour	UNCID_1417309.51d276c8-e669-48c9-92d8-676a348249d5	Human endogenous retrovirus K113 complete genome	NC_022518.1	9472	43	0	0	0	11124	10.71	90.93	0	0	10928
22c4f5c2-1b1e-4212-8110-09dbd5ce10a9	fd1aa612-df86-4d48-892d-2acebd76ea96	Primary solid tumour	UNCID_1214139.b1d3e9ee-f0d0-4efd-a505-ea1a9f7fa6df	Murine osteosarcoma virus	NC_001506.1	3811	2	0	0	0	11123	2.52	16.9	0	0	10421
1d817e1a-de87-4936-b445-c6c88844be5d	a3a4a518-2dac-4846-9476-1aa7e0c1fb5e	Primary solid tumour	UNCID_2614119.15850809-45e4-400d-89c0-20d313f699cb	Murine osteosarcoma virus	NC_001506.1	3811	0	0	0	0	11123		16.66	0	0	11113
4761d0f1-e6e9-4d8f-9fce-014c3f2ed64f	d4ff9f1a-1d35-4ad6-9a36-059547081c7e	Primary solid tumour	UNCID_2044292.9d16eccb-44fa-4188-9ad2-3a17ed821247	Human endogenous retrovirus K113 complete genome	NC_022518.1	9472	238	0	0	0	11117	18.69	66.01	0	0	9471
084c6d1f-047e-4b0e-9034-3b0fc18d510d	36b87d12-9f96-460f-a3b5-a4c08cbf5b07	Primary solid tumour	UNCID_1272457.938046b4-330f-49e1-99b3-4cc4a1a1e48d	Shamonda virus N and NSs genes	NC_018464.1	927	10109	0.000829302	61	9	11098	8.31	8.31	0	0	0
d92af9ed-9e94-4e87-b19c-439f5a5ae616	56c88739-c076-42cc-a2cb-fd613ab567b5	Primary solid tumour	UNCID_2135835.79d5f928-67b2-4db0-b018-a52889200dd3	Human endogenous retrovirus K113 complete genome	NC_022518.1	9472	60	0	0	0	11089	14.1	87.36	0	0	10138
a369c190-964e-471c-878a-d8fade7cf992	71d14304-ccb0-4a4c-b935-8c014ca75fd0	Primary solid tumour	UNCID_1273149.011453b6-9736-4ea4-8845-bbe4416783d3	Human endogenous retrovirus K113 complete genome	NC_022518.1	9472	45	0	0	0	11078	12.33	82.21	0	0	10886
a6f36349-5e5d-4d06-bba2-0792ff0f0ee3	d7763066-fb06-4519-9188-5de7dd12fdb7	Primary solid tumour	UNCID_2232913.0502e061-ae1d-4384-b2a5-24091a92eeab	Human endogenous retrovirus K113 complete genome	NC_022518.1	9472	43	0	0	1	11045	15.54	92.44	0	0	10804
18c49309-d5fc-4ea5-9d5a-5e3cb98b4c4d	eb715348-7c5c-4e95-bac8-05604bdda2da	Primary solid tumour	UNCID_2381718.621b5b13-6568-41fa-9e42-3992fa05dd1f	Murine osteosarcoma virus	NC_001506.1	3811	0	0	0	0	11042		17.19	0	0	10991
62c7d77a-c5c0-4d93-b200-edd85d6e4e6c	942f1788-d977-4ac0-a177-659f9d4cd077	Primary solid tumour	UNCID_2476653.0ff237d2-9283-44c7-bfae-c2020c73b94c	Human endogenous retrovirus K113 complete genome	NC_022518.1	9472	32	0	0	0	11041	8.94	71.37	0	0	10835
3fb026cb-327c-495c-adbe-a80f7c5c80b4	d7e22af5-88aa-4a83-985c-1d346dff652d	Primary solid tumour	UNCID_2613689.93dcc430-967c-4410-97ec-c3c814d9b826	Encephalomyocarditis virus	NC_001479.1	7835	31	0	0	0	11031	0.73	1.49	23	0	6
b89ac223-9bcc-4ae8-ba4d-6851e291e452	3e71fa1c-855c-475a-9dd0-a314a3ecd48d	Primary solid tumour	UNCID_2281413.47c88c6e-4f26-46bc-8198-06c211f64e00	Choristoneura occidentalis granulovirus	NC_008168.1	104710	7	0	0	0	11027	0.1	0.15	0	0	10551
d24838a2-b6c8-469c-84c9-e05885296fae	07ccb4e9-a2a9-4bfd-97bd-13873b01977a	solid tissue normal	UNCID_1531432.b805e5e4-4d99-46c8-b308-11cac572ac42	Human endogenous retrovirus K113 complete genome	NC_022518.1	9472	36	0	0	0	11012	12.35	88.64	0	0	10806
aaf0af43-dae0-4aa7-9d4c-6caf1f039857	79ec7468-9aaf-4bb0-94c7-72be4f497868	Primary solid tumour	UNCID_1233286.2bc25263-18b8-4ed5-b986-e9b54f734596	Human endogenous retrovirus K113 complete genome	NC_022518.1	9472	43	0	0	0	11007	14.75	81.64	0	0	10387
7e64e9cd-64a6-4ad0-b851-cea249d4a27a	69174712-af41-422d-952a-d8d0d16d7182	Primary solid tumour	UNCID_2455641.4866c074-094a-4432-8d23-825fd698eeda	Murine osteosarcoma virus	NC_001506.1	3811	0	0	0	0	11006		17.19	0	0	10932
88bc37da-78d5-4583-8029-f6a31adc8660	5e3d0e50-afb4-4d2d-b4d9-5f320c573ba3	Primary solid tumour	UNCID_2481778.7471bd76-b32f-41a3-bf95-8752745a7e70	Human endogenous retrovirus K113 complete genome	NC_022518.1	9472	53	0	0	1	10999	11.97	83.34	0	0	10707
661e975a-2420-4adf-869b-9d66f4f03399	9e48644f-d498-42b0-871b-d11f676241e2	Primary solid tumour	UNCID_2044050.d8012229-3666-4380-9d2a-2beaca772242	Human endogenous retrovirus K113 complete genome	NC_022518.1	9472	234	0.0168067	96	7	10995	17.76	63.95	0	0	9285
47b6e89a-ea86-475a-9f1d-02001069c895	73f875cb-bcfc-43ba-ab97-4e94caf836d4	Primary solid tumour	UNCID_1896391.bdb4a761-71cf-4465-a48f-4f938493ffcb	Murine osteosarcoma virus	NC_001506.1	3811	1	0	0	0	10989	1.26	18.47	0	0	10860
21fc7f0f-fcb3-422f-aa73-0e09fd06da35	2c48b1bf-4e49-4869-874b-f08787fa04b5	Primary solid tumour	UNCID_1730257.3790dc43-aa3d-4d1b-aa7a-340675c98bd4	Murine osteosarcoma virus	NC_001506.1	3811	0	0	0	0	10975		19.05	0	0	10850
e67173e6-2fc8-42aa-a675-9238fbd33fad	c506fae4-7c0a-4705-8e80-5bcc122a8a32	Primary solid tumour	UNCID_2478521.2974a881-8198-4c55-89b9-822b8f8c94b0	Murine osteosarcoma virus	NC_001506.1	3811	0	0	0	0	10975		18.53	0	0	10692
4539a7c3-cca2-4ed0-9310-92cd843aa1cd	42b7d14f-09e5-4d91-bb98-5fe35907a6a9	Primary solid tumour	UNCID_1360136.bd8a26e3-ddaf-405d-9b32-bd6adb09024f	Human endogenous retrovirus K113 complete genome	NC_022518.1	9472	34	0	0	0	10961	10.75	91.67	0	0	10671
41e46bcf-b8fd-46ca-960e-f80e8f75ea42	3f5270a2-3284-4523-bd81-54fc98c2b933	Primary solid tumour	UNCID_2400021.8744dea9-5e21-47b0-9327-8177526d9d31	Choristoneura occidentalis granulovirus	NC_008168.1	104710	4	0	0	0	10959	0.05	0.15	0	0	10931
142005b5-fa96-4137-b347-b807e346cb5f	67cd72e2-a4cf-48e4-943e-406c252f056a	Primary solid tumour	UNCID_2172108.2ccc0221-155e-47b1-ace4-6c78bfc5d4a4	Human endogenous retrovirus K113 complete genome	NC_022518.1	9472	56	0	0	2	10958	14.16	57.84	0	0	10005
0f4b7d00-1c4c-4634-a45e-10f8949abb43	ce3585d3-7388-4d05-84c8-64e0883003b3	Primary solid tumour	UNCID_1342297.499d25b2-e516-4aea-b732-5c8096dc968a	Human endogenous retrovirus K113 complete genome	NC_022518.1	9472	42	0	0	0	10955	9.45	80.75	0	0	10298
6620b1a5-1ccc-4e6a-9b38-0f41baeba170	b8fbfe87-e92c-4d54-a620-17b2dcde6d53	Primary solid tumour	UNCID_2137017.1b8f8f6d-a1c4-43b3-ae29-7fb64e512b83	Shamonda virus N and NSs genes	NC_018464.1	927	9505	0.00116043	49	3	10954	8.31	8.31	0	0	6
c3834f6c-79ec-4a6d-afa0-bd5d93b7a8f0	f59b9c65-46e8-4cc3-aa71-8844f6c2273c	solid tissue normal	UNCID_1896492.6b264e41-b852-4221-8e09-692a6a639ccf	Murine osteosarcoma virus	NC_001506.1	3811	0	0	0	0	10950		19.6	0	0	10916
c6e0f83f-aba3-4705-abac-c81c885b53ba	1d7ffbe7-6139-412b-8739-8082a63a2b33	Primary solid tumour	UNCID_1265853.9584ae14-c30b-421b-8975-b5b1bb94a465	Human endogenous retrovirus K113 complete genome	NC_022518.1	9472	78	0	0	1	10948	15.57	86.13	0	0	10017
4c99bbf0-3c72-4704-be63-560e6a697b41	fca0331b-8096-40e8-b292-d438370c37c9	Primary solid tumour	UNCID_2234600.2faac3f0-67e2-433a-ad56-c43e794c7fee	Human endogenous retrovirus K113 complete genome	NC_022518.1	9472	34	0	0	0	10940	12.91	91.77	0	0	10722
52fcf737-cdcc-43ea-b33c-4018039b42dd	261c3d74-706e-4751-bd15-8f3c1a402ff0	Primary solid tumour	UNCID_2393927.239d5e7e-5fb5-4df3-ae6b-a5a06ee296ae	Human endogenous retrovirus K113 complete genome	NC_022518.1	9472	49	0	0	0	10936	14.18	92.85	0	0	10729
a1468ddd-3273-407f-ac8e-8abf4b952fc1	dcf383d5-b25a-4ea9-a3f4-4d7ea5ddd9ef	Primary solid tumour	UNCID_2171780.5793ef8d-17da-49a6-a606-9ce76c0a7a2a	Human endogenous retrovirus K113 complete genome	NC_022518.1	9472	86	0.0425532	96	2	10930	16.85	63.96	0	0	9629
2cf56505-1eb6-4ee3-85cb-b02f69eb10fd	2270d09e-a8be-4b7d-9520-a4bb1cd053c0	Primary solid tumour	UNCID_2599731.7f94c422-c322-46d8-be7a-eab05ea534af	Human endogenous retrovirus K113 complete genome	NC_022518.1	9472	30	0	0	0	10922	11.15	91.37	0	0	10672
f4871dc1-a456-4d69-a5bc-30a5eb8033e9	2c7ec330-261e-49c7-9424-6d83641dba6d	Primary solid tumour	UNCID_1364405.5e185249-6ea1-460b-b841-f40e94ea1ccd	Murine osteosarcoma virus	NC_001506.1	3811	2	0	0	0	10885	2.52	18.21	0	0	10312
450ba6fa-ef95-4e82-b3de-5af488422897	58c27028-f37c-4cf1-b134-bd9aec9bf170	Primary solid tumour	UNCID_2391155.617f26fb-18d8-44dc-8ced-bf3a32428fc9	Murine osteosarcoma virus	NC_001506.1	3811	0	0	0	0	10872		18.63	0	0	10808
d80e5eab-10b0-470e-802e-8ba6c006f067	ea953ce5-7082-41ff-8e38-760fe4100414	Primary solid tumour	UNCID_2614344.81f85c7b-5262-466b-b4fb-a4fe9febfe0a	Human endogenous retrovirus K113 complete genome	NC_022518.1	9472	29	0	0	0	10872	11.98	77.52	0	0	10762
219fc0a7-7389-40f7-ab99-c2ee6ad501af	f3ec5bf3-97ae-4033-91a6-084a1aa152a4	Primary solid tumour	UNCID_2481888.146b24ab-44b3-4b64-80c2-7ced0f829501	Human endogenous retrovirus K113 complete genome	NC_022518.1	9472	25	0	0	0	10835	11.98	97.27	0	0	10648
6b519959-9c2d-4009-a9c6-bd2d22be5431	8740555d-8bf0-40ba-b868-99eef27662a4	Primary solid tumour	UNCID_1771776.9adad1de-52dd-48a2-b025-bc9081af4ac9	Human endogenous retrovirus K113 complete genome	NC_022518.1	9472	202	0	0	4	10834	20.57	97.26	0	0	8809
a9360ccf-07bc-4c71-80f3-e638b3b88cf0	d33074f0-5f88-4995-9439-76068a9f4836	Primary solid tumour	UNCID_2167146.edc61caa-7008-45ba-b69b-8998ad510549	Human endogenous retrovirus K113 complete genome	NC_022518.1	9472	117	0	0	1	10833	16.91	60.44	0	0	10381
bfbe6bf9-86c3-41db-9081-8832e8cbc059	9357e8eb-1ce5-4c0f-a668-e5e7f3031d6c	Primary solid tumour	UNCID_2621310.a79de49e-9b1c-4512-b6ed-df4a858c4875	Human endogenous retrovirus K113 complete genome	NC_022518.1	9472	29	0	0	0	10831	11.82	83.41	0	0	10737
52fcf737-cdcc-43ea-b33c-4018039b42dd	261c3d74-706e-4751-bd15-8f3c1a402ff0	Primary solid tumour	UNCID_2393927.239d5e7e-5fb5-4df3-ae6b-a5a06ee296ae	Murine osteosarcoma virus	NC_001506.1	3811	1	0	0	0	10823	1.23	19.13	0	0	10722
a48cc32c-2ca7-47d8-a051-d8206db59381	00f7f9d3-7a34-4a5b-9d19-38810dcabbba	Primary solid tumour	UNCID_2173271.0c925aa2-8118-498b-8b5f-17740005df68	Human endogenous retrovirus K113 complete genome	NC_022518.1	9472	72	0	0	1	10820	16.52	58.65	0	0	10018
053e0038-706d-4143-be3a-25a188315c19	89b995ba-d13a-461b-ade4-d791844c1a0c	Primary solid tumour	UNCID_2393812.994566a7-664e-4b9b-9320-126940c14b6b	Human endogenous retrovirus K113 complete genome	NC_022518.1	9472	31	0	0	0	10803	11.76	97.36	0	0	10575
d0b41403-8458-45e1-946e-21054fba65b8	c28f931f-5ab2-4899-9fe9-54024f082d92	Primary solid tumour	UNCID_1210637.d0617c13-ba48-44d9-807f-29a9ee7ebf39	Human endogenous retrovirus K113 complete genome	NC_022518.1	9472	47	0	0	0	10788	13.02	81.56	0	0	9220
b320bc49-257a-4121-a226-1bf5d19f0edc	ae739a4a-e319-4d87-8330-14f2fbc8839d	Primary solid tumour	UNCID_2478263.1727eb06-107a-4b21-97d7-20cabf1826ac	Human endogenous retrovirus K113 complete genome	NC_022518.1	9472	35	0	0	0	10788	10.2	88.27	0	0	10561
8a59b137-8e5e-4484-a9a9-65a596a47ef8	5dc7e186-7e01-4a54-8ae8-350dace2297b	Primary solid tumour	UNCID_2391725.4dc2d981-d303-4dd8-8ef5-1d1bcd0e8250	Shamonda virus N and NSs genes	NC_018464.1	927	9389	0.000281175	58	5	10787	8.31	8.31	0	0	3
e2359111-b056-4676-a8b6-c5cea259b478	716eb429-d7af-4d4f-bd8d-afcff1a323ee	Primary solid tumour	UNCID_1213708.b8cc1fb1-5944-431c-aeec-a4301721f667	Murine osteosarcoma virus	NC_001506.1	3811	0	0	0	0	10771		19	0	0	9696
bec25345-82c0-465e-a1c5-f73bdd2fc4ae	74602e83-3ee3-4ee7-b05a-135fbdddcc5c	Primary solid tumour	UNCID_2380915.6f4d55e9-37fc-40c3-92d0-5bdabc063447	Human endogenous retrovirus K113 complete genome	NC_022518.1	9472	29	0	0	0	10756	10.44	86.75	0	0	10637
c0dabc00-b14e-456b-8eea-39ba512dea8a	b5b3871c-078c-46a7-ac50-ef916d4a6781	solid tissue normal	UNCID_1897068.1eda4d9f-e9a1-4ee7-8c71-559c8940b751	Murine osteosarcoma virus	NC_001506.1	3811	1	0	0	0	10739	1.26	18.29	0	0	10619
635f5b8d-7d96-4e28-ad86-e78ceb2c467c	f211f7a9-cf3b-432c-9ea0-1172cce14e9d	Primary solid tumour	UNCID_1535219.c969c5c7-c72e-4e8f-9213-8ab2f192c845	Shamonda virus N and NSs genes	NC_018464.1	927	9007	0.000297752	53	3	10722	8.31	8.31	0	0	0
e041f72c-2a5b-4fa9-88c7-4c691e74bd68	1f4ff2c7-3fbb-46a1-99cf-68d2c33c5175	solid tissue normal	UNCID_1360944.8666da07-07d0-417e-954b-c18e107bdeb1	Murine osteosarcoma virus	NC_001506.1	3811	0	0	0	0	10720		17.84	0	0	9988
e325c4be-1952-49c8-88f1-b53c8dfcfb8e	444e78f7-1221-4882-ade2-7e45d828ea2a	Primary solid tumour	UNCID_2310444.0c18423b-7a7e-440d-96a7-ec3815aa411c	Human endogenous retrovirus K113 complete genome	NC_022518.1	9472	50	0.105263	96	1	10701	13.69	91.06	0	0	10313
8b21df1c-2190-4e34-b01f-e9d2e78b8a80	06c9eb11-6018-4015-9fbe-b46886b2c3e0	Primary solid tumour	UNCID_2597757.81674433-89de-4024-aadc-fd8fede17699	Human endogenous retrovirus K113 complete genome	NC_022518.1	9472	38	0	0	2	10677	15.09	87.92	0	0	10446
98735d47-6497-4b8f-8f1b-d6ae01a34748	701991da-6deb-41df-b9cc-e5049a886b5b	Primary solid tumour	UNCID_2172298.d6c9e56e-c040-40ff-a71b-74bd4a2d431c	Choristoneura occidentalis granulovirus	NC_008168.1	104710	608	0	0	1	10656	0.13	0.17	0	0	9213
2c85548b-d1fd-4fc8-9908-60205a42e080	00e41e6a-9fe7-44f9-978b-7b05b179506a	Primary solid tumour	UNCID_1896790.07384291-d5cc-44d8-a025-f10636c91691	Murine osteosarcoma virus	NC_001506.1	3811	0	0	0	0	10649		18.18	0	0	10637
3e598be1-f16d-4efd-9d30-f9bfe7c85cf3	fb7e9935-32a2-422b-8004-88b827a686c2	Primary solid tumour	UNCID_1531356.b081b1a5-2ab9-401b-a892-83e1d51ade54	Shamonda virus N and NSs genes	NC_018464.1	927	8778	0.000911439	60	5	10641	7.98	8.09	0	0	5
9fea5da6-9e5c-4db2-adfc-62d22469c80c	d1b31524-8034-4fce-b14e-1cef33c26ca5	Primary solid tumour	UNCID_2177194.9fe289f4-0f5f-4d72-935c-4fb3f44fa91a	Human endogenous retrovirus K113 complete genome	NC_022518.1	9472	82	0	0	0	10629	16.69	57.6	0	0	10410
5bd08756-9dfd-4b50-ba8a-a389bd863a39	5b12458b-f5d7-41de-a4e1-26d39dca9b17	Primary solid tumour	UNCID_2385946.4558d242-2bd6-4272-913f-59c6b8f05d64	Choristoneura occidentalis granulovirus	NC_008168.1	104710	3	0	0	0	10629	0.1	0.12	0	0	10566
b6253de4-a1ca-4c9a-8c82-5c4702009706	0b5ed938-6ab8-4e76-8558-1d86f3a90dfa	Primary solid tumour	UNCID_2482421.79169be4-6386-4c36-9330-c56b6c9e6ebd	Murine osteosarcoma virus	NC_001506.1	3811	0	0	0	0	10623		17.45	0	0	10575
8840bbf2-fe25-4f05-9d0f-098da87042d6	33283111-9a2f-4d5e-92a5-3435846404f7	solid tissue normal	UNCID_1357765.d75a22a0-a230-4ac8-a3db-96ea29ca95b9	Murine osteosarcoma virus	NC_001506.1	3811	0	0	0	0	10616		18.26	0	0	10365
c9f3e6ae-a78d-4455-b3f3-fe9ac92596e0	aaeb1d59-d6ce-4422-9639-f1e83c002d84	Primary solid tumour	UNCID_2322827.f3b04f74-8565-45f4-8a14-c0400c954ac4	Murine osteosarcoma virus	NC_001506.1	3811	1	0	0	0	10611	1.26	17.5	0	0	10296
2cf56505-1eb6-4ee3-85cb-b02f69eb10fd	2270d09e-a8be-4b7d-9520-a4bb1cd053c0	Primary solid tumour	UNCID_2599731.7f94c422-c322-46d8-be7a-eab05ea534af	Murine osteosarcoma virus	NC_001506.1	3811	1	0	0	0	10596	1.26	18.32	0	0	10467
ac6e4536-7d86-4ebf-a2d4-0558edf513c2	9b84601b-ee05-4c15-afe3-7bfa7ca5ffac	solid tissue normal	UNCID_1343169.c08293b3-507d-4c7c-8b14-9a328e1d15fe	Murine osteosarcoma virus	NC_001506.1	3811	0	0	0	0	10584		17.48	0	0	9954
befc6582-0e80-4d57-9d8c-6f15f5e85e37	eb80244a-5f20-49a8-8f73-e92c14395895	Primary solid tumour	UNCID_2396685.ecb89f0a-31a4-428f-b2be-f882d55a146c	Murine osteosarcoma virus	NC_001506.1	3811	0	0	0	0	10572		18.53	0	0	10495
3865d892-c7e5-4c56-a9de-887450fce5bb	cd113dc4-915a-47d2-bce0-9dba915a9d29	Primary solid tumour	UNCID_1210558.59173676-8eca-4a03-b37c-c726208a961a	Human endogenous retrovirus K113 complete genome	NC_022518.1	9472	49	0	0	0	10569	13.27	84.71	0	0	9922
e9774c52-8772-4f54-82a9-137e2ccd4650	70c6c3a0-b422-4541-a60f-355356a9a340	Primary solid tumour	UNCID_2394023.8ae687ed-f9b2-41fc-88d7-e977fef25582	Murine osteosarcoma virus	NC_001506.1	3811	0	0	0	0	10545		17.87	0	0	10289
9b931128-1883-4229-a258-a4a1d50c1e41	f25bae1a-8627-46a8-87af-07f82773c68a	Primary solid tumour	UNCID_1339039.a88b498e-6e56-4d49-b11d-827ad2b29b5d	Shamonda virus N and NSs genes	NC_018464.1	927	8957	0	0	3	10544	8.31	8.31	0	0	1
22803a08-1230-4246-88c2-e0e454e5d080	35243518-b086-4d76-a336-8c61a14f9ded	Primary solid tumour	UNCID_2380986.aa86654d-003d-4190-b2bc-f4b40f77474f	Human endogenous retrovirus K113 complete genome	NC_022518.1	9472	25	0	0	1	10533	10.59	74	0	0	10404
4cba0ba5-58c3-455c-9cd5-7d9428d27f8c	bcc94953-ce79-428e-99c1-632e42c1b9bc	Primary solid tumour	UNCID_1212743.f8cdc431-ee4c-4337-975f-eb380faebb8c	Murine osteosarcoma virus	NC_001506.1	3811	0	0	0	0	10509		17.76	0	0	10465
aefd6142-dccb-45f5-a05e-cef002f81057	270447ca-19ee-45a2-982e-032325dab05f	Primary solid tumour	UNCID_1567626.940cfbb0-1808-41e0-8b13-4447b0d3c8cc	Human endogenous retrovirus K113 complete genome	NC_022518.1	9472	35	0	0	0	10508	12.2	92.69	0	0	10203
3eae6b68-d333-4b36-9e70-d2bed19c1dfa	4a3d9efe-f24e-4135-8a70-e202651e7a81	Primary solid tumour	UNCID_1374548.787d4d9f-1c69-406f-8e1c-2458d77085e7	Murine osteosarcoma virus	NC_001506.1	3811	0	0	0	0	10502		18.89	0	0	9659
b89ac223-9bcc-4ae8-ba4d-6851e291e452	3e71fa1c-855c-475a-9dd0-a314a3ecd48d	Primary solid tumour	UNCID_2281413.47c88c6e-4f26-46bc-8198-06c211f64e00	Murine osteosarcoma virus	NC_001506.1	3811	0	0	0	0	10494		19.55	0	0	10068
b5fe6254-d1c6-4ba2-bd75-5caf4fb2e2b7	4b9aa301-d2e3-47f3-b724-a34f420b2b6b	Primary solid tumour	UNCID_1215119.bfdc11be-a30b-498b-bdf6-4b98ec4f1ea1	Murine osteosarcoma virus	NC_001506.1	3811	0	0	0	0	10490		18.21	0	0	10094
0cb3dffd-1521-4887-b19c-94dcd340d306	26eefaa1-1666-4ce1-8cf4-f6fabff81fd2	Primary solid tumour	UNCID_1361851.cf7a71f6-8d7d-4833-b9b2-c40abc1654e6	Human endogenous retrovirus K113 complete genome	NC_022518.1	9472	57	0	0	1	10482	12.69	82.25	0	0	9422
dc782fd9-4012-41c2-b9b8-0b8a65423df0	666d8b0c-593f-4ec3-b16a-2dadbead8c32	Primary solid tumour	UNCID_2403599.de7d6e8a-7408-4011-be1a-52e3cc9fa61b	Murine osteosarcoma virus	NC_001506.1	3811	0	0	0	0	10466		18.08	0	0	10364
ecb5e501-1682-4dab-988d-70b8f01c470f	717c0fd3-527b-4d5e-a9ab-0f141fcc84e8	Primary solid tumour	UNCID_2403186.dc0bcf42-993d-4119-b91e-399a639c1480	Shamonda virus N and NSs genes	NC_018464.1	927	9240	0	0	4	10462	8.31	8.31	0	0	1
37e9c5a5-4c5d-41f9-b14d-12337432caca	4d5d61c4-2e64-422e-aba6-ec098f40eeec	Primary solid tumour	UNCID_2234780.f64c8677-da87-4543-b53c-4de28d86fff1	Human endogenous retrovirus K113 complete genome	NC_022518.1	9472	23	0	0	0	10460	6.82	72.33	0	0	10197
6715e5bf-1653-4bf6-ba96-149574b3b711	3e290dc6-aba3-4135-b844-3e8c4cc8a25f	Primary solid tumour	UNCID_1530111.cefe4277-778b-42b3-8e05-5df8327f50be	Murine osteosarcoma virus	NC_001506.1	3811	0	0	0	0	10433		17.87	0	0	10351
1b3ddb03-5ab6-4fc8-af0d-616a41c69d89	d05681cc-dffa-44d0-b6a1-0a99a4ce3be5	Primary solid tumour	UNCID_2394248.d5cb344a-fec2-4370-88ef-4837ae8573dc	Murine osteosarcoma virus	NC_001506.1	3811	0	0	0	0	10427		18.26	0	0	10247
bec25345-82c0-465e-a1c5-f73bdd2fc4ae	74602e83-3ee3-4ee7-b05a-135fbdddcc5c	Primary solid tumour	UNCID_2380915.6f4d55e9-37fc-40c3-92d0-5bdabc063447	Shamonda virus N and NSs genes	NC_018464.1	927	9075	0.000607349	60	10	10424	8.52	8.52	0	0	0
e30730b8-81f1-49a8-8446-547b5c3cc730	fd50ff41-ec9d-4db1-a673-36ba0ca1eac8	Primary solid tumour	UNCID_1215636.8d250084-d374-4ec4-994b-6c5f9c0f1a14	Murine osteosarcoma virus	NC_001506.1	3811	3	0	0	0	10409	1.81	16.5	0	0	10238
190ef71a-5b5d-4009-b707-68f10147cb65	10fbe481-f111-4f88-ae45-4d67cb265567	Primary solid tumour	UNCID_1896679.0a67e3de-1840-44f1-ae19-14f3c2df230c	Human endogenous retrovirus K113 complete genome	NC_022518.1	9472	35	0	0	0	10374	10.72	99	0	0	10215
112333fc-73ce-4c76-bc3a-9cb8f0cf0f62	da5b0169-e4f4-4674-b348-220af03ff4b5	Primary solid tumour	UNCID_1848637.783062c7-cf22-426d-8cd1-52ecdd28b43d	Glypta fumiferanae ichnovirus	NC_008908.1;NC_008862.1;NC_008930.1;NC_008925.1;NC_008912.1;NC_008907.1;NC_008913.1	3083;2298;4829;3821;3141;3058;3157	209	0	0	3	10357	;2.05;;2.96;8.21;;7.6	2.24;2.05;0.99;3.14;10.35;1.57;10.36	7656	5570	8371
faddb560-8baf-4555-a43e-dd8f20efb3f5	1a8a887e-b9f0-42f5-8dce-4e58cb13844b	Primary solid tumour	UNCID_1780179.33f711ae-41c4-415e-8faf-3d7984c4b5cb	Murine osteosarcoma virus	NC_001506.1	3811	1	0	0	0	10353	1.26	18.47	0	0	10069
2f653293-dc10-43ba-b4f0-a4bb54ade176	7ce45134-5b1f-4ea7-ace9-7e463b034a43	Primary solid tumour	UNCID_2402772.1afe5497-bd6d-45b9-816d-52e7fb20ea4e	Human endogenous retrovirus K113 complete genome	NC_022518.1	9472	37	0	0	1	10337	16.1	97.92	0	0	10193
24ea6487-8770-452c-ab55-5baca00e1243	b47791ba-85fd-41d0-ac1f-b6fa06f18e96	Primary solid tumour	UNCID_2403648.ae50d91a-35e2-4b18-8089-b18844a63b5e	Murine osteosarcoma virus	NC_001506.1	3811	0	0	0	0	10337		14.98	0	0	10222
504a9351-668c-43d9-aca9-71177835d29d	d112136d-34fa-426e-b432-4d1e4286adf8	Primary solid tumour	UNCID_2134737.12c2e11c-8ba3-4cce-8c28-c005edc4e4cc	Human endogenous retrovirus K113 complete genome	NC_022518.1	9472	34	0	0	0	10333	11.76	86.28	0	0	9872
6dc2c1b2-ec10-47c9-bde1-72ecb64e258e	a1e64294-1264-498d-b18b-c9b4c729c2f2	Primary solid tumour	UNCID_1531711.2cb1479d-b88e-42a6-a576-e519c98689ca	Murine osteosarcoma virus	NC_001506.1	3811	0	0	0	0	10332		16.66	0	0	10110
bdcfda92-985d-41db-8ee4-2f05ddfeefe2	2c7ec330-261e-49c7-9424-6d83641dba6d	solid tissue normal	UNCID_1357429.85e48131-0ef8-4b94-986a-3829ccad6d25	Murine osteosarcoma virus	NC_001506.1	3811	0	0	0	0	10331		18.39	0	0	10196
6a0e1748-c2cd-43e5-8624-10d8297496fb	aeec3005-25d7-45fc-a9ff-014d57960216	Primary solid tumour	UNCID_1322252.cecb86b2-f20c-4fde-b9b6-c87e95f2e390	Murine osteosarcoma virus	NC_001506.1	3811	0	0	0	0	10321		18.32	0	0	9931
aeef0836-305c-465c-a9ca-6c1825353ae7	11fb5853-8eeb-4ad8-825d-3eaaf3fa08d6	Primary solid tumour	UNCID_1321723.70a93713-e154-46c8-9360-b873c63f0f05	Murine osteosarcoma virus	NC_001506.1	3811	0	0	0	0	10315		15.17	0	0	10038
1a8a6d7f-863c-4ee0-8dba-02ef52dc074a	f4aebd64-a356-4c05-b847-6dd28cf26339	Primary solid tumour	UNCID_2315679.0fecf92d-9c02-4da8-aadd-c8105b99698b	Murine osteosarcoma virus	NC_001506.1	3811	0	0	0	0	10288		18.74	0	0	9793
4da83354-4512-4dca-af59-dc8217363511	bdd4fefa-512a-4720-9f9e-11eb3892fe3c	Primary solid tumour	UNCID_2388705.ef59f19f-f7c0-4cf3-b686-a0cd09a996b3	Murine osteosarcoma virus	NC_001506.1	3811	0	0	0	0	10286		16.69	0	0	10276
cfe4b1fa-b658-49d3-87ad-6df7d75a58df	e82a04cf-e81e-43c6-9cd9-0e29fa0f00ae	Primary solid tumour	UNCID_1235025.c72a1f85-6eb7-45ef-ac30-f695d87226ed	Murine osteosarcoma virus	NC_001506.1	3811	1	0	0	0	10268	1.26	17.61	0	0	9208
7e64e9cd-64a6-4ad0-b851-cea249d4a27a	69174712-af41-422d-952a-d8d0d16d7182	Primary solid tumour	UNCID_2455641.4866c074-094a-4432-8d23-825fd698eeda	Human endogenous retrovirus K113 complete genome	NC_022518.1	9472	50	0	0	1	10266	15.11	84.24	0	0	10076
59466347-c5cf-4297-83f0-349a98b6ef97	338fe754-fc4a-4294-ba15-42d4c7c9ac10	Primary solid tumour	UNCID_2614220.7d74ec0f-631d-463c-820e-ce796cb3b798	Murine osteosarcoma virus	NC_001506.1	3811	0	0	0	0	10260		16.98	0	0	10253
8b1ad92f-3a3c-474b-89a0-bc14ec6046ba	d1fd7be0-6daa-4f1f-a198-3dca7a797e49	Primary solid tumour	UNCID_1346773.285a1a43-5494-49f4-95bb-671ebc1a953a	Murine osteosarcoma virus	NC_001506.1	3811	1	0	0	0	10253	1.29	19.55	0	0	9845
b89ac223-9bcc-4ae8-ba4d-6851e291e452	3e71fa1c-855c-475a-9dd0-a314a3ecd48d	Primary solid tumour	UNCID_2281413.47c88c6e-4f26-46bc-8198-06c211f64e00	Human endogenous retrovirus K113 complete genome	NC_022518.1	9472	71	0	0	1	10252	15.93	93.51	0	0	9609
2eb58022-5f91-4f18-a35c-17dfc457599b	9b59ed95-e97f-4356-b976-e3fa0e9eee02	Primary solid tumour	UNCID_1987347.7c901d39-8b22-4fc7-8995-2511507b741e	Human endogenous retrovirus K113 complete genome	NC_022518.1	9472	32	0	0	0	10251	9.54	95.29	0	0	10130
6bb295a8-d8f7-454e-8d7a-b4f12c32ed0c	39303e7c-5baf-479d-a112-d8f03a18c621	Primary solid tumour	UNCID_2232355.eb344d08-f396-47b1-b832-dc0eb5d4abfb	Murine osteosarcoma virus	NC_001506.1	3811	1	0	0	0	10243	1.26	14.54	0	0	9950
5faf8ec8-f94c-4b0c-9d91-70942f15f3c8	93d10d8b-5f98-4d2c-8af3-11471385d4d4	Primary solid tumour	UNCID_2253874.dbde3775-bbbc-4492-8449-6f04c4edc65d	Human endogenous retrovirus K113 complete genome	NC_022518.1	9472	58	0	0	0	10243	15.33	91.99	0	0	9861
49e270b1-8a45-4af9-b071-3a54845ff6fe	5277f041-f9fb-47c2-83f3-65ad230dd40a	Primary solid tumour	UNCID_2403583.ad733fd8-9c1f-4552-88de-3bc50ec1a9ac	Murine osteosarcoma virus	NC_001506.1	3811	0	0	0	0	10241		18.5	0	0	10171
842cacf7-8288-42c6-b2ae-1099dddeb60f	9f802576-1e98-496c-bda4-4b1dd2e411c8	Primary solid tumour	UNCID_1361848.c1188eb0-1e8b-4451-b9bc-312f33bb9fd3	Murine osteosarcoma virus	NC_001506.1	3811	1	0	0	0	10213	1.26	19.02	0	0	9547
d5bb8a74-67be-452e-974d-7ebabdd48b7a	3d6abc44-d094-4250-8dfc-347ae9c741f2	Primary solid tumour	UNCID_2156967.027f330a-6206-4fd4-8790-8bb5e0207bc1	Human endogenous retrovirus K113 complete genome	NC_022518.1	9472	35	0	0	0	10207	12.16	68.67	0	0	9758
18cd9543-b21c-41a8-b4d7-a8ba371cca22	1d2c5f72-cdca-4cc8-8a96-2abe10207356	Primary solid tumour	UNCID_2657650.60e9a97e-8cf7-465c-9a31-7c0b714fbf95	Murine osteosarcoma virus	NC_001506.1	3811	0	0	0	0	10204		17.87	0	0	10089
9b10fa22-3a5b-49cf-81d9-22158ca6a707	1d7ffbe7-6139-412b-8739-8082a63a2b33	solid tissue normal	UNCID_1263133.aabc18c1-ba2e-40a8-b564-eb97b2a188f8	Shamonda virus N and NSs genes	NC_018464.1	927	8899	0	0	6	10199	8.41	8.41	0	0	15
a7383a8a-32c0-453b-b26d-d98d6c098a90	9519be01-d78d-462c-8a95-34149538afeb	Primary solid tumour	UNCID_1272142.12e19460-da9a-4ff4-8664-801e7f8829b7	Murine osteosarcoma virus	NC_001506.1	3811	1	0	0	0	10193	1.26	16.53	0	0	9804
7413d045-cedb-4ec6-95ea-6f7b676f800d	355e84e7-0d50-4bc2-a481-dfece2f8c687	Primary solid tumour	UNCID_2657497.02fc78ec-68ae-4326-8df1-4f69850b5edd	Murine osteosarcoma virus	NC_001506.1	3811	0	0	0	0	10190		17.21	0	0	10070
75360206-d41f-4ee7-8945-beb259f9b32c	f16ce517-d51d-499a-a4c4-a6844fefa52c	Primary solid tumour	UNCID_1531305.4a54f172-9435-4e46-8396-405634425db2	Murine osteosarcoma virus	NC_001506.1	3811	0	0	0	0	10188		16.61	0	0	9933
aeef0836-305c-465c-a9ca-6c1825353ae7	11fb5853-8eeb-4ad8-825d-3eaaf3fa08d6	Primary solid tumour	UNCID_1321723.70a93713-e154-46c8-9360-b873c63f0f05	Shamonda virus N and NSs genes	NC_018464.1	927	8473	0.00129303	49	4	10179	8.31	8.31	0	0	4
874964ab-d09a-422c-9b51-7239338e78d4	56829c8d-7bb7-4aac-999f-b1353db4915d	Primary solid tumour	UNCID_2657717.984a3498-4b0b-4242-9fd3-640175da22ec	Choristoneura occidentalis granulovirus	NC_008168.1	104710	1	0	0	0	10172	0.05	0.11	0	0	10099
0cb3dffd-1521-4887-b19c-94dcd340d306	26eefaa1-1666-4ce1-8cf4-f6fabff81fd2	Primary solid tumour	UNCID_1361851.cf7a71f6-8d7d-4833-b9b2-c40abc1654e6	Murine osteosarcoma virus	NC_001506.1	3811	0	0	0	0	10160		17.69	0	0	9455
d27c7a15-d603-4f85-9ded-6fcd72c78d21	a76bcd1f-e47f-4dc5-a97a-4c4f00032191	Primary solid tumour	UNCID_2455620.823142ae-3165-44fd-bdd8-b54acef6897f	Human endogenous retrovirus K113 complete genome	NC_022518.1	9472	54	0	0	1	10159	14.71	90.71	0	0	9936
15a638fe-4dfd-4280-ad40-5e0d5fde3812	ba0c9096-5f35-4f0a-ae98-ee1a695b55f0	Primary solid tumour	UNCID_1215213.2bd35c12-2701-45c4-a6ea-981667028597	Human endogenous retrovirus K113 complete genome	NC_022518.1	9472	46	0	0	3	10157	13.68	94.5	0	0	9695
e9774c52-8772-4f54-82a9-137e2ccd4650	70c6c3a0-b422-4541-a60f-355356a9a340	Primary solid tumour	UNCID_2394023.8ae687ed-f9b2-41fc-88d7-e977fef25582	Human endogenous retrovirus K113 complete genome	NC_022518.1	9472	18	0	0	0	10148	6.54	96.34	0	0	9825
728497c3-ad8b-49e1-ac0e-9a28c48404e5	74c7dd37-7ff5-47ac-aeb7-14202871b6f1	Primary solid tumour	UNCID_2385909.e6310fd5-418f-4315-8c0a-78b05a95c214	Shamonda virus N and NSs genes	NC_018464.1	927	8938	0	0	1	10130	8.31	8.31	0	0	0
86bc76a9-dc21-4fb8-8c94-1023136f553c	c51ccff8-2502-40e1-b130-fe655c119169	Primary solid tumour	UNCID_2615056.212f9e63-ba39-4765-8522-86833312f8db	Human endogenous retrovirus K113 complete genome	NC_022518.1	9472	48	0	0	2	10130	15.69	93.67	0	0	9965
1d817e1a-de87-4936-b445-c6c88844be5d	a3a4a518-2dac-4846-9476-1aa7e0c1fb5e	Primary solid tumour	UNCID_2614119.15850809-45e4-400d-89c0-20d313f699cb	Human endogenous retrovirus K113 complete genome	NC_022518.1	9472	25	0	0	0	10120	9.05	85.95	0	0	10035
912d618a-8003-41d6-a0ac-7051b6ccc31c	d39d1a49-fcc0-4f2c-9338-df904e7f6a09	Primary solid tumour	UNCID_2136312.18c4e2fd-5696-4577-bd9d-019a402f7c81	Murine osteosarcoma virus	NC_001506.1	3811	0	0	0	0	10112		16.77	0	0	9387
74a8d844-92db-4829-b687-a54a41c32f36	cf70909e-5143-47ae-b8ca-c3ae6ace7be2	Primary solid tumour	UNCID_1535336.c3841b03-197a-4cd1-9331-02fde85bcb55	Murine osteosarcoma virus	NC_001506.1	3811	0	0	0	0	10109		18.26	0	0	10034
ecd51696-efa6-4f7b-a98d-c53992620492	a279d5aa-51f7-4e75-9e14-b206b97ec4bd	solid tissue normal	UNCID_1282131.36973833-7245-444f-94e9-062e6b83df14	Murine osteosarcoma virus	NC_001506.1	3811	3	0	0	0	10107	3.78	17.87	0	0	10003
778ff135-105c-4389-ab7a-4e5bee6a9de0	1122fa92-0073-4f59-9880-3f1a34620758	Primary solid tumour	UNCID_2396471.166b8cda-180b-4095-a991-69e79efec904	Human endogenous retrovirus K113 complete genome	NC_022518.1	9472	32	0	0	0	10102	10.99	95.31	0	0	9936
879d9093-9837-401d-8582-9b28a2b28265	fc823ab7-9390-4c57-9883-3e32ee17e794	Primary solid tumour	UNCID_2314128.cea23bbc-1a4a-4498-987b-67728912ae40	Murine osteosarcoma virus	NC_001506.1	3811	0	0	0	0	10100		19.86	0	0	9980
98735d47-6497-4b8f-8f1b-d6ae01a34748	701991da-6deb-41df-b9cc-e5049a886b5b	Primary solid tumour	UNCID_2172298.d6c9e56e-c040-40ff-a71b-74bd4a2d431c	Shamonda virus N and NSs genes	NC_018464.1	927	9026	0.000590058	54	6	10092	8.41	8.41	0	0	19
da5f8107-7b69-45b5-8beb-21d17b066cb4	8a5f2d7f-835c-4726-b238-f82d6a7f25bd	Primary solid tumour	UNCID_1378157.4db58676-4bfe-46de-9db9-8270d67b49fe	Human endogenous retrovirus K113 complete genome	NC_022518.1	9472	56	0	0	2	10089	15.4	94.62	0	0	9655
98735d47-6497-4b8f-8f1b-d6ae01a34748	701991da-6deb-41df-b9cc-e5049a886b5b	Primary solid tumour	UNCID_2172298.d6c9e56e-c040-40ff-a71b-74bd4a2d431c	Human endogenous retrovirus K113 complete genome	NC_022518.1	9472	56	0	0	1	10088	13.33	65.74	0	0	9141
b79ed761-77ef-4abb-9c52-344eca9bc08e	aae0fca8-99e9-4fde-a2e9-b0ea500737f8	Primary solid tumour	UNCID_2232296.ea34e227-a427-42a6-9f42-80069e972764	Human endogenous retrovirus K113 complete genome	NC_022518.1	9472	30	0	0	2	10079	11.79	84.3	0	0	9840
cf98ac7d-6791-4b38-9902-000464888f25	9a8caef5-6543-4391-8a55-4999035693c5	Primary solid tumour	UNCID_2391561.b4d87462-1fc4-4ee4-b905-c2919ebceb33	Human endogenous retrovirus K113 complete genome	NC_022518.1	9472	46	0	0	0	10079	13.64	93.46	0	0	9832
27d61473-39d6-478a-a576-427d1aeda01f	e4a755e3-4938-4321-b5a9-27a445036791	Primary solid tumour	UNCID_1370598.314e8006-a060-4b71-a51e-ba450bbbb86c	Murine osteosarcoma virus	NC_001506.1	3811	0	0	0	0	10055		17.63	0	0	9827
36da3689-5b86-480d-8763-fefb7a73ad42	5a4d8694-947d-45e9-9a21-6de0f63837f0	Primary solid tumour	UNCID_2478437.f4024393-b3f0-43b4-916e-4e92cb95c084	Human endogenous retrovirus K113 complete genome	NC_022518.1	9472	40	0	0	0	10046	13.46	93.3	0	0	9786
f6e93a76-4e34-438a-9092-7b3e173e116c	5447a0e0-80ca-40fb-8233-504fde51f22c	Primary solid tumour	UNCID_2245991.dce52b98-298c-4980-ba8b-3791b6528d4c	Murine osteosarcoma virus	NC_001506.1	3811	0	0	0	0	10026		16.95	0	0	9842
b87ab14e-64b3-4699-923b-41aaf738dce7	9d499039-37ca-4300-ae95-04bbe007c0d2	solid tissue normal	UNCID_1360948.c4aa58a3-f1ef-489f-be76-ce0f20a5446f	Murine osteosarcoma virus	NC_001506.1	3811	0	0	0	0	10025		18.16	0	0	9714
bdc630d2-a384-44e2-890d-046bc2c6d0a2	f9f136a5-3ccb-42b3-ba60-c667fbb0846d	Primary solid tumour	UNCID_2136188.a9444bb5-5136-4a9a-b734-167ce00dd040	Murine osteosarcoma virus	NC_001506.1	3811	0	0	0	0	10023		18.5	0	0	9749
88bc37da-78d5-4583-8029-f6a31adc8660	5e3d0e50-afb4-4d2d-b4d9-5f320c573ba3	Primary solid tumour	UNCID_2481778.7471bd76-b32f-41a3-bf95-8752745a7e70	Murine osteosarcoma virus	NC_001506.1	3811	0	0	0	0	10023		18.68	0	0	9851
68503fa7-00ca-407b-ae7d-403e7466b809	88658b66-f293-4aff-9e33-05abfafd3b43	Primary solid tumour	UNCID_2322755.1d913abe-aadd-498f-9b1d-7d3746ae315c	Murine osteosarcoma virus	NC_001506.1	3811	1	0	0	0	10005	1.26	17.74	0	0	9492
f45f3989-90d5-4fbf-b029-3e9a6293f15e	f4478172-7727-4680-9934-da755ab1825c	Primary solid tumour	UNCID_2314300.d94972a7-535d-4bb8-b221-d3c22a120d01	Murine osteosarcoma virus	NC_001506.1	3811	0	0	0	0	9992		16.56	0	0	9720
05f0b31e-7fec-4d39-b5bf-bbf9b01173b0	eff14fed-8a21-41c5-8ed3-75346a06e44e	Primary solid tumour	UNCID_2411986.49e0744c-4f4c-4cac-bc4e-2a11f1cf6a45	Human endogenous retrovirus K113 complete genome	NC_022518.1	9472	44	0	0	0	9991	13.57	93.85	0	0	9545
3eae6b68-d333-4b36-9e70-d2bed19c1dfa	4a3d9efe-f24e-4135-8a70-e202651e7a81	Primary solid tumour	UNCID_1374548.787d4d9f-1c69-406f-8e1c-2458d77085e7	Human endogenous retrovirus K113 complete genome	NC_022518.1	9472	63	0	0	0	9978	13.98	83.02	0	0	9048
05f0b31e-7fec-4d39-b5bf-bbf9b01173b0	eff14fed-8a21-41c5-8ed3-75346a06e44e	Primary solid tumour	UNCID_2411986.49e0744c-4f4c-4cac-bc4e-2a11f1cf6a45	Murine osteosarcoma virus	NC_001506.1	3811	0	0	0	0	9975		14.33	0	0	9654
4da83354-4512-4dca-af59-dc8217363511	bdd4fefa-512a-4720-9f9e-11eb3892fe3c	Primary solid tumour	UNCID_2388705.ef59f19f-f7c0-4cf3-b686-a0cd09a996b3	Human endogenous retrovirus K113 complete genome	NC_022518.1	9472	21	0	0	2	9972	10.66	76.09	0	0	9903
a3081d9d-25eb-41fd-8b77-a7fe9910865a	cecf4ee9-7610-4f47-a825-7fde8233b75d	Primary solid tumour	UNCID_2321428.b87af222-7056-4704-80c6-6766b8826767	Human endogenous retrovirus K113 complete genome	NC_022518.1	9472	81	0	0	1	9963	16.29	67.2	0	0	9618
e7914d79-48ad-4ea1-8a8f-735183c16c56	13a63fd0-6c8c-4707-9135-8052f454d1ac	Primary solid tumour	UNCID_1363715.6551bbb1-297f-41db-969b-17bb3c432426	Murine osteosarcoma virus	NC_001506.1	3811	2	0	0	0	9962	1.29	16.06	0	0	9471
c6843072-01b3-445f-a093-43b97c967dd9	28689d40-03e5-4e17-aba1-f2d571535eed	Primary solid tumour	UNCID_1361582.310d0da6-5694-4dc0-82f7-3fe0f6699271	Murine osteosarcoma virus	NC_001506.1	3811	1	0	0	0	9961	1.26	19.42	0	0	9631
ef2a9b45-0fb8-485a-911f-ff193ae2452d	07ccb4e9-a2a9-4bfd-97bd-13873b01977a	Primary solid tumour	UNCID_1530903.add784d0-7733-448c-a8b9-53442128d8ac	Murine osteosarcoma virus	NC_001506.1	3811	0	0	0	0	9952		16.45	0	0	9799
aa414e00-caef-47f7-ab78-82b2ba9a2200	cccdd4a2-ebf0-482d-b71c-9fe44414eec6	Primary solid tumour	UNCID_2481479.c3d6c3bb-8882-4033-855e-f164c03799cd	Human endogenous retrovirus K113 complete genome	NC_022518.1	9472	27	0	0	1	9945	11.61	89.02	0	0	9713
a7383a8a-32c0-453b-b26d-d98d6c098a90	9519be01-d78d-462c-8a95-34149538afeb	Primary solid tumour	UNCID_1272142.12e19460-da9a-4ff4-8664-801e7f8829b7	Human endogenous retrovirus K113 complete genome	NC_022518.1	9472	48	0	0	0	9943	11.96	87.64	0	0	9416
874964ab-d09a-422c-9b51-7239338e78d4	56829c8d-7bb7-4aac-999f-b1353db4915d	Primary solid tumour	UNCID_2657717.984a3498-4b0b-4242-9fd3-640175da22ec	Human endogenous retrovirus K113 complete genome	NC_022518.1	9472	30	0	0	1	9942	11.04	63.31	0	0	9817
95115646-d495-40a4-9770-6700778e4ca9	083cc988-19a5-49b4-97c0-4e7bcc5d5c08	Primary solid tumour	UNCID_2620252.adda35fc-181d-4a0c-9afe-f2bdd83ab087	Human endogenous retrovirus K113 complete genome	NC_022518.1	9472	9	0	0	0	9940	6.6	73.85	0	0	9904
bdf77be2-f833-45f2-bd32-dbf53eb11eb4	929837f9-297a-47c0-ac9a-a142eef620d3	Primary solid tumour	UNCID_1340930.df9ee925-86bc-4ccc-b308-0c7d6d1d4fd7	Murine osteosarcoma virus	NC_001506.1	3811	0	0	0	0	9937		18.18	0	0	9899
34c8b195-ecab-492b-aed2-43acfedef708	59207bcd-f127-481f-b576-8716da7d7d97	Primary solid tumour	UNCID_1256499.9cbe4eef-89aa-453e-b22b-1c1256bf3c51	Murine osteosarcoma virus	NC_001506.1	3811	0	0	0	0	9925		17.74	0	0	9513
57ed8a64-46f9-4e1f-8550-cef121a6bbc6	4fe004e5-49f9-4336-a690-6ebad512c813	Primary solid tumour	UNCID_1364098.14830a14-5495-4425-b6ef-78ccffafe03c	Human endogenous retrovirus K113 complete genome	NC_022518.1	9472	82	0	0	0	9922	14.59	92.83	0	0	9019
2913b17a-d36b-43d4-9ada-9aaa6b3249ec	f7fc3f2e-c70e-460d-b34d-bb2ea423a0ae	Primary solid tumour	UNCID_2481318.bd8e46c1-5b67-407e-a6fb-67017488a923	Human endogenous retrovirus K113 complete genome	NC_022518.1	9472	51	0	0	1	9922	14.38	87.37	0	0	9799
d6520ff3-719d-4953-b5cb-06ed4d02a272	91e249a6-b0b0-487e-9fad-0e9f5798dcae	Primary solid tumour	UNCID_1849089.b7f3a96d-01f8-4ef2-a71d-2c684bd18812	Glypta fumiferanae ichnovirus	NC_008908.1;NC_008930.1;NC_008925.1;NC_008912.1;NC_008907.1;NC_008913.1	3083;4829;3821;3141;3058;3157	148	0	0	0	9902	;1.04;1.2;7.8;;8.65	2.43;1.1;3.27;11.84;1.57;9.91	6479	2876	6389
11a6ba1a-25f7-4f1f-a9de-723fabfaa018	39a5aebe-acad-4141-aa5a-66228c4049f8	Primary solid tumour	UNCID_2455509.4eaaf094-c0d8-476e-ba5b-7d9861c1dd5b	Human endogenous retrovirus K113 complete genome	NC_022518.1	9472	36	0	0	0	9890	12.26	97.76	0	0	9362
e8bcc7f5-b514-4fc7-b07b-fd4aa8821463	dc20ecf0-2807-4675-a7fd-8ead1cee7ea0	Primary solid tumour	UNCID_2391416.ecbb33ff-c485-485f-a169-6bb7c1c84baf	Human endogenous retrovirus K113 complete genome	NC_022518.1	9472	40	0	0	0	9883	13.49	94.74	0	0	9721
e67e581c-fbb7-431a-b796-c3089843d96e	6ef0fc2d-f274-4253-bec5-6dbd55953d76	Primary solid tumour	UNCID_2620945.4d83df74-09cf-4590-a15a-c5c583cbb639	Murine osteosarcoma virus	NC_001506.1	3811	0	0	0	0	9862		15.77	0	0	9821
d6520ff3-719d-4953-b5cb-06ed4d02a272	91e249a6-b0b0-487e-9fad-0e9f5798dcae	Primary solid tumour	UNCID_1865036.b7f3a96d-01f8-4ef2-a71d-2c684bd18812	Enterobacteria phage WA13	NC_007821.1	6068	29	0	0	0	9859	1.47	2.52	9858	9238	0
41e0d8f7-e104-43c4-b3bb-fd0b5cb3c7b2	f6381367-142c-45d0-92b3-c1727d1813ce	Primary solid tumour	UNCID_1346442.82b1d50a-9ed4-4d42-80d4-59d06b43df3e	Murine osteosarcoma virus	NC_001506.1	3811	0	0	0	0	9854		17.74	0	0	9235
f5c35097-25b1-4fee-bb32-790b765a20b1	e9a4c770-665f-454b-81f7-b8ae3f1e154e	Primary solid tumour	UNCID_2394102.7dae2f3c-56cb-425a-8d7f-7113e1cfc72e	Choristoneura occidentalis granulovirus	NC_008168.1	104710	5	0	0	0	9852	0.05	0.11	0	0	9781
bccb7f9d-8dde-45b7-a50d-6c7233239ceb	000d566c-96c7-4f1c-b36e-fa2222467983	Primary solid tumour	UNCID_2266614.9d5f0b9f-ff36-4a80-8472-412d0ec803c5	Shamonda virus N and NSs genes	NC_018464.1	927	8700	0.000670916	56	5	9846	8.31	8.31	0	0	6
8c0d4ed2-f07e-4249-9294-85222d5f0936	acd5ceef-c5cf-4e95-9394-c50fdbc70c8d	solid tissue normal	UNCID_1896978.0cb961d7-87be-40c2-b703-3e424b8c8e78	Human endogenous retrovirus K113 complete genome	NC_022518.1	9472	41	0	0	2	9840	8.55	87.6	0	0	9671
8080e9a4-a7bd-47a6-ba4c-9437a868507d	827caf2c-a94b-4eee-86b3-1155a16daf4a	Primary solid tumour	UNCID_2315942.689a544a-c116-46f9-ae3c-769e793f21c7	Murine osteosarcoma virus	NC_001506.1	3811	1	0	0	0	9833	1.26	17.08	0	0	9501
fcbbc85a-d75b-4280-b6fb-643c8643e2f7	8dc53431-44ab-485e-b4e6-c3d06509506d	solid tissue normal	UNCID_1283084.6eb0d270-797d-49ab-9bda-a5f0a70a6695	Pandoravirus salinus	NC_022098.1	2473870	57	0	0	1	9824	0.04	0.08	4770	2171	8854
1f3baf15-bca3-4f5a-b3d8-128bf05882f8	aa8b99fd-973f-465d-ae24-3421fe784687	Primary solid tumour	UNCID_2314389.e311b8ad-1c32-4ccc-8e42-f7a8bae8b7d9	Murine osteosarcoma virus	NC_001506.1	3811	0	0	0	0	9823		16.53	0	0	9688
7413d045-cedb-4ec6-95ea-6f7b676f800d	355e84e7-0d50-4bc2-a481-dfece2f8c687	Primary solid tumour	UNCID_2657497.02fc78ec-68ae-4326-8df1-4f69850b5edd	Human endogenous retrovirus K113 complete genome	NC_022518.1	9472	25	0	0	1	9806	9.79	97.37	0	0	9622
44e15d3b-8ca2-44ee-82a2-1984e6c468f6	84a5d5fc-7350-4846-a1bc-8bfadbcff8dc	Primary solid tumour	UNCID_2519592.66635f8c-2731-4231-9b71-f68f7d5f8072	Murine osteosarcoma virus	NC_001506.1	3811	1	0	0	0	9792	1.26	15.85	0	0	9662
a31e3626-9e80-467a-986b-a83dc3684ac6	0afa0e02-daae-47e6-9ccb-9de8e4feb73c	Primary solid tumour	UNCID_2391332.1dd9dd18-3137-4515-9346-909e772b6ca8	Human endogenous retrovirus K113 complete genome	NC_022518.1	9472	33	0	0	1	9777	13.01	87.18	0	0	9369
4c49cc14-5813-4a6a-bb8e-4cddef2d5055	7c40c747-5000-4f66-aab5-c53fb96337cb	Primary solid tumour	UNCID_2322358.17607f39-23c6-4eee-8aa4-ed705284ff4e	Murine osteosarcoma virus	NC_001506.1	3811	0	0	0	0	9768		18.55	0	0	9380
ec6a094b-d876-4b92-be62-8833ca961229	720d77bc-58e3-42ee-aae7-5de586c2ac41	Primary solid tumour	UNCID_2614391.b426dd0e-446d-4738-a608-beaa368920bf	Murine osteosarcoma virus	NC_001506.1	3811	1	0	0	0	9759	1.23	18.66	0	0	9754
0c50f404-d92a-4d72-b085-a4d258b941b0	30fa311b-05a2-43e4-9edc-02b327898132	Primary solid tumour	UNCID_2393906.532e3276-07d4-4e86-a955-4f474bc8ae36	Murine osteosarcoma virus	NC_001506.1	3811	1	0	0	0	9757	1.26	17.71	0	0	9578
46b8d214-de2f-41ce-95b2-939f0c6450e4	607fd22b-f281-431b-848e-ae01e69567e2	Primary solid tumour	UNCID_2314258.06c95ac2-2f97-4200-9a29-a3ff8cce8697	Murine osteosarcoma virus	NC_001506.1	3811	0	0	0	0	9743		18.42	0	0	9563
f7c861d9-0aa5-4337-baba-dccbf6a5fa6c	98a9ce0e-4f02-4819-bc0c-c1a8d34e3db6	Primary solid tumour	UNCID_2385973.a8f619f1-c92e-4e7b-99f9-d25984935cde	Human endogenous retrovirus K113 complete genome	NC_022518.1	9472	45	0	0	1	9728	16.72	88.64	0	0	9491
b6b501ca-f660-41cd-b459-0cc82a704771	9a8e27c9-614b-491f-913d-429dfc4e2c4d	Primary solid tumour	UNCID_2221552.8adec7c9-1c95-419b-9876-a3f9d068d392	Murine osteosarcoma virus	NC_001506.1	3811	11	0	0	0	9722	3.25	19.5	0	0	9480
de0de79d-f42a-4986-8c2d-2c19c4260e77	f25bae1a-8627-46a8-87af-07f82773c68a	solid tissue normal	UNCID_1366154.8f9b3818-5334-4aa0-9ad1-22bca0afb925	Murine osteosarcoma virus	NC_001506.1	3811	4	0	0	0	9696	1.97	19.39	0	0	9098
30558aeb-76b7-4d27-99c0-e3ee21a00bd1	c46022f8-b122-4367-836b-ec1ae641a87d	Primary solid tumour	UNCID_1278913.22ec0a34-74ad-48d6-80f4-b88ef082101d	Murine osteosarcoma virus	NC_001506.1	3811	0	0	0	0	9691		18.16	0	0	9143
635f5b8d-7d96-4e28-ad86-e78ceb2c467c	f211f7a9-cf3b-432c-9ea0-1172cce14e9d	Primary solid tumour	UNCID_1535219.c969c5c7-c72e-4e8f-9213-8ab2f192c845	Human endogenous retrovirus K113 complete genome	NC_022518.1	9472	34	0	0	0	9686	8.07	87.57	0	0	9498
5e644b3a-432a-4e3e-93b6-f5b931029cb1	f5319fd5-beae-4ca8-8f42-45fca5e6a2d2	Primary solid tumour	UNCID_2471869.6b22709e-8b89-4a67-9530-3004467b91f6	Human endogenous retrovirus K113 complete genome	NC_022518.1	9472	17	0	0	0	9686	7.02	85.06	0	0	9571
4e9d56b5-6b3e-4cae-bdc5-2b29890f9d26	fcbd7b29-12da-44c8-b241-1388d1b15684	Primary solid tumour	UNCID_2599791.e312e528-bed2-4067-a562-1c27dd93d540	Human endogenous retrovirus K113 complete genome	NC_022518.1	9472	37	0	0	0	9669	13.67	90.46	0	0	9509
0d44c6bb-2ff0-4ed6-8c38-f58b5cfa2530	8e5b1d47-7d92-4d28-8186-4176ada96672	Primary solid tumour	UNCID_2445622.bfb7a272-3b86-4d5d-a3df-6aea8fd3b66b	Murine osteosarcoma virus	NC_001506.1	3811	0	0	0	0	9660		16.19	0	0	9540
3f066c95-9085-4772-af14-6ef74ccae78a	48f36fbe-356a-40af-b81f-8ea0b1369bab	Primary solid tumour	UNCID_2380929.2405edaf-b4cc-4292-92a3-8b890ffaa70f	Murine osteosarcoma virus	NC_001506.1	3811	0	0	0	0	9654		18.79	0	0	9580
ab7bf9ef-55f2-41fa-bdb1-f7b7c79b9a48	3fa3cffe-40f1-4853-9cbb-54a99ffd6108	Primary solid tumour	UNCID_2658128.ed257c43-c4be-42c9-8968-82bb9c0b8ce2	Human endogenous retrovirus K113 complete genome	NC_022518.1	9472	18	0	0	1	9627	8.78	46.2	0	0	9470
4761d0f1-e6e9-4d8f-9fce-014c3f2ed64f	d4ff9f1a-1d35-4ad6-9a36-059547081c7e	Primary solid tumour	UNCID_2044292.9d16eccb-44fa-4188-9ad2-3a17ed821247	Murine osteosarcoma virus	NC_001506.1	3811	1	0	0	0	9618	1.26	19.65	0	0	8744
42268a74-cfd1-4724-a8c6-4e9b977f1fbe	db2779f6-8fe2-48c3-988b-81db1815a678	Primary solid tumour	UNCID_2171885.5a96d821-45e8-4d06-89c3-1f951c04375d	Human endogenous retrovirus K113 complete genome	NC_022518.1	9472	71	0	0	0	9615	15.67	63.05	0	0	9137
f4871dc1-a456-4d69-a5bc-30a5eb8033e9	2c7ec330-261e-49c7-9424-6d83641dba6d	Primary solid tumour	UNCID_1364405.5e185249-6ea1-460b-b841-f40e94ea1ccd	Human endogenous retrovirus K113 complete genome	NC_022518.1	9472	47	0	0	2	9599	10.39	76.87	0	0	8968
819c66a0-7074-495e-9993-80a858f46b82	10271d9c-9b9c-4b5f-a845-a0f1bd03af51	Primary solid tumour	UNCID_2597522.46993591-8ffa-4e54-ba85-d013a7c190c9	Murine osteosarcoma virus	NC_001506.1	3811	3	1	96	1	9598	3.78	18.71	0	0	9576
71ad3327-1633-4a4e-98b3-2bd4f1746b6d	e0dfc37a-4a2e-4353-9673-241b100b3467	metastatic	UNCID_2615519.b23ad2ad-d6d2-4e5a-96d7-424cd506a180	Murine osteosarcoma virus	NC_001506.1	3811	0	0	0	0	9595		17.55	0	0	9526
18606532-21d5-40bf-92cf-a42b027449a1	a7b76662-8380-4f35-9307-99c0acacb904	Primary solid tumour	UNCID_1233873.2d12fd80-ba3f-49c3-aa15-1f67b9bbd443	Murine osteosarcoma virus	NC_001506.1	3811	0	0	0	0	9582		17.29	0	0	8869
1a626c6c-3dd9-4d87-bb93-cb2feb82fbe8	f228ef91-ecfb-4d1e-8e6a-b43d2185270e	Primary solid tumour	UNCID_1256299.986964bc-b680-4fc1-8f93-20772f0a8949	Choristoneura occidentalis granulovirus	NC_008168.1	104710	13	0	0	0	9554	0.13	0.14	0	0	8906
f1ca4735-9aa5-4598-8b8a-d2df857273c8	4c197d76-daf6-474d-b561-ded42905f52a	Primary solid tumour	UNCID_1967584.08a5e204-0002-4148-8b87-bbb9b490e825	Human endogenous retrovirus K113 complete genome	NC_022518.1	9472	28	0	0	0	9552	10.41	76.78	0	0	9451
e377f5c9-452c-4aec-ba78-739e4aa6b844	abeb0894-862f-4035-a6d9-fe0ba61630a9	Primary solid tumour	UNCID_2455618.effc8583-559f-4e01-bd93-11b39d95a290	Human endogenous retrovirus K113 complete genome	NC_022518.1	9472	60	0	0	0	9544	14.24	94.2	0	0	9290
2cc1817c-7ee6-4a0d-abd4-dc8712f88cf1	88705b03-aa27-45c5-bef0-bb697799f9df	Primary solid tumour	UNCID_2394061.02fea7d7-d604-41c2-9506-a62824140df4	Murine osteosarcoma virus	NC_001506.1	3811	0	0	0	0	9538		15.72	0	0	9345
fbcfe148-21f4-4a60-9343-2a32d9993ca1	c8fab4a7-fd7e-4d5e-a330-18c7e148b9d0	Primary solid tumour	UNCID_2314229.f46d3930-be89-420e-b0b7-ffad2c8149e7	Human endogenous retrovirus K113 complete genome	NC_022518.1	9472	46	0	0	0	9536	13.6	91.45	0	0	9335
489ea5d8-ae40-405b-bbf5-e0e091193270	c5f8c89c-ef69-42f4-9b37-5b552fccdf4b	Primary solid tumour	UNCID_2599307.968c1021-d6c1-4e0e-8417-43b78a6bdf6d	Murine osteosarcoma virus	NC_001506.1	3811	0	0	0	0	9521		17.82	0	0	9484
a7086ff4-1aa3-4d27-bf97-987269b2ebe6	3f3128c9-1072-443c-b6ae-8b63166fa9a4	Primary solid tumour	UNCID_2314619.81ee8dcb-89dd-462e-b5de-2394bc6d522b	Choristoneura occidentalis granulovirus	NC_008168.1	104710	5	0	0	0	9512	0.1	0.16	0	0	9368
7c388e94-d897-4084-b657-437440012fee	dec99f86-622b-477f-a26a-98c954fb1f17	Primary solid tumour	UNCID_2599702.e8f34083-66fe-43d4-9860-77427c481dcd	Murine osteosarcoma virus	NC_001506.1	3811	0	0	0	0	9511		18.92	0	0	9485
df184572-7ecf-4911-b4bb-4b7fda3780d6	1cbaa137-c3b0-46a2-9b23-208682c2a438	Primary solid tumour	UNCID_2172094.1b57a251-d1ee-4635-b3f8-8109ddbabf7d	Human endogenous retrovirus K113 complete genome	NC_022518.1	9472	61	0	0	0	9508	13.03	55.8	0	0	9038
4cba0ba5-58c3-455c-9cd5-7d9428d27f8c	bcc94953-ce79-428e-99c1-632e42c1b9bc	Primary solid tumour	UNCID_1212743.f8cdc431-ee4c-4337-975f-eb380faebb8c	Human endogenous retrovirus K113 complete genome	NC_022518.1	9472	52	0	0	6	9499	18.07	80.54	0	0	9253
ded8e46f-e309-4ff1-aee0-85bab613cc00	610603d0-43fb-4a4e-b368-d143e6c61802	Primary solid tumour	UNCID_2603740.39c01e87-6cb4-47f5-9ecd-be16781ef1f2	Murine osteosarcoma virus	NC_001506.1	3811	1	0	0	0	9498	1.23	18.84	0	0	9440
aac5503d-cf55-490d-a630-5fc255016058	ce2b7e17-424e-4954-8a68-19d7f98d2e7e	solid tissue normal	UNCID_1235439.7aa49ecf-9e25-4166-9ed2-487c41f1066c	Human endogenous retrovirus K113 complete genome	NC_022518.1	9472	146	0.0194175	96	0	9489	16.81	81.07	0	0	7602
2fc91628-6898-4d9d-931b-45d793450207	854a481b-71a2-4f23-80aa-e91e9f4069b1	solid tissue normal	UNCID_1884846.e3d00d08-5395-48b0-bd95-0c945e2a33fe	Human endogenous retrovirus K113 complete genome	NC_022518.1	9472	36	0	0	0	9489	10.44	84.89	0	0	9232
90811d39-d677-4955-8b62-ed36dfe86a5b	8ad78c4f-c84c-4f9e-88c9-42a05eb65498	solid tissue normal	UNCID_1269249.f2ad4c22-c476-44af-a8ca-dffcae313ae2	Human endogenous retrovirus K113 complete genome	NC_022518.1	9472	58	0	0	1	9485	14.56	67.02	0	0	9066
0a6801f9-7aae-4ba1-844b-159b703a20f3	208a75b3-407c-4c5a-8938-3691547b6887	Primary solid tumour	UNCID_1322520.39239ac6-7757-43ca-928a-4885260ecbc7	Human endogenous retrovirus K113 complete genome	NC_022518.1	9472	35	0	0	1	9484	9.27	95.3	0	0	9061
e325c4be-1952-49c8-88f1-b53c8dfcfb8e	444e78f7-1221-4882-ade2-7e45d828ea2a	Primary solid tumour	UNCID_2310444.0c18423b-7a7e-440d-96a7-ec3815aa411c	Murine osteosarcoma virus	NC_001506.1	3811	0	0	0	0	9484		17.29	0	0	9284
4b013862-e655-4a6f-af4f-0b291c1242b5	f6c61a22-a711-416d-9e65-6a1b957e5b2e	solid tissue normal	UNCID_1037229.3c3a7016-6270-4c87-af7d-53b46f7f8fd1	Human endogenous retrovirus K113 complete genome	NC_022518.1	9472	99	0	0	0	9478	12.8	79.9	0	0	7789
4539a7c3-cca2-4ed0-9310-92cd843aa1cd	42b7d14f-09e5-4d91-bb98-5fe35907a6a9	Primary solid tumour	UNCID_1360136.bd8a26e3-ddaf-405d-9b32-bd6adb09024f	Shamonda virus N and NSs genes	NC_018464.1	927	8010	0.000343289	56	3	9476	8.31	8.31	0	0	0
8a96a7a8-0413-42b9-9173-fd63761dd83a	74de01bd-30d9-45fc-841d-ed1c0d7446ba	Primary solid tumour	UNCID_2456174.6fc325bf-9627-45d7-9081-28df74e79bdb	Murine osteosarcoma virus	NC_001506.1	3811	0	0	0	0	9461		17.27	0	0	9199
d27c7a15-d603-4f85-9ded-6fcd72c78d21	a76bcd1f-e47f-4dc5-a97a-4c4f00032191	Primary solid tumour	UNCID_2455620.823142ae-3165-44fd-bdd8-b54acef6897f	Murine osteosarcoma virus	NC_001506.1	3811	0	0	0	0	9453		16.79	0	0	9391
f22e8b2d-68dd-4276-b57c-a068ced06ea5	0d498226-e22a-44a4-9ef8-1da8e83fa55b	Primary solid tumour	UNCID_2314385.a4e4f617-d329-4c8f-8cbd-f6111c427f71	Choristoneura occidentalis granulovirus	NC_008168.1	104710	10	0	0	0	9451	0.06	0.12	0	0	9307
c176fe2e-00e6-4041-8680-aec5b90107cb	42b7d14f-09e5-4d91-bb98-5fe35907a6a9	solid tissue normal	UNCID_1360690.cbc2c758-bf49-4165-bbb1-30c046caf99c	Murine osteosarcoma virus	NC_001506.1	3811	1	0	0	0	9450	1.26	19.57	0	0	9429
2ef0db46-ec9c-4886-90d2-b16389362529	108dee1e-b27d-4056-a167-261725f548c1	Primary solid tumour	UNCID_2391465.6086c6f1-e184-4a3e-935d-3addef5ecc2c	Murine osteosarcoma virus	NC_001506.1	3811	0	0	0	0	9448		18.47	0	0	9320
34d7178f-cfc8-463a-9e04-f0bb0e3e5154	df3abb97-c790-4ff6-a726-6645b3058d72	Primary solid tumour	UNCID_1362076.27357b4d-5d44-4c5e-bb80-0d5f68c3db8e	Murine osteosarcoma virus	NC_001506.1	3811	0	0	0	0	9441		17.29	0	0	8919
bec25345-82c0-465e-a1c5-f73bdd2fc4ae	74602e83-3ee3-4ee7-b05a-135fbdddcc5c	Primary solid tumour	UNCID_2380915.6f4d55e9-37fc-40c3-92d0-5bdabc063447	Choristoneura occidentalis granulovirus	NC_008168.1	104710	1	0	0	0	9436	0.04	0.15	0	0	9409
1cb8eee3-ebbe-4b8e-8452-c6364b6fdc78	e833ad67-2cb3-414c-b15e-28f49479e2ef	Primary solid tumour	UNCID_2386245.c47f8609-65d3-4cca-b599-58add67672c7	Murine osteosarcoma virus	NC_001506.1	3811	0	0	0	0	9429		14.85	0	0	9353
98013499-4fac-4378-9d7e-b3686003a4fc	64bf32c9-9466-404a-a147-e7a0b9e91e34	Primary solid tumour	UNCID_1896591.644e2830-703e-4a1f-86e3-f9cea798c1eb	Human endogenous retrovirus K113 complete genome	NC_022518.1	9472	39	0	0	0	9427	10.16	80.12	0	0	9323
d3b21774-56e8-4b4e-bcaa-d368ad2edef8	17c0ce0f-8227-4119-9b39-ea8db18f5f4b	Primary solid tumour	UNCID_2381021.a899dca6-deb0-49f8-8c8b-2854b108de5a	Human endogenous retrovirus K113 complete genome	NC_022518.1	9472	24	0	0	0	9422	12.29	86.7	0	0	9315
798db560-58b8-47eb-a8ca-05f7748891c5	75d22d59-dec8-4f59-86c8-36b5e9f4fb0d	Primary solid tumour	UNCID_2393885.2099f0da-0318-4b94-a418-d6e6cf65454b	Human endogenous retrovirus K113 complete genome	NC_022518.1	9472	37	0	0	0	9418	13.08	88.98	0	0	8988
a31e3626-9e80-467a-986b-a83dc3684ac6	0afa0e02-daae-47e6-9ccb-9de8e4feb73c	Primary solid tumour	UNCID_2391332.1dd9dd18-3137-4515-9346-909e772b6ca8	Murine osteosarcoma virus	NC_001506.1	3811	0	0	0	0	9417		19.08	0	0	9138
6c728891-8924-4a51-b3ed-f4b83d6c8de4	1583aea0-5d69-4165-9bef-d5bfdddf3a65	Primary solid tumour	UNCID_2253515.a3f81069-d0a9-49af-bd22-24c6142241b6	Human endogenous retrovirus K113 complete genome	NC_022518.1	9472	68	0	0	1	9416	13.01	79.55	0	0	8426
bd2f1591-0615-4df9-a34f-428369b25709	89afdebe-456e-4128-8902-1001876a2106	Primary solid tumour	UNCID_2043851.98021887-fb82-4cb4-a5f4-c4316901da21	Human endogenous retrovirus K113 complete genome	NC_022518.1	9472	211	0	0	1	9410	18.96	80.73	0	0	7120
a3e9018e-97b3-4a9f-b579-d76fcc784168	21a29827-7896-436d-ab52-e7edfc91e7d0	Primary solid tumour	UNCID_2482091.d593d47e-581a-4da3-bb3a-648b2bfb4cae	Human endogenous retrovirus K113 complete genome	NC_022518.1	9472	40	0	0	2	9407	13	96.4	0	0	9122
47ddedfd-f684-4b9b-83b2-99a5abfc1d5a	804ee985-18dd-4f2d-a562-61b454601cdd	solid tissue normal	UNCID_1536053.fff1f232-8978-406d-a6fc-61df98382b86	Human endogenous retrovirus K113 complete genome	NC_022518.1	9472	21	0	0	0	9404	7.38	96.99	0	0	9207
e52217cc-26f9-48ed-a3ce-ca5b963c66ce	9d499039-37ca-4300-ae95-04bbe007c0d2	Primary solid tumour	UNCID_1358539.d444c3d1-235a-413c-8e5c-4f4465b378e1	Murine osteosarcoma virus	NC_001506.1	3811	0	0	0	0	9388		19.26	0	0	9236
4cd7f57c-fd19-4def-a5fb-dca3dbc10320	ff52fa2f-bd12-4de0-9f5c-cd330ffb5fb3	Primary solid tumour	UNCID_2411798.c291389a-1dfd-4eef-9542-7269a8bd797a	Shamonda virus N and NSs genes	NC_018464.1	927	8140	0	0	4	9355	8.52	8.63	0	0	0
cf98ac7d-6791-4b38-9902-000464888f25	9a8caef5-6543-4391-8a55-4999035693c5	Primary solid tumour	UNCID_2391561.b4d87462-1fc4-4ee4-b905-c2919ebceb33	Murine osteosarcoma virus	NC_001506.1	3811	0	0	0	0	9344		18.24	0	0	9213
60ef5dd7-e7ac-4ebd-a46b-04a021db16b8	7eea6fd7-733c-44eb-b4b7-50bb3a2628a0	Primary solid tumour	UNCID_2456354.e5b8a092-0e86-4003-9ba6-112006161e93	Murine osteosarcoma virus	NC_001506.1	3811	0	0	0	0	9335		16.43	0	0	9278
acca09f5-d5ab-4699-b8fe-615a88f57b38	7466d120-6a6e-40a0-96d3-4979816d6278	Primary solid tumour	UNCID_2173609.60448472-d440-4608-8fca-b54c41c5cde1	Human endogenous retrovirus K113 complete genome	NC_022518.1	9472	42	0	0	2	9325	11.95	63.24	0	0	9183
3f066c95-9085-4772-af14-6ef74ccae78a	48f36fbe-356a-40af-b81f-8ea0b1369bab	Primary solid tumour	UNCID_2380929.2405edaf-b4cc-4292-92a3-8b890ffaa70f	Human endogenous retrovirus K113 complete genome	NC_022518.1	9472	42	0.0833333	96	0	9324	15.21	93.97	0	0	9160
f2f0aac0-2c24-4207-b76f-24933d10c712	ea770d22-2cba-465c-9555-e0877dcecb9f	Primary solid tumour	UNCID_2396468.0984a482-7559-48b4-a09d-d95f78816f23	Murine osteosarcoma virus	NC_001506.1	3811	0	0	0	0	9324		18.32	0	0	9273
4539a7c3-cca2-4ed0-9310-92cd843aa1cd	42b7d14f-09e5-4d91-bb98-5fe35907a6a9	Primary solid tumour	UNCID_1360136.bd8a26e3-ddaf-405d-9b32-bd6adb09024f	Choristoneura occidentalis granulovirus	NC_008168.1	104710	4	0	0	0	9322	0.05	0.16	0	0	9167
026fcc86-6f9d-4a61-aafe-97c8f6cc4ba5	1bcb1132-a9fc-4f03-bbed-abaf80c7a24a	Primary solid tumour	UNCID_2482391.abef0f85-b339-476f-bc5b-faded3ad6cf7	Murine osteosarcoma virus	NC_001506.1	3811	0	0	0	0	9283		16.64	0	0	9090
21fc7f0f-fcb3-422f-aa73-0e09fd06da35	2c48b1bf-4e49-4869-874b-f08787fa04b5	Primary solid tumour	UNCID_1730257.3790dc43-aa3d-4d1b-aa7a-340675c98bd4	Human endogenous retrovirus K113 complete genome	NC_022518.1	9472	33	0	0	0	9273	8.91	63.85	0	0	9087
728497c3-ad8b-49e1-ac0e-9a28c48404e5	74c7dd37-7ff5-47ac-aeb7-14202871b6f1	Primary solid tumour	UNCID_2385909.e6310fd5-418f-4315-8c0a-78b05a95c214	Murine osteosarcoma virus	NC_001506.1	3811	0	0	0	0	9268		17.53	0	0	9247
f46bb399-59e8-407b-8075-13c563f8081e	da07da37-bde6-480a-a302-98683ae3931a	solid tissue normal	UNCID_1535534.5b2c7f9e-d8f2-44db-8981-5acefbfd38c8	Murine osteosarcoma virus	NC_001506.1	3811	0	0	0	0	9264		17.34	0	0	9154
ce99d7f7-f2bc-4246-8849-4752353475b3	df7bbd9c-0b35-4855-acde-46f4956f4df1	Primary solid tumour	UNCID_2009606.bbc5dea9-50e1-44b7-9d43-82896b9229b5	Human endogenous retrovirus K113 complete genome	NC_022518.1	9472	33	0	0	2	9259	9.78	90.31	0	0	9097
1f2b8ff0-5945-4e70-a24c-fe0bdb0c962e	c3fd52fe-bdc2-4cca-91c7-590a192f80ed	Primary solid tumour	UNCID_2385812.625d2894-bb92-450a-af72-013d81df221d	Murine osteosarcoma virus	NC_001506.1	3811	0	0	0	0	9239		17.19	0	0	9212
d92af9ed-9e94-4e87-b19c-439f5a5ae616	56c88739-c076-42cc-a2cb-fd613ab567b5	Primary solid tumour	UNCID_2135835.79d5f928-67b2-4db0-b018-a52889200dd3	Murine osteosarcoma virus	NC_001506.1	3811	1	0	0	0	9210	1.26	17.71	0	0	8565
0d5a6be0-2c20-467f-bc7e-9ee135be02c3	698ce9a9-6512-4fb8-a574-a26ee259414c	solid tissue normal	UNCID_1401704.65592ca4-9afc-462c-86ee-a5f352aeb1f0	Murine osteosarcoma virus	NC_001506.1	3811	1	0	0	0	9194	1.23	18.18	0	0	7888
f9f392d3-e3c0-4cf2-ac7d-f21a497f716a	49197847-cc83-4ce1-8397-d09cea4c4928	Primary solid tumour	UNCID_2457718.e10fe58f-7ceb-4ad8-bce3-5ffbefc05cb5	Human endogenous retrovirus K113 complete genome	NC_022518.1	9472	52	0	0	0	9172	14.93	91.02	0	0	8932
bd13998c-d615-4af6-9eab-b59fad85f31f	f4e17ba1-f14f-480e-8fe3-415909fc320a	Primary solid tumour	UNCID_1530790.e0888e7a-a0d3-4016-8ed2-8818c332aeea	Human endogenous retrovirus K113 complete genome	NC_022518.1	9472	38	0	0	0	9155	13.31	69.84	0	0	8802
635f5b8d-7d96-4e28-ad86-e78ceb2c467c	f211f7a9-cf3b-432c-9ea0-1172cce14e9d	Primary solid tumour	UNCID_1535219.c969c5c7-c72e-4e8f-9213-8ab2f192c845	Choristoneura occidentalis granulovirus	NC_008168.1	104710	4	0	0	0	9127	0.06	0.15	0	0	9020
001824eb-43f0-42ef-b18c-61bef23235f7	69fc0351-6496-46b5-be22-25b80c1dc4cc	Primary solid tumour	UNCID_2614418.35900b9c-bc5c-49cc-acb4-410305e8ab64	Murine osteosarcoma virus	NC_001506.1	3811	0	0	0	0	9126		17.03	0	0	9122
848c2c7b-918e-4a09-bad9-3b3d59bbc101	e2b33861-2247-413f-b2e5-9be3b604666c	Primary solid tumour	UNCID_1416624.81388e39-1fc8-47bd-b49b-946bc979996d	Murine osteosarcoma virus	NC_001506.1	3811	0	0	0	0	9125		17.63	0	0	9094
8477da86-95bd-4b6d-a3e8-c16c9d61ea1f	a5c77ab6-6e98-4a3d-81c8-f3d5fabd31d2	Primary solid tumour	UNCID_1244420.f44cdc06-35ed-42dc-b4b2-fdd19399c7d3	Human endogenous retrovirus K113 complete genome	NC_022518.1	9472	116	0	0	1	9123	15.13	95.71	0	1	8315
0a6801f9-7aae-4ba1-844b-159b703a20f3	208a75b3-407c-4c5a-8938-3691547b6887	Primary solid tumour	UNCID_1322520.39239ac6-7757-43ca-928a-4885260ecbc7	Murine osteosarcoma virus	NC_001506.1	3811	0	0	0	0	9123		19.52	0	0	8858
9b931128-1883-4229-a258-a4a1d50c1e41	f25bae1a-8627-46a8-87af-07f82773c68a	Primary solid tumour	UNCID_1339039.a88b498e-6e56-4d49-b11d-827ad2b29b5d	Choristoneura occidentalis granulovirus	NC_008168.1	104710	6	0	0	0	9119	0.1	0.15	0	0	9070
df64c493-d290-41c7-abd3-ab65cda57b02	73b7d4bc-6b56-4ae8-be7f-074745563bee	Primary solid tumour	UNCID_2600255.0f83b483-2bfe-431a-a958-cadf9a19efea	Murine osteosarcoma virus	NC_001506.1	3811	0	0	0	0	9105		17.21	0	0	9071
6a5e7727-4af9-461c-8144-f93e49fb5279	f228ef91-ecfb-4d1e-8e6a-b43d2185270e	solid tissue normal	UNCID_1896681.d5a6b5e2-f1af-4b1f-bfbe-2b3c05f3f642	Human endogenous retrovirus K113 complete genome	NC_022518.1	9472	36	0	0	0	9104	9.14	82.74	0	0	8932
bdb07c09-4ffe-459d-a873-6bdee3c9f256	d57d3254-d8f3-4ca2-8b31-790d3ac9a63d	Primary solid tumour	UNCID_1776022.1c78c6f8-4e3c-40f1-afb2-b83a316b4c1a	Murine osteosarcoma virus	NC_001506.1	3811	0	0	0	0	9102		16.74	0	0	8916
d83270f9-98b6-4265-b080-716742de38f8	3fc9e3b4-8bc5-4bf8-bff6-dd90346b83a1	Primary solid tumour	UNCID_2173129.e1fd847f-23c7-4baa-a7ff-d0954d855d1a	Human endogenous retrovirus K113 complete genome	NC_022518.1	9472	50	0	0	1	9102	13.25	54.92	0	0	8799
af0c6ecc-502d-46ff-b5aa-4a34d9928a6e	8631bb5e-6d08-4c20-a85e-cb84f5dac290	Primary solid tumour	UNCID_2136426.3479eef9-e120-4723-b333-cd4623de6499	Murine osteosarcoma virus	NC_001506.1	3811	0	0	0	0	9101		17.61	0	0	8476
0cea748c-d2e9-418e-84b0-41a07bddc9da	30f623a3-dae7-41da-ab10-8786d094209e	Primary solid tumour	UNCID_1877737.4351923f-0818-42f3-9869-6963bcd2e98d	Human endogenous retrovirus K113 complete genome	NC_022518.1	9472	44	0	0	2	9100	14.37	89.6	0	0	8872
c0a067b3-0bd0-4d11-a283-d25799b3090b	4045f40b-d42a-4598-9ee2-0d371a776d3f	Primary solid tumour	UNCID_2173490.9ff2bdcd-1c48-4f81-8644-c302132b2400	Human endogenous retrovirus K113 complete genome	NC_022518.1	9472	46	0.0909091	96	0	9089	14.27	65.13	0	0	8671
9f016e40-6306-4fe6-b90c-38273e043c30	fe7b283c-9cf4-4be2-8a3a-251a81a8d78f	Primary solid tumour	UNCID_2519546.bac074d2-4e5b-4450-baee-749fc4a93c7a	Murine osteosarcoma virus	NC_001506.1	3811	0	0	0	0	9086		19.13	0	0	8898
4ca78561-756f-4453-9cb1-34e119bcf140	c4ebb2eb-e1f0-4490-80f3-5cf0c40a3091	Primary solid tumour	UNCID_2599247.20e1a03e-b18b-41ed-aaf4-95a5aefb4fbf	Murine osteosarcoma virus	NC_001506.1	3811	1	0	0	0	9073	1.26	18.53	0	0	9020
5bd08756-9dfd-4b50-ba8a-a389bd863a39	5b12458b-f5d7-41de-a4e1-26d39dca9b17	Primary solid tumour	UNCID_2385946.4558d242-2bd6-4272-913f-59c6b8f05d64	Human endogenous retrovirus K113 complete genome	NC_022518.1	9472	18	0	0	0	9068	8.48	84.77	0	0	8954
680c945d-7bff-47a6-a520-9aaa677fa7ed	e27bc39b-54f1-47b5-ac8f-3245dce690f4	Primary solid tumour	UNCID_2266570.d139f13a-72aa-4bd8-bee2-c60c6bb016f2	Choristoneura occidentalis granulovirus	NC_008168.1	104710	17	0	0	0	9065	0.13	0.17	0	0	8890
9b10fa22-3a5b-49cf-81d9-22158ca6a707	1d7ffbe7-6139-412b-8739-8082a63a2b33	solid tissue normal	UNCID_1263133.aabc18c1-ba2e-40a8-b564-eb97b2a188f8	Human endogenous retrovirus K113 complete genome	NC_022518.1	9472	89	0.0425532	96	3	9060	16.69	92.6	0	0	8251
2d8b33e3-002b-4592-9bc3-b3eab242c893	6f4c1006-519d-4b16-8c96-690c63bea0b6	Primary solid tumour	UNCID_2600256.ae3426f1-be88-4bf6-8ff4-3c7b7d6a804f	Human endogenous retrovirus K113 complete genome	NC_022518.1	9472	40	0	0	0	9047	9.38	84.43	0	0	8916
e67173e6-2fc8-42aa-a675-9238fbd33fad	c506fae4-7c0a-4705-8e80-5bcc122a8a32	Primary solid tumour	UNCID_2478521.2974a881-8198-4c55-89b9-822b8f8c94b0	Human endogenous retrovirus K113 complete genome	NC_022518.1	9472	38	0	0	0	9045	10.29	91.17	0	0	8703
56a06467-7cb6-4dff-9f57-88228210619e	bfb973eb-d42d-4900-a606-a381d2317555	Primary solid tumour	UNCID_2455666.905e6c11-d8d7-40a3-a933-f450c544714e	Murine osteosarcoma virus	NC_001506.1	3811	0	0	0	0	9044		18.18	0	0	8862
df8eaf3a-68cd-421f-8494-17b09866d457	5e7a7629-800a-45c4-b4cb-314a853a1bec	Primary solid tumour	UNCID_2598019.08fc16b8-f635-4e11-9ee7-afc7e3ea084c	Human endogenous retrovirus K113 complete genome	NC_022518.1	9472	33	0	0	1	9041	11.82	89.59	0	0	8932
ef5058a4-054d-4fd2-876d-d3247d391c1b	f06c1ef4-bedd-4025-abf8-06f5e9c0821a	Primary solid tumour	UNCID_2481257.b3079945-f405-4810-b7cc-efa81b3b46ad	Murine osteosarcoma virus	NC_001506.1	3811	0	0	0	0	9027		19.78	0	0	8972
0a64cc72-1f24-40d3-947f-5c38f2627fb7	2eccaabe-0783-4596-b674-d59846373a1d	Primary solid tumour	UNCID_1952673.b3c06bf7-49a3-48cb-9418-c25f8559b04c	Human endogenous retrovirus K113 complete genome	NC_022518.1	9472	41	0	0	1	9015	10.75	76.06	0	0	8809
63ebd9b1-f118-4315-8722-708f47a07063	2def2a53-d2e8-46f0-8b07-f32dbf1833a4	Primary solid tumour	UNCID_1360852.0cc5f629-5046-4d05-8a5f-923ce5c04b9e	Murine osteosarcoma virus	NC_001506.1	3811	0	0	0	0	9012		18.39	0	0	8725
48726d56-93a1-4730-a660-fceee0321084	ed73f136-42e8-4100-b432-d10370d07e8b	Primary solid tumour	UNCID_1233163.5bd95b46-d04b-49a9-964a-dd49570f4960	Human endogenous retrovirus K113 complete genome	NC_022518.1	9472	63	0	0	2	9009	18.01	91.18	0	0	8201
f22e8b2d-68dd-4276-b57c-a068ced06ea5	0d498226-e22a-44a4-9ef8-1da8e83fa55b	Primary solid tumour	UNCID_2314385.a4e4f617-d329-4c8f-8cbd-f6111c427f71	Murine osteosarcoma virus	NC_001506.1	3811	0	0	0	0	9000		17.45	0	0	8882
8ef6a082-c440-481b-acbd-cd4c0d15a90b	256f5bcf-10a9-47be-b265-cfa707d24097	Primary solid tumour	UNCID_2386195.c16ddaf4-4bfe-4917-a208-aa5a89beb17e	Shamonda virus N and NSs genes	NC_018464.1	927	8069	0.000368936	49	2	8976	8.41	8.41	0	0	0
1854d2d5-95da-4764-84c9-64e866b1b890	2f231b79-84bc-4256-bf26-7ce64083d438	Primary solid tumour	UNCID_2231839.4f9b77fa-f087-44c3-a8f2-aeec410bfc9c	Shamonda virus N and NSs genes	NC_018464.1	927	7915	0.00132035	54	9	8974	8.09	8.09	0	0	0
30f54dd8-fd85-407e-816c-c9db4c1d79ee	9b015929-99eb-4e74-8fbf-6b2e6d7f08e4	Primary solid tumour	UNCID_2135717.613b606c-0d1e-49ff-bd2b-30fa17b14fb6	Human endogenous retrovirus K113 complete genome	NC_022518.1	9472	39	0	0	2	8955	13.24	93.61	0	0	8568
59466347-c5cf-4297-83f0-349a98b6ef97	338fe754-fc4a-4294-ba15-42d4c7c9ac10	Primary solid tumour	UNCID_2614220.7d74ec0f-631d-463c-820e-ce796cb3b798	Human endogenous retrovirus K113 complete genome	NC_022518.1	9472	11	0	0	0	8953	6.32	94.18	0	0	8905
a6f36349-5e5d-4d06-bba2-0792ff0f0ee3	d7763066-fb06-4519-9188-5de7dd12fdb7	Primary solid tumour	UNCID_2232913.0502e061-ae1d-4384-b2a5-24091a92eeab	Choristoneura occidentalis granulovirus	NC_008168.1	104710	3	0	0	0	8944	0.07	0.13	0	0	8860
aa0e444b-c913-4a70-a76d-be70ccf80691	56df9de6-613d-44ce-8827-9213cc6c8b56	Primary solid tumour	UNCID_2393988.c84acacb-d7ab-481e-8462-94693fdf5980	Murine osteosarcoma virus	NC_001506.1	3811	0	0	0	0	8932		17.74	0	0	8801
f1e56f45-2d59-4975-adff-0bf6998b1958	698ce9a9-6512-4fb8-a574-a26ee259414c	Primary solid tumour	UNCID_1361244.b02ac966-c160-4310-a80d-98fdc6134074	Murine osteosarcoma virus	NC_001506.1	3811	3	0	0	0	8925	3.23	17	0	0	8248
b98e3371-bcb8-4b59-9d23-8156dbf4746b	490e84ed-3c02-4593-990e-ade5c109df44	Primary solid tumour	UNCID_2603202.fe001be4-0c13-4754-8888-3961c98ccfe9	Murine osteosarcoma virus	NC_001506.1	3811	0	0	0	0	8918		17.63	0	0	8883
fbcfe148-21f4-4a60-9343-2a32d9993ca1	c8fab4a7-fd7e-4d5e-a330-18c7e148b9d0	Primary solid tumour	UNCID_2314229.f46d3930-be89-420e-b0b7-ffad2c8149e7	Murine osteosarcoma virus	NC_001506.1	3811	0	0	0	0	8907		17.82	0	0	8841
94a01526-7771-4a05-a9ce-9694b73df3a7	d8f56d75-51ab-4a86-a502-c86e1dcd1eff	Primary solid tumour	UNCID_1234826.30861ba6-6539-47a5-82df-5f89d8101d05	Murine osteosarcoma virus	NC_001506.1	3811	0	0	0	0	8906		17.19	0	0	8446
92436584-12d6-4cf2-9ab1-cdf98e4e8260	f59b9c65-46e8-4cc3-aa71-8844f6c2273c	Primary solid tumour	UNCID_1896676.5b656979-9a9f-4ef2-8948-2979d1db0c68	Shamonda virus N and NSs genes	NC_018464.1	927	7682	0.00105746	59	5	8894	8.31	8.31	0	0	0
ecd3d671-e830-44af-8518-9d06ed15d04b	a608bf0e-a932-4541-8439-2ffb9f6294b0	Primary solid tumour	UNCID_1967661.369853c1-dc8d-45cc-8131-7ce625ac3020	Human endogenous retrovirus K113 complete genome	NC_022518.1	9472	32	0	0	0	8894	13.55	91.29	0	0	8809
95e3e4d5-393d-418c-a3a9-2ec8d0ad14b3	e457eb5d-120e-41f4-8455-2ed8d534ff02	Primary solid tumour	UNCID_2043711.e766089b-b399-4231-ad1a-139c4283a5bd	Murine osteosarcoma virus	NC_001506.1	3811	4	0	0	0	8889	1.34	16.61	0	0	7550
1a8a6d7f-863c-4ee0-8dba-02ef52dc074a	f4aebd64-a356-4c05-b847-6dd28cf26339	Primary solid tumour	UNCID_2315679.0fecf92d-9c02-4da8-aadd-c8105b99698b	Shamonda virus N and NSs genes	NC_018464.1	927	8177	0	0	7	8875	8.31	8.31	0	0	5
bfecf807-0658-417b-91a5-569781ec3fbc	931b549f-b9f2-4e8d-83ed-ff663671883c	Primary solid tumour	UNCID_2461941.2e80aebe-77b5-496c-bde9-494b9b94ee3f	Shamonda virus N and NSs genes	NC_018464.1	927	7911	0.000342056	60	4	8873	8.41	8.41	0	0	1
e78a6ec2-9c2a-4a5c-9ee7-a69513592096	3fae5b76-9e22-4eab-a7fc-13139b2b97c4	Primary solid tumour	UNCID_2172611.6af0bf8a-6243-493b-92f5-4ea2604d35cd	Human endogenous retrovirus K113 complete genome	NC_022518.1	9472	50	0	0	0	8872	12.56	64.78	0	0	8450
df64c493-d290-41c7-abd3-ab65cda57b02	73b7d4bc-6b56-4ae8-be7f-074745563bee	Primary solid tumour	UNCID_2600255.0f83b483-2bfe-431a-a958-cadf9a19efea	Human endogenous retrovirus K113 complete genome	NC_022518.1	9472	33	0	0	0	8870	11.54	92.89	0	0	8742
112333fc-73ce-4c76-bc3a-9cb8f0cf0f62	da5b0169-e4f4-4674-b348-220af03ff4b5	Primary solid tumour	UNCID_1848637.783062c7-cf22-426d-8cd1-52ecdd28b43d	Choristoneura occidentalis granulovirus	NC_008168.1	104710	7166	0	0	0	8852	0.17	0.17	0	0	1496
eaa8850b-9a03-40c4-ab17-fe8b405b4fed	8990ce28-c671-4487-8dda-864f0675bbb3	Primary solid tumour	UNCID_2157591.246b4ac3-ceec-41c2-bab9-ed88baf668ae	Human endogenous retrovirus K113 complete genome	NC_022518.1	9472	46	0	0	1	8848	11.5	76.09	0	0	8485
e2d50dab-ce0f-460a-bdaf-53afc3a50f69	c75bee57-d6da-4083-9be8-17c970b77fc7	Primary solid tumour	UNCID_2603553.52371577-673b-43b9-ae0b-5dd12bd2dc32	Human endogenous retrovirus K113 complete genome	NC_022518.1	9472	12	0	0	0	8832	7.11	89.59	0	0	8682
56fb9efa-0337-4608-872b-e2ef98b1d549	30aba886-5152-4e25-b36f-6ce7009d419e	Primary solid tumour	UNCID_1983851.fc25b041-1fcb-456b-8e55-28b74a32ab91	Human endogenous retrovirus K113 complete genome	NC_022518.1	9472	53	0.0909091	96	2	8828	12.77	69.35	0	0	8677
10016c62-f9fe-473e-a8d6-6d5380715e1a	2d350c73-2a0b-4a3c-8d30-c6fcf6c3ffba	Primary solid tumour	UNCID_1320442.54ad372c-0c62-42b9-86c4-91cd0e148af2	Human endogenous retrovirus K113 complete genome	NC_022518.1	9472	29	0	0	1	8827	10.54	80.15	0	0	8682
6715e5bf-1653-4bf6-ba96-149574b3b711	3e290dc6-aba3-4135-b844-3e8c4cc8a25f	Primary solid tumour	UNCID_1530111.cefe4277-778b-42b3-8e05-5df8327f50be	Shamonda virus N and NSs genes	NC_018464.1	927	7258	0.000713394	59	4	8827	8.2	8.31	0	0	0
7a6297fe-b95f-44ed-a658-f2ca33d17435	86b82965-b19b-4285-b1a5-51a5d5267103	Primary solid tumour	UNCID_2455936.560a04b3-0738-4a27-ad0f-c6a5a091c869	Murine osteosarcoma virus	NC_001506.1	3811	0	0	0	0	8827		18.47	0	0	8692
ccaded36-56b9-471b-8348-094b33634eeb	75a7afb5-66d5-47e3-8a8a-3e3a1e749a96	Primary solid tumour	UNCID_2472324.45eca81f-9ce2-4de6-b970-65959d76398c	Murine osteosarcoma virus	NC_001506.1	3811	0	0	0	0	8827		14.93	0	0	8791
6c008a4c-200b-4786-aee3-135e9d6cd26a	b0669eec-6a1a-4618-ae23-ae0f9e9c266c	Primary solid tumour	UNCID_2455895.ada9616f-c9d1-46cd-bccc-29d2e4e0d1ea	Human endogenous retrovirus K113 complete genome	NC_022518.1	9472	38	0	0	0	8819	9.88	91.23	0	0	8271
13705117-87cb-40d8-bf8a-ed91aea397a0	56353d9c-9578-4d62-9dcd-92d800efdea0	Primary solid tumour	UNCID_2411526.cff667cc-724f-4f8a-96c0-cdd6512805a2	Murine osteosarcoma virus	NC_001506.1	3811	2	0	0	0	8818	2.52	19.26	0	0	8813
41e46bcf-b8fd-46ca-960e-f80e8f75ea42	3f5270a2-3284-4523-bd81-54fc98c2b933	Primary solid tumour	UNCID_2400021.8744dea9-5e21-47b0-9327-8177526d9d31	Murine osteosarcoma virus	NC_001506.1	3811	1	0	0	0	8811	1.26	16.92	0	0	8795
2c17d9be-a1e8-4c37-879c-c8bab565b3fb	d4dc7c5c-45b3-4741-b0c1-fee477da2ef4	Primary solid tumour	UNCID_2614548.e6f9cecd-b130-441d-9073-cf1df303e2ab	Choristoneura occidentalis granulovirus	NC_008168.1	104710	2	0	0	0	8802	0.05	0.15	0	0	8774
f2746759-b8e9-4744-8294-04aef28085d2	2919afa2-3fee-43bd-ae68-e70718e73608	Primary solid tumour	UNCID_2474687.42b3e255-38df-41f7-a4b8-77510d467dd2	Human endogenous retrovirus K113 complete genome	NC_022518.1	9472	29	0	0	0	8791	9.18	95.71	0	0	8670
790f98c4-0a6e-4145-84fb-b28724bd47a5	4bc71292-60bb-4b63-86c1-0fe021083804	solid tissue normal	UNCID_1340826.bb77b27a-0450-4874-b46f-ab9505681648	Human endogenous retrovirus K113 complete genome	NC_022518.1	9472	37	0	0	0	8785	13.3	93.86	0	0	8651
13a361c3-ce9d-447c-bddd-a7aa9a1abcfe	cec1d2ff-36e6-497e-892c-b329724b4722	Primary solid tumour	UNCID_1987241.da936a2e-af10-4496-8fa7-00742c30c766	Murine osteosarcoma virus	NC_001506.1	3811	0	0	0	0	8785		18.47	0	0	8667
75c3c1c1-0348-49c5-90a8-0f9c5aabe49f	12d2b93e-a033-4b36-ae81-c15879eb40bd	Primary solid tumour	UNCID_2657665.daca8915-ce62-4c6b-a268-c23de4aed85e	Murine osteosarcoma virus	NC_001506.1	3811	0	0	0	0	8785		16.9	0	0	8659
99a7115e-046b-488e-95d2-48c35bd29867	13ce70a8-785c-4b59-b073-41922cb201f9	Primary solid tumour	UNCID_1379651.1c809dd1-f790-458d-9722-c3262afcd416	Pandoravirus salinus	NC_022098.1	2473870	33	0	0	0	8774	0.03	0.08	3818	1895	7903
f93327f7-0290-4915-97bb-e31bae2697dd	607200f5-df80-4f5d-90fb-fdc455a7415b	Primary solid tumour	UNCID_1234324.487c555b-81bb-4b70-8219-9abac8394b9f	Human endogenous retrovirus K113 complete genome	NC_022518.1	9472	170	0	0	0	8766	16.65	84.26	0	0	6545
0d3ec78c-3da8-443f-baa6-93caed5b065c	4bc71292-60bb-4b63-86c1-0fe021083804	Primary solid tumour	UNCID_1325265.731721fa-4ced-445d-855f-e4ded85f9726	Murine osteosarcoma virus	NC_001506.1	3811	0	0	0	0	8755		18.81	0	0	8652
dbe76fc8-1006-4d47-b1c0-2b02e9d55d22	53c43d14-2310-41e9-ac43-3cc298404338	Primary solid tumour	UNCID_2059094.61843a22-9a35-4370-a301-881d5c967d29	Human endogenous retrovirus K113 complete genome	NC_022518.1	9472	48	0	0	1	8755	13.45	76.26	0	0	8156
ece85143-957d-4ad1-bfcc-b71307efb911	ce2b7e17-424e-4954-8a68-19d7f98d2e7e	Primary solid tumour	UNCID_1233995.6a2c4d22-f7b6-4e0a-bd71-a669786da5b1	Human endogenous retrovirus K113 complete genome	NC_022518.1	9472	241	0	0	0	8737	16.6	61.45	0	0	6707
eee1828e-d25f-462b-9735-89ca2eccc7e1	5313a055-c2d7-4cbd-a8c1-57ac85912d89	Primary solid tumour	UNCID_1372197.4be2bce2-2032-41a4-af3a-5f01a698e143	Murine osteosarcoma virus	NC_001506.1	3811	0	0	0	0	8732		17.55	0	0	8490
d97ce5bb-672c-4ed7-a81a-c22cd32a3631	c362f6f9-4ce6-4659-8c36-4cd45c72fb03	Primary solid tumour	UNCID_2396330.107d849f-0497-4daa-bd4e-d82570909838	Human endogenous retrovirus K113 complete genome	NC_022518.1	9472	38	0	0	2	8732	12.45	93.75	0	0	8636
7cc7e1eb-2f2a-4721-9f05-a0bd9f3055a7	9938c4ad-748c-4086-9081-fac0aefad440	Primary solid tumour	UNCID_2394024.c7a98315-43bb-4917-90c9-93f9caf47fdc	Murine osteosarcoma virus	NC_001506.1	3811	0	0	0	0	8729		18.53	0	0	8574
a9272dfa-c8a7-460a-82d9-1c129dd9389e	8c0d361f-eaab-4768-90f2-b7a610e2bbb1	Primary solid tumour	UNCID_2601036.024fc1c9-4502-4293-a555-9bb7e5536f45	Murine osteosarcoma virus	NC_001506.1	3811	0	0	0	0	8729		17.53	0	0	8706
a6f36349-5e5d-4d06-bba2-0792ff0f0ee3	d7763066-fb06-4519-9188-5de7dd12fdb7	Primary solid tumour	UNCID_2232913.0502e061-ae1d-4384-b2a5-24091a92eeab	Shamonda virus N and NSs genes	NC_018464.1	927	7603	0.001053	63	8	8714	8.31	8.31	0	0	1
75733489-d3cd-4cba-8b79-db316298bb15	d843996c-0f17-4482-8466-9f6144981b8a	Primary solid tumour	UNCID_2455595.213f0f94-d682-462b-bbb3-bd8ce9f0ffff	Human endogenous retrovirus K113 complete genome	NC_022518.1	9472	47	0	0	0	8713	14.88	87.65	0	0	8459
7cc7e1eb-2f2a-4721-9f05-a0bd9f3055a7	9938c4ad-748c-4086-9081-fac0aefad440	Primary solid tumour	UNCID_2394024.c7a98315-43bb-4917-90c9-93f9caf47fdc	Shamonda virus N and NSs genes	NC_018464.1	927	7661	0.000706839	58	8	8710	8.31	8.31	0	0	1
dbe76fc8-1006-4d47-b1c0-2b02e9d55d22	53c43d14-2310-41e9-ac43-3cc298404338	Primary solid tumour	UNCID_2059094.61843a22-9a35-4370-a301-881d5c967d29	Murine osteosarcoma virus	NC_001506.1	3811	0	0	0	0	8705		18.18	0	0	8282
2ef0db46-ec9c-4886-90d2-b16389362529	108dee1e-b27d-4056-a167-261725f548c1	Primary solid tumour	UNCID_2391465.6086c6f1-e184-4a3e-935d-3addef5ecc2c	Human endogenous retrovirus K113 complete genome	NC_022518.1	9472	34	0	0	0	8683	10.94	89.63	0	0	8483
853395ad-9986-4800-8c7f-070f5552a5f8	bf428d43-2da6-43fc-bd62-7cbff84e95ec	Primary solid tumour	UNCID_2388491.585bed4d-5d57-4308-ab8e-7a0f97e48153	Murine osteosarcoma virus	NC_001506.1	3811	1	0	0	0	8676	1.26	18.21	0	0	8668
48f3a8b8-110c-49ab-bd85-ce33328c2cf6	adf3c2f7-d5f9-41c3-bd8c-7f9f1f22ff73	Primary solid tumour	UNCID_1415067.49dda006-76b0-4088-8221-2bbfb1ac22f7	Murine osteosarcoma virus	NC_001506.1	3811	0	0	0	0	8673		16.95	0	0	8587
ba08195b-31cf-4bb1-a470-23740225c99d	23e56e08-e11d-4e83-88a8-1254675b3af8	Primary solid tumour	UNCID_2402844.7adcdf73-3ad3-4da7-ab27-2888f1d4f53a	Shamonda virus N and NSs genes	NC_018464.1	927	7545	0.000371402	55	3	8666	8.31	8.31	0	0	0
74a8d844-92db-4829-b687-a54a41c32f36	cf70909e-5143-47ae-b8ca-c3ae6ace7be2	Primary solid tumour	UNCID_1535336.c3841b03-197a-4cd1-9331-02fde85bcb55	Human endogenous retrovirus K113 complete genome	NC_022518.1	9472	34	0	0	0	8663	11.3	88.89	0	0	8514
13a361c3-ce9d-447c-bddd-a7aa9a1abcfe	cec1d2ff-36e6-497e-892c-b329724b4722	Primary solid tumour	UNCID_1987241.da936a2e-af10-4496-8fa7-00742c30c766	Human endogenous retrovirus K113 complete genome	NC_022518.1	9472	50	0	0	2	8663	13.6	99.08	0	0	8396
e041f72c-2a5b-4fa9-88c7-4c691e74bd68	1f4ff2c7-3fbb-46a1-99cf-68d2c33c5175	solid tissue normal	UNCID_1360944.8666da07-07d0-417e-954b-c18e107bdeb1	Human endogenous retrovirus K113 complete genome	NC_022518.1	9472	89	0	0	2	8653	18.42	95.91	0	0	7614
2c85548b-d1fd-4fc8-9908-60205a42e080	00e41e6a-9fe7-44f9-978b-7b05b179506a	Primary solid tumour	UNCID_1896790.07384291-d5cc-44d8-a025-f10636c91691	Choristoneura occidentalis granulovirus	NC_008168.1	104710	4	0	0	0	8653	0.06	0.15	0	0	8635
b0a9a48b-6053-469e-9812-2815bdd9aa22	89c150cf-f60c-4f11-8f3e-384b0e0902f9	Primary solid tumour	UNCID_2136555.3be6c54c-f606-4eba-8242-8dff705fa2d0	Murine osteosarcoma virus	NC_001506.1	3811	0	0	0	0	8653		19.55	0	0	8308
6c83b5fa-4647-4977-b0cf-8a33944b1bd5	45a04209-8fac-4181-bba3-1437c8fd7f09	Primary solid tumour	UNCID_2245708.3c6d1cda-258e-42f4-ad31-16069e437ac3	Human endogenous retrovirus K113 complete genome	NC_022518.1	9472	41	0	0	1	8653	10.93	58.8	0	0	8386
1a8a6d7f-863c-4ee0-8dba-02ef52dc074a	f4aebd64-a356-4c05-b847-6dd28cf26339	Primary solid tumour	UNCID_2315679.0fecf92d-9c02-4da8-aadd-c8105b99698b	Choristoneura occidentalis granulovirus	NC_008168.1	104710	11	0	0	0	8652	0.06	0.16	0	0	8267
24fab49c-b031-47c8-b873-8f431390f327	d17b1955-0565-46c1-a5a7-ecd41ac0286a	Primary solid tumour	UNCID_2614549.ec7657a0-88da-482a-90d1-1fd03578e11b	Encephalomyocarditis virus	NC_001479.1	7835	21	0	0	0	8644	1.39	1.52	64	0	7
0a64cc72-1f24-40d3-947f-5c38f2627fb7	2eccaabe-0783-4596-b674-d59846373a1d	Primary solid tumour	UNCID_1952673.b3c06bf7-49a3-48cb-9418-c25f8559b04c	Murine osteosarcoma virus	NC_001506.1	3811	0	0	0	0	8635		16.66	0	0	8516
e93cc6cc-ce3b-45eb-8928-d5b13d7194af	73d4e806-2c15-4c9e-a978-106fb9494e82	Primary solid tumour	UNCID_2234626.13d2199f-d552-4ea3-9d7c-c2d1fb01d7a7	Human endogenous retrovirus K113 complete genome	NC_022518.1	9472	37	0.0952381	96	3	8630	9.7	50.84	0	0	8461
95d6e1d3-91c1-40e5-986d-1c5abb33a03f	6845076e-e940-4437-8618-81db4a447544	Primary solid tumour	UNCID_1225727.67816085-c038-4c4f-86f0-b03e6da18aee	Choristoneura occidentalis granulovirus	NC_008168.1	104710	2	0	0	0	8629	0.09	0.16	0	0	8062
ce99d7f7-f2bc-4246-8849-4752353475b3	df7bbd9c-0b35-4855-acde-46f4956f4df1	Primary solid tumour	UNCID_2009606.bbc5dea9-50e1-44b7-9d43-82896b9229b5	Shamonda virus N and NSs genes	NC_018464.1	927	7469	0.000366435	59	2	8628	8.41	8.41	0	0	0
f3919f4c-e401-4ec4-96c5-a85bf0c398f8	b6f54bdc-9b1b-4465-a6e3-f0524885e10e	Primary solid tumour	UNCID_2403377.d6c16450-87c1-4b18-bab5-8cb782fdb99c	Murine osteosarcoma virus	NC_001506.1	3811	0	0	0	0	8624		19.6	0	0	8616
6b519959-9c2d-4009-a9c6-bd2d22be5431	8740555d-8bf0-40ba-b868-99eef27662a4	Primary solid tumour	UNCID_1771776.9adad1de-52dd-48a2-b025-bc9081af4ac9	Shamonda virus N and NSs genes	NC_018464.1	927	7712	0.000782932	57	5	8617	8.63	8.63	0	0	54
1abcbe00-5a6f-4e0f-a61c-d158545c2293	a279d5aa-51f7-4e75-9e14-b206b97ec4bd	Primary solid tumour	UNCID_1225002.30e19950-9bbe-4952-8308-41689e57430c	Human endogenous retrovirus K113 complete genome	NC_022518.1	9472	53	0	0	0	8603	14.09	84.8	0	0	8104
393b1df6-0029-4a6c-9581-d2af70e8615c	4ef24cca-976b-4c2f-8810-4339967da570	Primary solid tumour	UNCID_2315848.ae29efe9-4446-4f0a-b765-f04e3935d7a8	Human endogenous retrovirus K113 complete genome	NC_022518.1	9472	64	0	0	2	8594	14.72	74.38	0	0	7837
5807f769-5be7-4d07-a415-033dabfacff2	ab540819-9531-4e99-868a-751649f25e6a	Primary solid tumour	UNCID_2386330.c44359a0-d7c7-45bc-80e7-5139d4a77234	Murine osteosarcoma virus	NC_001506.1	3811	0	0	0	0	8589		17.71	0	0	8537
2c17d9be-a1e8-4c37-879c-c8bab565b3fb	d4dc7c5c-45b3-4741-b0c1-fee477da2ef4	Primary solid tumour	UNCID_2614548.e6f9cecd-b130-441d-9073-cf1df303e2ab	Shamonda virus N and NSs genes	NC_018464.1	927	7370	0	0	6	8587	8.31	8.31	0	0	0
5fba6e4a-3d7d-478e-afa6-e66c816e7852	19cf56b2-a85b-43e7-971f-5680b9b1a67a	Primary solid tumour	UNCID_1233867.7e81cb8c-9d91-4679-8a96-12365c19119b	Human endogenous retrovirus K113 complete genome	NC_022518.1	9472	107	0.0540541	96	2	8569	19.26	89.92	0	0	7893
90811d39-d677-4955-8b62-ed36dfe86a5b	8ad78c4f-c84c-4f9e-88c9-42a05eb65498	solid tissue normal	UNCID_1269249.f2ad4c22-c476-44af-a8ca-dffcae313ae2	Choristoneura occidentalis granulovirus	NC_008168.1	104710	8	0	0	0	8563	0.11	0.16	0	0	8395
5937419c-28b9-401a-916a-a86d2e74b9c8	11882dac-3ba3-40fa-8af4-174cba77881a	Primary solid tumour	UNCID_2380852.1cba2729-ee83-44a3-a21a-ad5359a2bbe3	Murine osteosarcoma virus	NC_001506.1	3811	0	0	0	0	8560		17.79	0	0	8549
b0606cff-c826-40b6-8768-94560bb846e6	9519be01-d78d-462c-8a95-34149538afeb	solid tissue normal	UNCID_1730605.8dfd97d6-25a9-4579-80a7-b3bb0ef53074	Human endogenous retrovirus K113 complete genome	NC_022518.1	9472	538	0	0	6	8558	23.43	86.25	0	0	6924
4c3d7972-4a67-4858-911f-57e20643aebb	f6935f67-5c62-4774-8346-711f36f3b547	Primary solid tumour	UNCID_2615025.dda7df91-6e67-46d3-bfdc-d5bde725f44c	Murine osteosarcoma virus	NC_001506.1	3811	0	0	0	0	8550		18.68	0	0	8527
728497c3-ad8b-49e1-ac0e-9a28c48404e5	74c7dd37-7ff5-47ac-aeb7-14202871b6f1	Primary solid tumour	UNCID_2385909.e6310fd5-418f-4315-8c0a-78b05a95c214	Choristoneura occidentalis granulovirus	NC_008168.1	104710	2	0	0	0	8545	0.05	0.15	0	0	8525
11a6ba1a-25f7-4f1f-a9de-723fabfaa018	39a5aebe-acad-4141-aa5a-66228c4049f8	Primary solid tumour	UNCID_2455509.4eaaf094-c0d8-476e-ba5b-7d9861c1dd5b	Murine osteosarcoma virus	NC_001506.1	3811	0	0	0	0	8544		17.84	0	0	8176
393b1df6-0029-4a6c-9581-d2af70e8615c	4ef24cca-976b-4c2f-8810-4339967da570	Primary solid tumour	UNCID_2315848.ae29efe9-4446-4f0a-b765-f04e3935d7a8	Murine osteosarcoma virus	NC_001506.1	3811	0	0	0	0	8541		17.45	0	0	7984
f5c35097-25b1-4fee-bb32-790b765a20b1	e9a4c770-665f-454b-81f7-b8ae3f1e154e	Primary solid tumour	UNCID_2394102.7dae2f3c-56cb-425a-8d7f-7113e1cfc72e	Human endogenous retrovirus K113 complete genome	NC_022518.1	9472	32	0	0	0	8530	14.27	78.74	0	0	8375
f7d1a942-2afa-4aec-b70a-4eeecddb5b7d	1940166e-aedc-4dc5-90a5-609871f9f7da	Primary solid tumour	UNCID_1983640.77d1e365-4ccc-4b1a-aa0d-cda00b246ba4	Murine osteosarcoma virus	NC_001506.1	3811	0	0	0	0	8521		18.08	0	0	8514
aeea2f28-0766-42d7-9e6a-c14beb03e692	68fc3693-0910-4ee8-8997-99c6333b65f4	Primary solid tumour	UNCID_1322573.64f48f1f-3d80-43fa-bd06-3a5881291ee3	Human endogenous retrovirus K113 complete genome	NC_022518.1	9472	31	0	0	0	8510	10.29	79.88	0	0	8342
8ce015a1-c0c7-4e58-a8f8-9e9650b22789	fcf64b55-5c4f-4d82-ac6a-4713d01143cb	Primary solid tumour	UNCID_2411482.7e0203fd-e55d-4d05-9877-6b502250ffc3	Human endogenous retrovirus K113 complete genome	NC_022518.1	9472	40	0	0	0	8503	11.87	80.12	0	0	8289
5eb42b0e-e7d5-46da-96de-2284c4372228	0730216b-c201-443c-9092-81e23fd13c6c	Primary solid tumour	UNCID_1322275.d8765abc-befa-49b5-893e-04de2ddb2ee1	Murine osteosarcoma virus	NC_001506.1	3811	0	0	0	0	8499		20.28	0	0	8488
2202513c-380f-453c-824c-881296ab638c	c606918f-e8c0-4019-ad6f-47d5cd7615c4	Primary solid tumour	UNCID_1361345.c5dbae69-fb0e-458b-81ce-1f64c391cfe1	Murine osteosarcoma virus	NC_001506.1	3811	4	0	0	0	8470	5.06	19.02	0	0	7836
c3834f6c-79ec-4a6d-afa0-bd5d93b7a8f0	f59b9c65-46e8-4cc3-aa71-8844f6c2273c	solid tissue normal	UNCID_1896492.6b264e41-b852-4221-8e09-692a6a639ccf	Shamonda virus N and NSs genes	NC_018464.1	927	7267	0.000748363	59	4	8464	8.31	8.31	0	0	0
ac6e4536-7d86-4ebf-a2d4-0558edf513c2	9b84601b-ee05-4c15-afe3-7bfa7ca5ffac	solid tissue normal	UNCID_1343169.c08293b3-507d-4c7c-8b14-9a328e1d15fe	Human endogenous retrovirus K113 complete genome	NC_022518.1	9472	64	0	0	0	8438	12.55	76.69	0	0	7677
dc782fd9-4012-41c2-b9b8-0b8a65423df0	666d8b0c-593f-4ec3-b16a-2dadbead8c32	Primary solid tumour	UNCID_2403599.de7d6e8a-7408-4011-be1a-52e3cc9fa61b	Choristoneura occidentalis granulovirus	NC_008168.1	104710	1	0	0	0	8437	0.05	0.12	0	0	8339
3d2f9a28-e380-46bb-9a60-836a520bdf12	3971a2f0-7263-4cda-aa01-9a2ebb2c2ff2	solid tissue normal	UNCID_1529716.094a8a62-d69a-4054-a9d8-120cf7920c39	Human endogenous retrovirus K113 complete genome	NC_022518.1	9472	43	0	0	0	8425	13.57	97.23	0	0	8195
a0a82f7b-1761-4002-b494-3b0887292651	0fb599ce-5e10-4571-8160-4f5160791a3f	Primary solid tumour	UNCID_2135740.a9e18d77-7074-49d6-b686-fa7d3463d156	Murine osteosarcoma virus	NC_001506.1	3811	2	0	0	0	8419	2.52	18.08	0	0	7840
34d7178f-cfc8-463a-9e04-f0bb0e3e5154	df3abb97-c790-4ff6-a726-6645b3058d72	Primary solid tumour	UNCID_1362076.27357b4d-5d44-4c5e-bb80-0d5f68c3db8e	Human endogenous retrovirus K113 complete genome	NC_022518.1	9472	71	0	0	2	8415	12.45	65.24	0	0	7653
cc3826ce-285e-4810-b14d-4af327d0fda6	b7c8ca4c-8d9c-4c5b-99ee-2fcebe4f70e6	Primary solid tumour	UNCID_2411562.35e62a79-9fa0-4ff9-a8c3-d163817d7f08	Murine osteosarcoma virus	NC_001506.1	3811	2	0	0	0	8411	1.71	17.19	0	0	8369
36da3689-5b86-480d-8763-fefb7a73ad42	5a4d8694-947d-45e9-9a21-6de0f63837f0	Primary solid tumour	UNCID_2478437.f4024393-b3f0-43b4-916e-4e92cb95c084	Murine osteosarcoma virus	NC_001506.1	3811	0	0	0	0	8409		18.29	0	0	8298
34d7178f-cfc8-463a-9e04-f0bb0e3e5154	df3abb97-c790-4ff6-a726-6645b3058d72	Primary solid tumour	UNCID_1362076.27357b4d-5d44-4c5e-bb80-0d5f68c3db8e	Choristoneura occidentalis granulovirus	NC_008168.1	104710	29	0	0	0	8408	0.1	0.15	0	0	7923
5937419c-28b9-401a-916a-a86d2e74b9c8	11882dac-3ba3-40fa-8af4-174cba77881a	Primary solid tumour	UNCID_2380852.1cba2729-ee83-44a3-a21a-ad5359a2bbe3	Shamonda virus N and NSs genes	NC_018464.1	927	7632	0	0	4	8403	8.41	8.41	0	0	0
84d2d822-204e-4031-af83-e188bb72f3af	1fd06207-54e0-4aba-819c-c7f671871f39	Primary solid tumour	UNCID_1233531.6320daab-3fdb-45d2-bbc8-bbba33e4af37	Human endogenous retrovirus K113 complete genome	NC_022518.1	9472	60	0	0	4	8397	13.84	85.26	0	0	8045
4f86d3f7-167e-45ec-8ef5-7e26025f2bd4	433d1441-6d5b-4455-a731-65f172bb016d	Primary solid tumour	UNCID_2615298.3d8c5a1e-618c-4a68-b9d7-d01a86ccf88b	Murine osteosarcoma virus	NC_001506.1	3811	1	0	0	0	8380	1.26	17.06	0	0	8265
17285155-ab91-4ae6-92d1-5f3a7f996da3	f00b4a22-c327-4fbb-a9a3-4418c13e2a48	Primary solid tumour	UNCID_2156952.b6d9a928-0ecb-43c7-b88a-0179e524a7c2	Murine osteosarcoma virus	NC_001506.1	3811	1	0	0	0	8378	1.26	17.29	0	0	8217
1f2b8ff0-5945-4e70-a24c-fe0bdb0c962e	c3fd52fe-bdc2-4cca-91c7-590a192f80ed	Primary solid tumour	UNCID_2385812.625d2894-bb92-450a-af72-013d81df221d	Human endogenous retrovirus K113 complete genome	NC_022518.1	9472	15	0	0	1	8378	7.88	89.03	0	0	8312
f32f7738-bad4-40c9-b49f-084bb098a05a	ae3a0c92-148d-4f1c-8563-06ac1050f53e	Primary solid tumour	UNCID_1417309.51d276c8-e669-48c9-92d8-676a348249d5	Murine osteosarcoma virus	NC_001506.1	3811	0	0	0	0	8375		18.71	0	0	8336
fc2033b2-79b6-4feb-9084-07082ea73b8b	432f15ba-7401-4827-83a5-3eaafaaa4bea	Primary solid tumour	UNCID_2135992.d268f4e1-937a-40a8-b058-a87949bedd8b	Murine osteosarcoma virus	NC_001506.1	3811	1	0	0	0	8360	1.26	18.18	0	0	8057
8e53414f-455e-4665-ae0e-9e7405262a96	962dd3d5-8501-4658-8cb9-2424b476124c	Primary solid tumour	UNCID_1234702.c07b7746-e340-4679-99bb-531c2d93b4e5	Murine osteosarcoma virus	NC_001506.1	3811	0	0	0	0	8359		16.95	0	0	8108
8b21df1c-2190-4e34-b01f-e9d2e78b8a80	06c9eb11-6018-4015-9fbe-b46886b2c3e0	Primary solid tumour	UNCID_2597757.81674433-89de-4024-aadc-fd8fede17699	Murine osteosarcoma virus	NC_001506.1	3811	1	0	0	0	8359	1.26	16.32	0	0	8272
b41d906b-2fef-45c9-8b3a-c52b5856950e	a7b76662-8380-4f35-9307-99c0acacb904	solid tissue normal	UNCID_1885036.4e169e09-37da-42c9-bed4-2649212d9c6b	Human endogenous retrovirus K113 complete genome	NC_022518.1	9472	38	0	0	0	8355	11.57	85.17	0	0	8017
64ddf375-8c9d-42d3-96ce-42ba38fe5b24	aa1a3a43-2f9c-456c-ba74-81c29b9801cb	Primary solid tumour	UNCID_2600638.a16dcbd7-29fc-4dc3-8b6b-43a06c355e9d	Human endogenous retrovirus K113 complete genome	NC_022518.1	9472	31	0	0	0	8320	13.21	88.85	0	0	8175
5e644b3a-432a-4e3e-93b6-f5b931029cb1	f5319fd5-beae-4ca8-8f42-45fca5e6a2d2	Primary solid tumour	UNCID_2471869.6b22709e-8b89-4a67-9530-3004467b91f6	Murine osteosarcoma virus	NC_001506.1	3811	0	0	0	0	8316		18.45	0	0	8273
c5b627da-4a3c-4dd9-8556-da2cb78388f0	301c4c32-bc66-4328-8dcf-fe3dd66fbde2	Primary solid tumour	UNCID_2393684.b1c64c55-b558-44b3-b617-a84d6b493d82	Human endogenous retrovirus K113 complete genome	NC_022518.1	9472	30	0	0	0	8310	10.81	92.45	0	0	8073
f328de54-f9c2-4280-8d37-35629b1148b1	9bf4e7bb-6aa9-4be8-a7c3-e630ecff4dce	Primary solid tumour	UNCID_2621203.6eb18bd6-15f9-42fb-a8d0-91c7fb0342ff	Murine osteosarcoma virus	NC_001506.1	3811	1	0	0	0	8299	1.23	16.95	0	0	8236
54cc56b3-7ae5-4184-8ebd-bf080a8a22c5	bb8e6886-edc7-4127-a85b-c4f3769b6681	Primary solid tumour	UNCID_1987155.2728c0e3-f8fe-4da4-96ec-885334df4e0f	Human endogenous retrovirus K113 complete genome	NC_022518.1	9472	34	0	0	0	8298	11.93	94.33	0	0	8140
19e1137b-fbbb-4bbd-b5b3-a6892d91bf4e	ead15a1b-726a-46aa-9005-a22f4b89d011	Primary solid tumour	UNCID_2173071.14b3c94a-781d-4df9-9ee6-a3236d099dc6	Human endogenous retrovirus K113 complete genome	NC_022518.1	9472	52	0	0	0	8297	15.17	60.62	0	0	7637
84fa7597-ceaa-4851-b44c-6ed9e4a34e75	ed7084f8-060c-4780-8b35-a03a5eab9684	Primary solid tumour	UNCID_2621251.45f7bba9-5bf4-4b9c-b749-996e4b8d5582	Human endogenous retrovirus K113 complete genome	NC_022518.1	9472	25	0	0	0	8295	9.85	90.9	0	0	8170
30558aeb-76b7-4d27-99c0-e3ee21a00bd1	c46022f8-b122-4367-836b-ec1ae641a87d	Primary solid tumour	UNCID_1278913.22ec0a34-74ad-48d6-80f4-b88ef082101d	Human endogenous retrovirus K113 complete genome	NC_022518.1	9472	53	0	0	1	8287	12.65	76.27	0	0	7644
fc43473e-1be5-4a5e-ac25-1c12ca33fb99	e90ab72a-4bbb-4c37-b48a-8a1a85d79d04	solid tissue normal	UNCID_1361724.63cd2e90-2a03-406a-a094-b855c02b0c04	Murine osteosarcoma virus	NC_001506.1	3811	2	0	0	0	8287	2.52	17.08	0	0	7993
ebb5b531-f26f-493c-bf2d-29f1d8118872	3e290dc6-aba3-4135-b844-3e8c4cc8a25f	Primary solid tumour	UNCID_1849344.da8ee6ab-5fde-462b-96ad-b45b9441e495	Glypta fumiferanae ichnovirus	NC_008908.1;NC_008895.1;NC_008930.1;NC_008925.1;NC_008912.1;NC_008907.1;NC_008913.1	3083;2854;4829;3821;3141;3058;3157	93	0	0	1	8281	;;;1.94;7.8;;7.67	2.04;1.72;1.04;3.11;8.6;1.57;9.57	5359	3053	6793
97b5133f-9d89-4e25-9c78-655c23655dbd	5089a8d2-a353-4150-8a6b-6478c5bb29bb	Primary solid tumour	UNCID_1987303.71160876-7965-4899-a8b2-c549cc25260b	Human endogenous retrovirus K113 complete genome	NC_022518.1	9472	38	0	0	1	8276	12.24	92.74	0	0	8071
b860310f-6079-4c82-809e-44624e936f5f	7dc62c0f-b82d-417f-89a7-4cb984a9d304	Primary solid tumour	UNCID_2614600.4c0ca123-3b83-4a25-aa0f-fe1a593ea969	Murine osteosarcoma virus	NC_001506.1	3811	0	0	0	0	8275		16.87	0	0	8273
16c0bc9a-a8b7-40a1-a6bf-e5acdab022a6	0730216b-c201-443c-9092-81e23fd13c6c	solid tissue normal	UNCID_1320507.12358445-06b8-4055-8454-69b8544774fc	Murine osteosarcoma virus	NC_001506.1	3811	0	0	0	0	8261		17.97	0	0	7802
2b6046f1-b8ff-4151-acd1-b380334210d7	c606918f-e8c0-4019-ad6f-47d5cd7615c4	solid tissue normal	UNCID_1321641.b2b21d28-08c6-43e3-8b64-e9cdc913b15e	Human endogenous retrovirus K113 complete genome	NC_022518.1	9472	35	0	0	0	8260	10.36	87.85	0	0	7596
084c6d1f-047e-4b0e-9034-3b0fc18d510d	36b87d12-9f96-460f-a3b5-a4c08cbf5b07	Primary solid tumour	UNCID_1272457.938046b4-330f-49e1-99b3-4cc4a1a1e48d	Choristoneura occidentalis granulovirus	NC_008168.1	104710	52	0	0	0	8259	0.12	0.17	0	0	8182
aa0e444b-c913-4a70-a76d-be70ccf80691	56df9de6-613d-44ce-8827-9213cc6c8b56	Primary solid tumour	UNCID_2393988.c84acacb-d7ab-481e-8462-94693fdf5980	Human endogenous retrovirus K113 complete genome	NC_022518.1	9472	27	0	0	0	8259	11.29	86.4	0	0	8058
92b4c656-694e-4978-affe-3fbc16d8b95e	aeec3005-25d7-45fc-a9ff-014d57960216	solid tissue normal	UNCID_1357752.6970283b-3673-49bc-9b2b-bd268140327f	Human endogenous retrovirus K113 complete genome	NC_022518.1	9472	46	0	0	1	8253	11.95	96.85	0	0	7963
53ebd660-7f5d-433a-acb7-4153f36484d0	bf462e14-f9e8-4531-905d-1fb59d9088cb	Primary solid tumour	UNCID_2266447.2b18be96-7a63-4bd7-b937-db23d45dd36c	Murine osteosarcoma virus	NC_001506.1	3811	0	0	0	0	8220		16.85	0	0	8013
7ee8ba8e-2014-43e8-9025-62f608217141	f98366df-9616-41c0-a6b8-ec92dca7177a	solid tissue normal	UNCID_1535704.a461340b-d5cd-4600-9046-f3942bec1c19	Human endogenous retrovirus K113 complete genome	NC_022518.1	9472	43	0	0	0	8207	15.01	91.11	0	0	7942
3e3baef3-4686-41d5-ba55-4456df023975	18b8ad7f-0f39-4853-ae13-5b13aa5e6f7d	Primary solid tumour	UNCID_2615098.d2f9c79e-127a-4e53-869d-3ff6b2baf0aa	Encephalomyocarditis virus	NC_001479.1	7835	56	0	0	0	8206	0.77	1.49	28	0	3
b87ab14e-64b3-4699-923b-41aaf738dce7	9d499039-37ca-4300-ae95-04bbe007c0d2	solid tissue normal	UNCID_1360948.c4aa58a3-f1ef-489f-be76-ce0f20a5446f	Human endogenous retrovirus K113 complete genome	NC_022518.1	9472	60	0	0	2	8184	15.64	92.92	0	0	7704
ece85143-957d-4ad1-bfcc-b71307efb911	ce2b7e17-424e-4954-8a68-19d7f98d2e7e	Primary solid tumour	UNCID_1233995.6a2c4d22-f7b6-4e0a-bd71-a669786da5b1	Shamonda virus N and NSs genes	NC_018464.1	927	7263	0.00108225	62	2	8175	8.09	8.09	0	0	144
bd2f1591-0615-4df9-a34f-428369b25709	89afdebe-456e-4128-8902-1001876a2106	Primary solid tumour	UNCID_2043851.98021887-fb82-4cb4-a5f4-c4316901da21	Murine osteosarcoma virus	NC_001506.1	3811	2	0	0	0	8169	1.68	17.08	0	0	6725
f634296d-85a2-4fbd-a3c1-10a238c058f5	93cf60a7-1d61-4c1c-8dce-221289800b0c	Primary solid tumour	UNCID_2612977.6cd409f7-0933-4fa5-a998-735eadfb30ab	Human endogenous retrovirus K113 complete genome	NC_022518.1	9472	18	0	0	1	8158	6.3	90.42	0	0	8048
ecb5e501-1682-4dab-988d-70b8f01c470f	717c0fd3-527b-4d5e-a9ab-0f141fcc84e8	Primary solid tumour	UNCID_2403186.dc0bcf42-993d-4119-b91e-399a639c1480	Choristoneura occidentalis granulovirus	NC_008168.1	104710	7	0	0	0	8154	0.09	0.15	0	0	8080
89fb9220-8f32-4030-91ee-b02264995f6d	88c87cce-4361-499c-9e3a-e9d9040af2db	Primary solid tumour	UNCID_1362316.cd77237d-0598-41cd-b12c-eea4b9c06e6d	Shamonda virus N and NSs genes	NC_018464.1	927	7008	0.000896861	49	4	8146	9.28	9.28	0	0	16
45db5303-bbab-4f8c-a2a2-9a9a9bfa2fd1	0c459149-0dfe-4206-b50b-db79180ebb57	Primary solid tumour	UNCID_1233772.8a2f149d-34a9-4be2-8bc5-d3d25f1df7e3	Human endogenous retrovirus K113 complete genome	NC_022518.1	9472	110	0	0	2	8144	15.5	81.5	0	0	6501
680c945d-7bff-47a6-a520-9aaa677fa7ed	e27bc39b-54f1-47b5-ac8f-3245dce690f4	Primary solid tumour	UNCID_2266570.d139f13a-72aa-4bd8-bee2-c60c6bb016f2	Human endogenous retrovirus K113 complete genome	NC_022518.1	9472	48	0	0	0	8138	12.66	60.86	0	0	7815
69b0052e-39bb-4dab-99a6-523cce8b4c5e	6641a298-1dbd-445d-a4ab-95ceb98e1427	solid tissue normal	UNCID_1321830.3e2b99bc-6a05-4de8-b135-923d443cd4fa	Murine osteosarcoma virus	NC_001506.1	3811	0	0	0	0	8136		19.23	0	0	8131
734195fb-0c2a-44a9-8698-add1a5caa9a0	2a51e1c2-8a8f-4df3-bcc6-7df94a47d94d	Primary solid tumour	UNCID_2394041.0e2cfe4b-18fe-47f6-b357-a43f97a9b531	Murine osteosarcoma virus	NC_001506.1	3811	0	0	0	0	8125		17.13	0	0	8011
29ad80a4-b429-495c-885e-a92cfe2e4501	f82d53b1-3df8-4249-a615-464c9f4e0a32	Primary solid tumour	UNCID_1234650.10892e71-cd86-4bcf-9da9-5faa081d1b0a	Human endogenous retrovirus K113 complete genome	NC_022518.1	9472	34	0	0	0	8122	11.73	96.84	0	0	7874
0c50f404-d92a-4d72-b085-a4d258b941b0	30fa311b-05a2-43e4-9edc-02b327898132	Primary solid tumour	UNCID_2393906.532e3276-07d4-4e86-a955-4f474bc8ae36	Human endogenous retrovirus K113 complete genome	NC_022518.1	9472	35	0	0	1	8120	13.86	85.14	0	0	7861
531d3514-f2e4-49fa-a31b-df25b26cb99f	436b242c-ad5f-432e-a684-27bba4c1c8a2	Primary solid tumour	UNCID_2059414.acd9261f-37cf-44ca-86c4-e42d88d86b6c	Murine osteosarcoma virus	NC_001506.1	3811	0	0	0	0	8112		16.95	0	0	7785
644e1e7d-dfd1-4f83-82dc-ae0c7e010f6f	f947b0bc-bdac-44e8-b5b9-ffae4147740a	Primary solid tumour	UNCID_1221597.d964a3c5-aa6c-431c-b179-7e0b70e26e2d	Shamonda virus N and NSs genes	NC_018464.1	927	7076	0.00111049	53	9	8111	8.31	8.31	0	0	4
f993ac1f-1f37-4cf1-ba77-85f95d77a62c	dc16f348-a49f-4958-a3ff-bc40e18df2bd	Primary solid tumour	UNCID_2519524.15b039c0-f334-4221-b438-c859bb46cc26	Murine osteosarcoma virus	NC_001506.1	3811	1	0	0	0	8109	1.26	17.48	0	0	7998
8ce015a1-c0c7-4e58-a8f8-9e9650b22789	fcf64b55-5c4f-4d82-ac6a-4713d01143cb	Primary solid tumour	UNCID_2411482.7e0203fd-e55d-4d05-9877-6b502250ffc3	Murine osteosarcoma virus	NC_001506.1	3811	0	0	0	0	8105		16.24	0	0	7980
ba08195b-31cf-4bb1-a470-23740225c99d	23e56e08-e11d-4e83-88a8-1254675b3af8	Primary solid tumour	UNCID_2402844.7adcdf73-3ad3-4da7-ab27-2888f1d4f53a	Murine osteosarcoma virus	NC_001506.1	3811	0	0	0	0	8104		18.47	0	0	8097
13958347-b417-4efc-9450-ff58abe9d7b0	5a790086-4887-4d2b-9c28-0fdd5dd1f1fb	Primary solid tumour	UNCID_2448613.a6841939-e9fa-43cf-9f64-b1b3c57a2576	Murine osteosarcoma virus	NC_001506.1	3811	0	0	0	0	8104		17.08	0	0	8031
18365c1f-9bc0-4865-b40d-def3ee73331c	c3a509c6-35a6-4d17-a9fd-0aa8884b33a0	Primary solid tumour	UNCID_1225169.5ed0de42-f949-4046-895b-f97853201a8d	Human endogenous retrovirus K113 complete genome	NC_022518.1	9472	70	0	0	1	8101	16.83	62.28	0	0	7366
940bbb5c-7280-41ed-9332-47c2072ae072	12f225d0-cbff-44eb-9183-bacc7f33b090	Primary solid tumour	UNCID_1281643.02334a5d-c3a2-4ea6-8e4e-d603a8fbc43c	Murine osteosarcoma virus	NC_001506.1	3811	2	0	0	0	8100	2.52	17.24	0	0	7968
92888479-b534-432d-8f70-cae857e0074b	907b64d6-a26a-4092-a247-ac9af444d1c7	Primary solid tumour	UNCID_1363245.23e9edc6-a5ab-4dca-9243-a40e69d65615	Murine osteosarcoma virus	NC_001506.1	3811	1	0	0	0	8099	1.26	18.79	0	0	7913
09e8596f-c2a4-4990-a483-639f0d4fe31c	f0f637b5-de40-4853-b54b-08468d45b195	Primary solid tumour	UNCID_2615076.3e70c3e7-e946-46c8-b703-bc531bd1edce	Encephalomyocarditis virus	NC_001479.1	7835	35	0	0	0	8092	0.74	1.6	38	0	5
7862fb6e-85d1-4bf3-a0d9-909e558f85be	00f0f7dd-71de-4e4f-b4b5-df860324f2e8	Primary solid tumour	UNCID_2391269.b9ec6c3f-9801-4c81-9c80-fabc85306c31	Murine osteosarcoma virus	NC_001506.1	3811	0	0	0	0	8087		17.69	0	0	7970
53ebd660-7f5d-433a-acb7-4153f36484d0	bf462e14-f9e8-4531-905d-1fb59d9088cb	Primary solid tumour	UNCID_2266447.2b18be96-7a63-4bd7-b937-db23d45dd36c	Human endogenous retrovirus K113 complete genome	NC_022518.1	9472	51	0	0	0	8081	14.38	87.44	0	0	7762
e67e581c-fbb7-431a-b796-c3089843d96e	6ef0fc2d-f274-4253-bec5-6dbd55953d76	Primary solid tumour	UNCID_2620945.4d83df74-09cf-4590-a15a-c5c583cbb639	Human endogenous retrovirus K113 complete genome	NC_022518.1	9472	11	0	0	0	8075	6.69	83.41	0	0	8004
7c388e94-d897-4084-b657-437440012fee	dec99f86-622b-477f-a26a-98c954fb1f17	Primary solid tumour	UNCID_2599702.e8f34083-66fe-43d4-9860-77427c481dcd	Human endogenous retrovirus K113 complete genome	NC_022518.1	9472	21	0	0	0	8072	8.09	88.25	0	0	7965
1e2b64de-e05f-4fcd-9e41-e47f0e538ca0	29bd2c05-254b-4bb2-ae32-5b328f772441	Primary solid tumour	UNCID_2172372.1636e620-09c8-46c7-bf33-9efeceae7cd4	Human endogenous retrovirus K113 complete genome	NC_022518.1	9472	48	0	0	0	8055	15.43	59.48	0	0	7597
c5b627da-4a3c-4dd9-8556-da2cb78388f0	301c4c32-bc66-4328-8dcf-fe3dd66fbde2	Primary solid tumour	UNCID_2393684.b1c64c55-b558-44b3-b617-a84d6b493d82	Shamonda virus N and NSs genes	NC_018464.1	927	7208	0.000777907	52	4	8048	8.31	8.31	0	0	1
8d739c95-ceb7-4411-acd5-e9cbfc238023	7fc65e49-0401-4a36-8800-fd87b7927fc1	Primary solid tumour	UNCID_2387537.f8fba04c-cd45-4f85-8b75-dcf5426b7637	Human endogenous retrovirus K113 complete genome	NC_022518.1	9472	30	0	0	0	8040	12.16	88.56	0	0	7956
9f03470e-516e-4d9c-8424-0d7a05780504	e0dfc37a-4a2e-4353-9673-241b100b3467	Primary solid tumour	UNCID_2599826.ac245ce7-dd49-4b6e-8692-6cf440e99b89	Murine osteosarcoma virus	NC_001506.1	3811	0	0	0	0	8036		16.5	0	0	8012
bc8954d4-1d39-4f99-bd91-a3f4e3b6b1e2	d07d20f4-dd65-4ffc-add4-01f350ca7b65	Primary solid tumour	UNCID_2176875.3447e7c9-5d79-4cc0-9e00-6c8552565597	Tupaiid herpesvirus 1	NC_002794.1	195859	35	0	0	0	8035	0.1	0.14	3859	0	6974
98013499-4fac-4378-9d7e-b3686003a4fc	64bf32c9-9466-404a-a147-e7a0b9e91e34	Primary solid tumour	UNCID_1896591.644e2830-703e-4a1f-86e3-f9cea798c1eb	Shamonda virus N and NSs genes	NC_018464.1	927	7038	0.00079255	52	5	8029	8.31	8.31	0	0	0
bccb7f9d-8dde-45b7-a50d-6c7233239ceb	000d566c-96c7-4f1c-b36e-fa2222467983	Primary solid tumour	UNCID_2266614.9d5f0b9f-ff36-4a80-8472-412d0ec803c5	Choristoneura occidentalis granulovirus	NC_008168.1	104710	7	0	0	0	8026	0.05	0.15	0	0	7660
847ee47b-680e-49f4-be5c-e7ed4eba2af8	28689d40-03e5-4e17-aba1-f2d571535eed	solid tissue normal	UNCID_1321167.3f8c4a26-6796-4070-aea8-a7507103cfc7	Murine osteosarcoma virus	NC_001506.1	3811	0	0	0	0	8020		18.21	0	0	7951
1a626c6c-3dd9-4d87-bb93-cb2feb82fbe8	f228ef91-ecfb-4d1e-8e6a-b43d2185270e	Primary solid tumour	UNCID_1256299.986964bc-b680-4fc1-8f93-20772f0a8949	Shamonda virus N and NSs genes	NC_018464.1	927	7071	0.000421408	50	5	7991	8.31	8.31	0	0	20
351af15c-b213-4621-8bcb-3f4ddcf72553	554a7381-46fd-4301-b91b-5af7f173c350	Primary solid tumour	UNCID_1209414.ad22630d-693d-46c9-b785-5343b08679b5	Human endogenous retrovirus K113 complete genome	NC_022518.1	9472	18	0	0	1	7983	9.87	84.31	0	0	7641
fc43473e-1be5-4a5e-ac25-1c12ca33fb99	e90ab72a-4bbb-4c37-b48a-8a1a85d79d04	solid tissue normal	UNCID_1361724.63cd2e90-2a03-406a-a094-b855c02b0c04	Human endogenous retrovirus K113 complete genome	NC_022518.1	9472	80	0.0425532	96	2	7978	17.74	89.84	0	0	7492
9b10fa22-3a5b-49cf-81d9-22158ca6a707	1d7ffbe7-6139-412b-8739-8082a63a2b33	solid tissue normal	UNCID_1263133.aabc18c1-ba2e-40a8-b564-eb97b2a188f8	Choristoneura occidentalis granulovirus	NC_008168.1	104710	7	0	0	0	7972	0.05	0.15	0	0	7578
ec6a094b-d876-4b92-be62-8833ca961229	720d77bc-58e3-42ee-aae7-5de586c2ac41	Primary solid tumour	UNCID_2614391.b426dd0e-446d-4738-a608-beaa368920bf	Encephalomyocarditis virus	NC_001479.1	7835	31	0	0	0	7971	1.4	1.54	57	0	10
5aa2e382-c8df-44e3-8802-994188b11d55	b424b73a-2dfa-473f-ab56-ab382cd1cdef	Primary solid tumour	UNCID_1417936.0c4495e4-b826-45ee-9ad3-873266b4585b	Murine osteosarcoma virus	NC_001506.1	3811	1	0	0	0	7968	1.26	16.95	0	0	7931
57e0582e-44ef-4992-83ea-ff4cb63af578	6e3154d4-2ef6-403d-9de1-7b6233c4d505	Primary solid tumour	UNCID_2403092.0b02de77-8d04-4be6-87db-0f0506ee5e54	Murine osteosarcoma virus	NC_001506.1	3811	0	0	0	0	7959		17.29	0	0	7922
75c3c1c1-0348-49c5-90a8-0f9c5aabe49f	12d2b93e-a033-4b36-ae81-c15879eb40bd	Primary solid tumour	UNCID_2657665.daca8915-ce62-4c6b-a268-c23de4aed85e	Human endogenous retrovirus K113 complete genome	NC_022518.1	9472	12	0	0	1	7952	4.27	90.73	0	0	7782
c3834f6c-79ec-4a6d-afa0-bd5d93b7a8f0	f59b9c65-46e8-4cc3-aa71-8844f6c2273c	solid tissue normal	UNCID_1896492.6b264e41-b852-4221-8e09-692a6a639ccf	Human endogenous retrovirus K113 complete genome	NC_022518.1	9472	53	0	0	0	7947	14.29	77.24	0	0	7812
4aacab9c-a663-4aa3-9a90-47563e3e6331	897a2af4-55af-4245-8629-1a71b622c17e	Primary solid tumour	UNCID_2043579.bcc096bf-c300-4e3d-b616-daee079938e6	Murine osteosarcoma virus	NC_001506.1	3811	0	0	0	0	7909		18.53	0	0	7182
c14b5c15-994b-4739-870b-a50984d274a1	829bed0c-c40d-44fd-aee8-6c7589db60f9	Primary solid tumour	UNCID_1210692.47faa91b-1bfa-4283-bc9d-dfa958252d6f	Human endogenous retrovirus K113 complete genome	NC_022518.1	9472	65	0	0	0	7907	14.04	85.64	0	0	7236
9b931128-1883-4229-a258-a4a1d50c1e41	f25bae1a-8627-46a8-87af-07f82773c68a	Primary solid tumour	UNCID_1339039.a88b498e-6e56-4d49-b11d-827ad2b29b5d	Human endogenous retrovirus K113 complete genome	NC_022518.1	9472	22	0	0	0	7907	8.89	72.55	0	0	7807
219fc0a7-7389-40f7-ab99-c2ee6ad501af	f3ec5bf3-97ae-4033-91a6-084a1aa152a4	Primary solid tumour	UNCID_2481888.146b24ab-44b3-4b64-80c2-7ced0f829501	Murine osteosarcoma virus	NC_001506.1	3811	2	0	0	0	7894	1.97	18.03	0	0	7819
[truncated: 63,930 more rows]

## Sheet: Supplementary Table 1D
Prostate Supplementary Table 1.xlsx
prad.2017-02-09.untrimmed_bam_ids.num_mm_ed2_multi_filt.0.2m_filt_size.tdt
Supplementary Table 1D
Filtered hits
[truncated: 112 more rows]

## Sheet: Supplementary Table 1E
Prostate Supplementary Table 1.xlsx
[truncated: 17 more rows]
