# Supplementary material for: High risk human papilloma viruses (HPVs) are present in benign prostate tissues before development of HPV associated prostate cancer
Source: Infect Agent Cancer. 2017 Aug 11;12:46. doi: 10.1186/s13027-017-0157-2 (PMC5553674; doi:10.1186/s13027-017-0157-2)
Supplement: Supplementary file 2 — HPV sequences, HPV E7 protein, cytokeratin protein, PSA protein in benign prostate and subsequent prostate cancer in the same patients. (XLS 42 kb) [file 13027_2017_157_MOESM2_ESM.xls]

## Sheet: Supplimentary Table 2
			PCR	PCR	IMMUNOHISTOCHEMISTRY
PATIENT	AGE	Diagnosis	HPV L1 PCR SEQ results	HPV E7 PCR identification	HPV E7 protein	Cytokeratin protein	PSA protein
1	56	No abnor	HPV 16	HPV 16	1+	1+	1+
1	58	AC	neg	HPV 16	0	0	1+
2	49	No abnor	neg	HPV 16	1+	1+	1+
2	51	AC	HPV 18	HPV 18	0	0	3+
3	61	No abnor			1+	1+	2+
3	66	AC	HPV 18	HPV 18	0	0	3+
4	59	No abnor	neg	HPV 18	1+	1+	1+
4	64	AC			1+	0	3+
5	44	No abnor	neg	HPV 16/18	1+	1+	2+
5	47	AC	neg	neg	0	1+	1+
6	58	Inflamm	neg	HPV 16	1+	1+	1+
6	61	AC	neg	HPV 16/18	0	1+	2+
7	66	No abnorm	HPV 16/18	HPV 16/18	1+	1+	2+
7	74	AC			0	0	3+
8	35	No abnor	neg	HPV 16/18	1+	1+	2+
8	40	AC			0	0	3+
9	71	No abnor			1+	1+	3+
9	79	AC			0	0	2+
10	63	No abnor			1+	0	1+
10	63	AC			0	0	1+
11	66	No abnor	neg	HPV 16/18	1+	1+	0
11	70	AC	neg	HPV 18	1+	1+	2+
12	67	No abnor	HPV 16/18	HPV 16	1+	1+	1+
12	76	AC	neg	HPV 18	0	0	0
13	64	No abnor	HPV 18	HPV 16/18	1+	1+	0
13	68	AC	neg	neg	0	0	1+
14	66	No abnor	HPV 16/18	HPV 16/18	1+	1+	2+
14	76	AC	HPV 18	HPV 18	0	0	1+
15	52	No abnor	neg	neg	0	1+	3+
15	54	AC	neg	HPV 16/18	0	0	1+
16	56	No abnor	neg	HPV 16	0	1+	1+
16	65	AC	neg	HPV 16	0	0	3+
17	72	No abnor			0	1+	1+
17	74	AC			0	1+	1+
18	65	No abnor			0	0	2+
18	69	AC	HPV 18	HPV 16	0	0	1+
19	57	No abnor	neg	HPV 16	1+	1+	2+
19	62	AC	neg	HPV 18	0	0	3+
20	65	No abnor			1+	1+	2+
20	72	AC			0	0	3+
21	64	No abnor	HPV 18	HPV 18	1+	1+	0
21	67	AC	neg	HPV 16	0	0	1+
22	64	No abnor			1+	1+	1+
22	67	AC			0	0	3+
23	75	No abnor	HPV 76	neg	1+	1+	1+
23	80	AC			1+	0	2+
24	78	No abnor			0	1+	0
24	82	AC			0	0	2+
25	66	No abnor	HPV 47	neg	0	1+	0
25	73	AC	HPV 16	HPV 16	0	1+	0
26	60	No abnor	HPV 16	neg	0	0	0
26	70	AC			0	0	0
27	48	No abnor	HPV 18/76	HPV 18	1+	0	1+
27	51	AC	neg	HPV 16/18	1+	1+	2+
28	57	No abnor			1+	1+	2+
28	66	AC			0	1+	2+
29	60	No abnor			0	0	3+
29	70	AC			0	0	1+
30	80	No abnor	neg	HPV 16	1+	1+	0
30	84	AC	HPV 18	HPV 16	0	0	2+
31	60	No abnor			1+	1+	0
31	68	AC	neg	HPV 16	0	0	1+
32	49	No abnor	neg	HPV 16/18	1+	1+	2+
32	55	AC	HPV 18	HPV 18	0	1+	2+
33	52	No abnor			1+	1+	1+
33	62	AC			0	0	3+
34	52	No abnor	neg	HPV 18	1+	1+	2+
34	55	AC	HPV 47	HPV 16	0	0	1+
35	61	No abnor	HPV 18	HPV 16	1+	1+	0
35	68	AC	neg	HPV 18	0	1+	3+
36	57	No abnor	HPV 18	HPV 16	0	1+	1+
36	63	AC	neg	HPV 16	1+	1+	3+
37	61	No abnor			1+	1+	1+
37	64	AC			0	0	2+
38	59	No abnor	neg	HPV 18	1+	1+	1+
38	61	AC	neg	neg	0	1+	2+
39	71	No abnor			1+	1+	1+
39	72	AC			1+	0	1+
40	59	No abnor	neg	HPV 16/18	1+	1+	1+
40	63	AC	neg	neg	0	1+	2+
41	68	No abnor	neg	neg	1+	1+	3+
41	76	AC	neg	HPV 18	1+	1+	3+
42	48	No abnor	neg	HPV 18	1+	1+	2+
42	52	AC	neg	neg	0	1+	0
43	66	No abnor			0	0	3+
43	74	AC	neg	HPV 16	0	1+	2+
44	61	No abnor	neg	HPV 16/18	0	1+	1+
44	69	AC	neg	neg	0	0	1+
45	71	No abnor			1+	0	2+
45	74	AC			1+	0	0
46	60	No abnor	HPV 115	HPV 16/18	1+	1+	0
46	64	AC	HPV 47	neg	1+	1+	3+
47	60	No abnor	HPV 47	HPV 16	1+	0	1+
47	68	AC			0	0	0
48	62	No abnor	HPV 18	neg	1+	0	0
48	66	AC	neg	HPV 16	1+	1+	2+
49	65	No abnor	HPV 47	neg	1+	1+	1+
49	68	AC	neg	neg	1+	0	1+
50	53	No abnor			0	1+	2+
50	60	AC	neg	HPV 16/18	0	1+	1+
51	60	No abnor	HPV 76	HPV 16	1+	1+	2+
51	61	AC	HPV 45	neg	1+	1+	1+
52	51	No abnor			1+	1+	3+
52	54	AC			1+	1+	3+
	AC= adenocarcinoma
	HPV = human papilloma virus
	E7 = HPV E7 protein
	IHC = immunohistochemistry
	PSA = prostate specific antigen
	HPV 16/18 = both HPV 16 and HPV 18 present
	Supplementary Table 2. HPV sequences, HPV E7 protein, cytokeratin protein, PSA protein in benign prostate and subsequent prostate cancer in same patients.
